# Supplementary material for: Comparative analysis of human microglial models for studies of HIV replication and pathogenesis
Source: Retrovirology. 2020 Nov 19;17:35. doi: 10.1186/s12977-020-00544-y (PMC7678224; doi:10.1186/s12977-020-00544-y)
Supplement: Supplementary file 2 — Additional file 2: Table S1. Table of 780 microglia-enriched genes as outlined in the text, related to Fig. 4b. [file 12977_2020_544_MOESM2_ESM.xlsx]

## Sheet: Micoglia Signature
Feature
HSPA6
DOCK4-AS1
CAPNS2
LINC00854
FCGR1CP
TLR1
PARP15
LOC100419170
PTCRA
ANKRD22
FAM157A
TCTEX1D4
CLEC7A
NAIP
FAM157C
ACPP
FCGR2C
NAPSB
HELB
HAVCR1
TFEC
MMRN1
ANP32A-IT1
VENTX
TLR5
TMEM106A
LOC101927730
IFNLR1
TLR6
FAM177B
FCGR1A
C9orf66
BNC2
CDCP1
TNFSF18
FCAR
TREML1
LINC01468
MS4A14
LOC148696
PTGER4
CIITA
SIGLEC9
TLR2
LOC105375218
GPRIN3
TLR3
CELF2-AS1
XIRP1
KLHL6
SIGLEC14
CLEC5A
DLEU7-AS1
SLC11A1
AS-PTPRE
HIST1H2BG
SIRPB2
LOC100129083
SIGLEC7
LOC101927069
PTPRC
SCIN
ARRDC5
CD84
GPR65
SLC37A2
TMEM236
FGF20
MAMDC2
CCR5
LINC01160
C9orf106
MSLN
F2RL1
LINC01410
TLR10
AANAT
FKSG29
HIST2H2AC
RPGRIP1
TNFSF8
SIGLEC11
FCGR1B
HPSE
LY75
CD180
ADAM28
IL10
FRRS1
CMKLR1
IGSF6
S100Z
CLEC17A
REL
MRC1
ITGAL
MS4A6A
LILRB1
EBLN2
PDCD1LG2
BMF
LINC00264
ANKRD36BP1
RGS1
TMEM150B
RAB39A
HSPA7
FCGR3B
SIGLEC16
SPN
CCR1
CD300LB
LOC101929331
ANKRD44-IT1
RUNX2
RHOH
TAGAP
CLEC19A
DAPP1
ADAMTSL4-AS1
CD69
ATP8B4
TMEM154
HIST2H2AB
C5AR2
ZFPM2-AS1
CD300LF
IL1A
TBC1D3P1-DHX40P1
CD300C
LOC729737
KCNJ5
RIPK3
PTGER4P2-CDK2AP2P2
WDFY4
C5orf58
B3GNT5
CTLA4
PTAFR
ADGRE2
SERPINB9P1
CACNA2D4
CD226
ARL11
NABP1
PIK3CG
LOC100506142
GPR84
PSTPIP2
ALPK1
LILRA2
SCIMP
HIST2H2BF
CD86
SP140
TMEM156
RNASE2
PIK3R5
PLBD1
LOC101928304
ITGB3
TTN-AS1
SERPINA1
DPRXP4
TRPC2
SLFN12
FPR2
SUCNR1
LINC00578
MB21D1
RBM47
MS4A7
PIK3R6
APOC4
ACSM5
C3AR1
PLXDC2
OCLM
SFT2D2
ARL5C
CEACAM21
FCGR2A
DOCK8
C16orf54
LAIR1
AOAH
MS4A4A
SLC16A5
CPED1
IL1RN
CLDN7
CPVL
FPR1
SNX20
SYTL3
PLAG1
ALOX5
SAMD9
HLA-DRB5
BTBD19
FGD2
LOC100506691
OR52N4
CD33
ABCB4
GHRL
MNDA
SIGLEC8
COL8A2
CTSC
MSR1
PLA2G7
CATIP-AS1
C19orf35
FGL1
SIGLEC10
EGR2
RNASE3
PSMD6-AS2
HAVCR2
ZNF121
IL10RA
LPCAT2
ZNF321P
DOCK2
LOC153684
CD274
LOC101929798
TIGD4
IL18
PCED1B-AS1
TNFRSF10C
CYTIP
CCRL2
STAB1
BLNK
PLEK
LRP1-AS
LRRC25
TGFBR1
MIS18BP1
RGS18
LOC101929117
EBI3
TMC8
GPR183
HIST2H2BA
MILR1
APOBR
MPEG1
LOC101928429
C3
ZNF816-ZNF321P
RASGRP4
IL6R
ADORA3
SP140L
LILRB4
BMP2K
NCKAP1L
CARD11
FAM60A
TNFRSF11A
SLC2A5
IKZF1
SH3TC1
RAB38
USP6
VAV1
GAPT
BCL2A1
IL12RB1
M1AP
NRROS
TRAF3IP3
FCGR3A
MYO7A
CSF1R
TNFRSF10A
DDX60L
SLC7A7
ACKR2
MKNK1-AS1
ZNF90
CD300A
PTGS1
SLC2A9
ADPGK-AS1
SLC1A5
ITGAX
NFKBIZ
CTSS
TRIM34
RHBDF2
SRGAP2B
LINC01176
CH25H
LPAR6
TBXAS1
ST8SIA4
ITGA9
BMS1P4
ITGAM
CISH
CEP295NL
PLA2G4A
PRAM1
EMB
ADGRG5
ADCY7
NUAK2
MAP3K8
RBM12B-AS1
IRAK3
PIK3AP1
LOC101928517
TOR4A
TRIM6-TRIM34
ADRB2
PATL2
LOC102724297
P2RY6
NRIR
LINC01268
FCGBP
CD14
C10orf55
LINC00671
RNVU1-15
RASSF1-AS1
TAL1
TMPPE
NCF2
GPR132
BIN2
ERN1
KCNK6
RNVU1-14
LOC101927954
KCNK13
ZNF124
HHEX
LPAR5
PRRG4
ARHGAP25
OTUD1
PLCB2
NCF1
IRF5
THEMIS2
LINC01150
KBTBD12
SOCS6
LOC399715
ERP27
LOC105369438
IKBIP
OLFML2B
LOC100507006
ABCC4
SIGLEC5
EVI2B
TRIM38
HIST1H3D
UHRF1
C11orf45
PLVAP
TFCP2L1
SLCO2B1
RASAL3
LOC101929719
LNPEP
TMEM255B
SYK
LHFPL2
ZC3H12D
DENND2D
SELL
LILRB3
FGL2
LOC374443
C1orf112
LCP2
LOC100506178
LOC105372397
ARID3A
MYO1F
PLCG2
FAM129A
HIST1H2BF
CSF3R
NLRP3
ARHGAP30
CARD9
TRIM22
SOAT1
DSC2
HK2
P2RY13
LOC102724163
ADAMTSL4
CD53
RNASEH2B-AS1
LOC101927865
OLR1
STEAP3
CARD14
NLRC4
RNASE6
LIPG
ADAP2
IL1B
CC2D2B
CABP4
DISP1
WNT5A
ZBTB37
LOC102724360
TNFRSF1B
IRF8
PTPN6
CYP2S1
LAT2
ARHGAP9
KCNE3
CX3CR1
FAM105A
TBX19
RPL23AP64
ST14
RNVU1-4
LOC105371414
SP100
TIFA
SFMBT2
CYTL1
LINC01141
GALNT4
TMEM119
ZNF600
C19orf38
LINC00921
LRRC37A6P
GSN-AS1
IL4I1
RTTN
CARD6
NCF1C
GLUD1P3
ITPRIPL1
LINC00865
DOK3
ALOX5AP
RREB1
DEF6
HFE
NLRP1
SERPINB9
MAP4K1
NCK1-AS1
SLC16A3
GAL3ST4
IGF2BP3
KYNU
FLJ32255
DPYS
CASP1
ABI3
C5AR1
LYZ
CCL20
PUS10
OXER1
TREM2
SAMD9L
CFLAR-AS1
IRAK2
RCN3
FOLR2
DTX2P1-UPK3BP1-PMS2P11
WNT2B
HCLS1
HTR2B
STX11
HPGDS
PPP1R3B
LOC100131626
SPP1
MYOF
DDI2
B4GALT1
FERMT3
LOC101928020
LTB4R2
PDE3B
ST6GAL1
ZNF141
TMIGD3
TMEM52B
PLAC8
ZNF888
CD58
LY96
DUSP27
ITPRIPL2
FUT4
ENTPD1-AS1
PAG1
SFXN2
MERTK
LOC102724050
SPNS3
LRMP
HIST1H2AE
IFI16
TTF2
ARHGAP27
KCNMB1
LOC102724265
HIST1H2AD
RNU5A-1
TNFAIP3
TNFRSF10D
P2RY12
CARD8-AS1
GNGT2
IFNGR1
KBTBD8
HK3
LCP1
POC1B-GALNT4
INPP5D
HLA-DQA1
NFKBID
SUMO4
HIST1H4E
FYB
C10orf128
PLAU
APBB1IP
MYC
GIMAP8
CD1D
PCED1B
CASP8
TGFBR2
POMK
SUSD6
IL15RA
MR1
LRRK1
TMEM86A
HACD4
MLKL
PLK3
CD83
HLA-DRB6
ELF1
ZNF460
GPR160
UNC93B1
JAK2
DPP4
OLFML3
LYL1
MRC2
ANG
FKBP5
CD68
ACRBP
ERAP2
GIMAP2
GMIP
UBR5-AS1
DENND3
CD4
HAMP
ATM
LIPC
FBP1
SLC9A7P1
HLX
ANKRD44
GBGT1
LINC00539
A2M
ZNF660
DENND1C
TAS2R5
SUSD3
PYCARD-AS1
NCMAP
ZC3H12A
PALD1
MMP14
DLEC1
DAB2
PROX2
TCIRG1
IFI30
C1QC
MGAT4A
ZMYND15
REEP4
LOC100130298
EPSTI1
FHOD1
N4BP2L2-IT2
DZIP1L
ZNF816
UBA7
DPEP2
IL16
SIRPB1
LINC01094
LOC100130357
MYO1G
RGL3
LOC283922
PGM5P2
VNN2
LAPTM5
TNFSF13B
CCDC18
TMEM173
KCTD12
IKBKE
RPS6KA1
LOC648987
SLC4A7
CXCL8
ABCA1
SSH2
FAM46A
P3H2
IGSF10
CEP135
LOC102723809
C1QB
N4BP2
AGAP5
PLEKHM1P1
BISPR
ARHGAP15
CFAP74
LOC101926963
OAS1
SPTY2D1-AS1
CCDC88B
LYVE1
MKNK1
LOC400043
B4GALT4-AS1
TNFRSF12A
PTGS2
SGK1
STXBP2
ASGR2
RAPGEF6
FANCD2
HLX-AS1
STAMBPL1
PLD4
SKIL
LPAR2
KLRA1P
BCO2
GCNT2
TIMM23B
FOSB
NPL
LOC100289580
PLAUR
RNF125
CASP4
RNFT1
CYFIP1
CASP10
SELPLG
IER5
ADPRH
LMLN-AS1
EML4
GLIPR1
NHLRC2
RNVU1-19
CD93
RNF149
PARP14
MAML3
SH2B3
RNASET2
TMPRSS4-AS1
USP53
SLC22A18
LMNTD2
RNF122
TNFRSF10B
KIAA1551
NLRC5
CMTM7
ADPGK
MFSD4B
PRDM1
ZNF846
IL1RAP
LOC100128108
CREB3L2
C1orf162
CXCL16
LINC01529
RYR1
LOC100505549
PYGL
FGD3
CLEC2D
CD37
ZNF808
CLEC4A
NBPF8
PLD1
EP400NL
ZFP36L2
TEP1
SYT6
ZCCHC6
LOC100129917
FMO4
COLGALT1
IL4R
STARD5
SORL1
CEBPA
FFAR4
BHLHE41
FAM111A
SP110
SERPINF2
CNTRL
DHRS9
ZNF85
LRCH3
FAM212A
ITGB7
ZNF267
BTAF1
JAK3
RGS2
TBC1D2B
TMPO-AS1
LOC101928143
HLA-DQB1
SPI1
RNF213
ASXL2
SPPL2A
ITIH4-AS1
MAF
C1QA
SLA
LY86
STAT5A
CMTM6
PTPRJ
RNU5E-1
ZBTB26
ZNRF2
RASSF10
LTB4R
TVP23C
TLR4
ABHD15
LRCH1
ANXA2R
SPATA13
TSSK4
FMNL3
APOC2
SALL1

## Sheet: HIV Specific Factors
Feature
IFITM1
IFITM2
IFITM3
SLFN11
APOBEC3F
APOBEC3G
SAMHD1
BST2
TRIM5
MX2
CCR5
CXCR4
CD4
SIGLEC1
SERINC3
SERINC5
HAVCR1
MARCH2
MARCH8
