# Supplementary material for: Comparative analysis of human microglial models for studies of HIV replication and pathogenesis
Source: Retrovirology. 2020 Nov 19;17:35. doi: 10.1186/s12977-020-00544-y (PMC7678224; doi:10.1186/s12977-020-00544-y)
Supplement: Supplementary file 4 — Additional file 4: Table S2. Listing of fifteen selected microglial genes relevant to Fig. 5. [file 12977_2020_544_MOESM4_ESM.xlsx]

## Sheet: Sheet1
Gene Symbol	Name	Description
CX3CR1	C-X3-C motif chemokine receptor 1	Fractalkine receptor, roles in neuronal survial, axon outgrowth and stability of synaptic circuitry
P2RY12	Purinergic receptor P2Y12	Enrichment in primary human microglia
TGFBR1	Transforming growth factor beta receptor 1	Regulates microglia function and homeostasis
OLFML3	Olfactomedin like 3	Microglia-specific expression; TGFβ1/Smad2 target gene
GPR84	G protein-coupled receptor 84	Enrichment in primary human microglia
CSF1R	Colony stimulating factor 1 receptor	CSF1 and IL-34 receptor; required for microglia viability
C3	Complement C3	Enrichment in primary human microglia
C1QA	Complement C1q A chain	Enrichment in primary human microglia
C1QC	Complement C1q C chain	Enrichment in primary human microglia
C1QB	Complement C1q B chain	Enrichment in primary human microglia
SPP1	Secreted phosphoprotein 1	Pro-inflammatory microglia factor; associated with aging, amyloidosis and tauopathy
TREM2	Triggering receptor expressed on myeloid cells 2	Regulates damamge-associated microglia gene expression and cholesterol metabolism
SLC2A5	Solute carrier family 2 member 5	Fructose transporter, enrichment in primary human microglia
TMEM119	Transmembrane protein 119	Enrichment in primary human microglia
SALL1	Spalt like transcription factor 1	Transcriptional regulator defining human microglia identity and function
