# Supplementary material for: Comparative analysis of human microglial models for studies of HIV replication and pathogenesis
Source: Retrovirology. 2020 Nov 19;17:35. doi: 10.1186/s12977-020-00544-y (PMC7678224; doi:10.1186/s12977-020-00544-y)
Supplement: Supplementary file 8 — Additional file 8: Table S3. RNAseq datasets included in the analysis of this paper and submitted to the GEO database. [file 12977_2020_544_MOESM8_ESM.xlsx]

## Sheet: TPM
Feature	C20.1	C20.2	HMC3.1	HMC3.2	MDM1	MDM2	MMG1	MMG2	iPSCMG1	iPSCMG2	GEO_AM1	GEO_AM2	GEO_AM3	GEO_CD14M1	GEO_CD14M2	GEO_CD14M3	GEO_CD14M4	GEO_CD14M5	GEO_CD16M1	GEO_CD16M2	GEO_CD16M3	GEO_CD16M4	GEO_FM1	GEO_FM2	GEO_MDC1	GEO_MDC2	GEO_MDC3	GEO_iPSCMG2.1	GEO_iPSCMG2.2	GEO_iPSCMG2.3
DDX11L1	2.6	2.4	1.1	0.5	3.3	3.3	0.5	0.4	0.6	0.1	0.5	0.3	0.5	0.4	0.4	0.2	0.7	1.1	0.5	0.4	0.8	0.4	0.1	0.2	6.4	8.2	6.7	0	0.1	1
WASH7P	90.3	79.4	93.9	92.3	141.3	128.8	165.3	138.6	70.6	63.6	38.1	31.8	45.3	75.8	77.2	84	88.8	82	98.6	98	84.8	92	31.4	59.8	42.9	47.3	46.7	50.1	58.1	114.6
MIR6859-1	157.8	124.5	143.4	166.2	366.2	355.1	461.2	350.5	153.1	135.2	89.8	83.2	60.8	153	129.2	214.3	158	165.5	225.6	154.7	190.2	181.9	62.5	104.9	62.4	50.8	9.6	156.2	154.5	330
LOC107985730	0.1	0	0.1	0.1	2.8	2.8	0	0.7	0.3	0.4	0	0	0.7	0	0.3	0.1	0.1	0	0	0	0	0	0.4	0.5	0.5	2.1	3.7	0.5	0.7	0.9
MIR1302-2	0	0	1.2	0.6	0	0	0	0	0	0	0	0	0	0	0	0	0	0	0	0	0	0	0	0	0	0	0	0	0	0
FAM138A	0	0	0	0.3	0.4	1.3	0.4	0	0	0	0	0	0	0	0	0	0.5	0	0	0	0	1.3	0	0	4.2	4.1	0	0	0	0
LOC105379212	0	0	0	0	1.4	0	0	0	0	0	0	0	0	0	0	0	0	0	0	0	0	0	0	0	0.7	0.4	0	0	0	0
OR4F5	0	0	0	0	1.1	0.5	0	0.2	0	0	0	0	0	0	0	0	0	0	0	0	0	0	0	0	0.6	0.6	0	0	0	0
LOC100996442	0	0	0.1	0.1	2.5	2	0.7	0.8	0.3	0.4	0.3	0.2	0.1	0.9	0.4	1	0.8	1	0.7	0.5	0.4	0.5	0.2	0.2	0.2	0.2	0.3	0.2	0.4	0.4
LOC729737	1.7	1.8	2.2	2	69.9	75.8	13.5	13	58.6	57	29.7	14.9	57.9	114.3	52.2	109.5	80.2	146.1	65.5	36.9	48.7	24.8	15.9	42.8	2.1	2.8	7.2	53.5	84	77
LOC102725121	1.9	2.7	0.1	0.1	0.5	0.5	0.1	0.2	0	0	0.4	0.2	0.3	0.1	0.2	0.1	0.1	0	0	0.2	0	0	0	0.4	1.5	0.9	0.6	0	0	0.6
LOC102723897	92.1	91.6	90.1	87.7	149.6	151.4	148.3	135.2	83.1	77.1	37.3	34.4	50.6	91.9	97.1	112.7	100.1	90.3	114.8	118.1	100.2	112.9	44.8	54.9	57	59.3	51.8	56	67.2	130
MIR6859-2	79.4	69.1	100.8	106.9	388.2	332.9	203.2	224	130.6	112.9	77.4	46.6	66.3	81.2	71.5	153.5	140.1	143.4	113.4	114.8	116.8	160.4	42.1	81.2	81.9	38.1	19.3	79.1	113.2	194.7
LOC107985721	0.1	0.1	0.3	0.1	0.7	0.7	0.1	0.2	0.4	0.2	0	0	0	0	0.1	0.1	0	0.1	0	0	0.1	0.1	0.2	0	1.4	1.5	2.2	0.2	0.5	0.9
OR4F29	0.1	0.1	0.1	0.2	13.3	13.9	0.5	0.1	0.2	0.1	0	0	0	0	0	0	0	0	0	0	0	0	0	0	1.1	0	0	0.1	0	0.3
LOC100132287	5.6	5.1	6.2	6.1	46	49.2	13	11.8	16.3	17.9	5.9	4.7	14.1	43.3	21	37.7	36.8	42.8	28.7	21.5	16.5	14.3	3.7	10.6	1.4	2.1	5.4	10.9	19.5	29.1
LOC105378947	0.3	0.3	0.1	0.1	5.7	4.7	0.6	0.2	0.1	0.2	0.2	0.2	0	0.1	0	0.1	0	0.1	0.1	0.1	0	0	0.1	0.2	0	0.1	0	0.1	0	0.1
LOC101928626	0.1	0.1	0.1	0.1	9.4	6.9	0.3	0.1	0	0	0	0	0	0	0.1	0	0	0	0.1	0.1	0	0.1	0	0	0	0.4	0	0	0	0.2
MIR6723	161	180.5	159.4	175.8	4661.3	4646.5	363.7	183.2	206.8	422.6	177.4	253.2	229.4	141.3	167.2	169.4	144.7	129.9	173.3	119.1	108.7	141.2	134.3	210.9	512.8	510.6	795.6	175.3	212.3	382.2
OR4F16	0	0	0	0	1.8	1.6	0.1	0	0	0	0	0	0	0	0	0.1	0	0	0	0	0	0	0	0	0.1	0.1	0.1	0	0	0
LOC100133331	8.3	7.9	10.5	10.9	44.2	43	16.4	15.6	17.1	16	9.6	5.7	11.5	45.6	18	39.8	33.8	36.6	32.2	22	16.6	17.4	5.2	8.9	3	3.4	4.9	13	22.7	26.4
LOC107984841	2.4	2.5	2.1	2	6	6	3.8	4	2.9	4	2.4	1.9	0.8	10.6	4	11.4	11	9.1	8.4	4.6	4.6	6	2.1	1.8	1.4	1.1	1.6	2.6	4.3	5.1
LOC107984847	11.5	9	11.9	7.3	25	27.4	15.3	15.3	14	15.3	7.9	6.9	4.4	33.2	11.5	31.6	30.1	32.4	25.8	14.5	16.3	16.1	8.8	9	4.2	5.8	2.8	7.4	19.3	25
LOC107984849	4.4	4.9	4.6	2.5	21.3	19.8	12.2	16.6	23.6	12.2	10.1	4	7.6	27.8	19.2	33.9	24.8	38.8	24.3	21.1	16	15.7	5.6	5.5	4.7	3.1	2.3	12.2	28.6	27.1
LOC100288069	5.7	6.3	9.6	9.5	32.3	32.3	12.4	12.2	7.4	9.3	7.8	6	2.7	17.4	6.9	15.2	16.1	15.9	17.5	9.1	10	10.6	6.3	2.6	16.5	13	15.3	5.9	10.4	8.5
LOC105378580	0.1	0.1	0.1	0.1	1.6	1.5	0.2	0.2	0.1	0.1	0.3	0.2	0.1	0.3	0.2	0.3	0.4	0.4	0.3	0.2	0.3	0.2	0.2	0.1	1	0.8	0.7	0.1	0.2	0.2
LOC100287934	1.4	2.4	2	3.3	9.1	9.2	1	2.6	0.5	1.3	1.3	1.6	2	6	2	6.4	2.5	2.1	6.1	2.7	4.6	1.3	1.6	3	4	3.7	2.6	1.6	2.2	3
FAM87B	2.8	3.3	1.1	0.7	14.6	10.4	3.1	3.2	2.2	1.9	2.2	0.8	0.6	5.6	2.2	3.8	3.5	3.7	2.8	1.6	2.5	1.6	1.5	0.6	7	3.1	1	3	3.5	2
LINC00115	10.9	11.4	4.9	5.3	45	41.3	8.1	8	4.4	4.7	6.9	2.7	3	18.8	7.6	15.9	11.5	9.5	12.3	6.7	6.4	6.6	3.5	4.7	25.4	26.2	22.9	5.2	6.7	6.8
LINC01128	3.7	3.7	1.9	1.8	9.5	9.4	2.5	2.7	4.4	4.2	3.5	3.7	1.7	1	1	0.8	1.2	1.3	1.3	1.3	1.1	1.3	2.8	2.3	2.2	1.6	1	3	4.3	3.1
LOC107984850	0	0.1	0.1	0	9	9.1	0	0	0	0	0	0.1	0	0	0	0.2	0	0	0	0	0	0	0.2	0.1	0.6	0.4	0.4	0	0	0
FAM41C	0.5	0.3	0.1	0.1	11.7	10.6	0.2	1.1	0.1	0.2	0.3	0.9	0.4	0.3	0.7	0.9	0.4	0.8	0.3	0.2	0.4	0.1	0.3	0.6	0.6	1.3	0.8	0.2	0.4	0.3
LOC284600	3.6	3.4	1.1	1.2	5.5	4.8	0.1	0	0.1	0.1	0	0.1	0.1	0.1	0.1	0.1	0.1	0.1	0.2	0.1	0.1	0.1	0	0	0.5	0.5	0.9	0.3	0.2	0.3
LOC100130417	9.8	9.1	1	0.9	6.1	3.9	0.1	0.1	0	0	0	0	0.3	0	0	0	0.1	0.1	0.2	0.1	0	0.1	0.1	0.2	0.2	0.4	0.9	0.2	0.3	0.4
LOC107985728	11.8	11.9	0.3	0.5	2.6	2.5	0	0	0.2	0.1	0	0.2	0.1	0	0	0	0	0	0	0	0	0	0	0	1.4	2	1.1	0.3	0.2	0.1
SAMD11	79.3	74.5	36.7	36.1	29.7	29.8	17.2	17.3	16.7	14.6	10	7.3	14.6	10.1	11.2	10.2	12.8	13.3	18.5	19.2	18.1	15.3	5.3	9.7	15.2	9.2	10	11.6	12.5	11
NOC2L	222.8	214.2	268.9	265.8	173	169.4	98.1	96.9	125.8	117.4	90.7	78.7	64.6	98.6	119.3	118	117	111.3	154.8	195.4	163	151.5	64.5	71.9	72.2	55.8	33.5	125.1	145.5	113
KLHL17	5.9	5.8	7.4	7.2	5.3	5.2	3.4	2.6	4.5	3.5	1	1.1	1	3.1	3.7	4.9	3.8	3.7	4.4	3.6	3.2	3.1	1.5	1.5	1.2	0.8	0.9	3.5	3.6	4.4
PLEKHN1	0.9	1.1	1.2	1.2	0.3	0.2	0.6	0.4	0	0	0.1	0	0.1	0.4	0.3	0.5	0.3	0.5	0	0	0.1	0	0	0	0.3	0.1	0.2	0	0	0
PERM1	0.4	0.4	0.4	0.6	0.2	0.3	0.1	0.2	0	0	0	0	0	0	0.1	0.1	0.1	0.2	0	0	0	0	0	0	0.1	0.1	0.1	0	0	0
HES4	48.5	46.2	37.1	30.7	16	16.4	6.9	5.1	0.1	0.4	0.4	0.5	0.3	6.4	1.9	0.3	1.8	1.6	95.6	52.7	39.7	47	0.2	0.5	3.3	0.9	2.5	0.2	0.4	0.1
ISG15	679.6	676.6	250.8	238	247.9	240.6	141.9	121.7	240	213.7	69.3	219.1	147.5	202.3	293.6	258.3	270.5	174.7	444.8	463.8	388.5	448.3	189.4	118.7	167.2	132.3	51.3	31.5	36	95.8
AGRN	125.7	123.8	57.4	54.3	55.3	55.9	69.6	61.1	4	3.3	5.3	10.5	4.2	1.5	1.5	1.2	2	2.2	0.6	0.7	0.8	0.6	4.9	4.7	0.8	0.8	0.6	2.6	3	2.7
LOC100288175	5.2	5.7	4.7	4.7	3.6	3.3	11.1	11.9	0.6	0.5	1.1	2.5	1.5	0.4	0.3	0.1	0.3	0.6	0.1	0.1	0	0	1.1	1	1.2	0.5	0.9	0.5	0.5	0.3
RNF223	1.7	1.8	1.2	1.1	2	1.5	3.1	2.8	0.2	0.1	0.2	0.4	0.3	0.2	0.2	0.2	0.6	0.4	0.1	0	0.1	0.3	0.2	0.2	1.6	1	1.1	0.2	0.3	0.2
LOC105378948	5.2	7.5	3.5	3.4	5.3	3.9	7.3	3.7	0.5	1	0	0.4	0.2	0.9	0.9	1.2	3.1	1.6	0.2	0.1	0.4	1.1	0.2	0.5	3.9	4.2	5.7	0.3	0.9	1.1
C1orf159	2.1	2.2	1.4	1.4	1.7	1.8	1.2	1.2	1	0.8	0.3	0.5	0.5	0.6	0.7	0.8	0.6	0.7	0.9	0.8	0.8	0.7	0.6	0.7	0.3	0.3	0.3	0.7	0.8	0.8
LINC01342	0	0	0	0.1	1.5	1.2	0.1	0	0	0	0	0	0	0	0	0	0	0.1	0	0	0	0	0	0	1.3	4.4	4.5	0	0	0
MIR200B	0	0	0	0	0	0	0	0	0	0	0	0	0	0	0	0	0	0	0	0	0	0	0	0	0	3	13.8	0	0	0
MIR200A	0	0.7	0	0	5.5	0	0	0	0	0	0	0	0	0	0	0	0	0	0	0	0	0	0	0	0	6.4	0	0	0	0
MIR429	0	0	0	0	0	0	0	0	1.9	0	0	0	0	0	0	0	0	1.2	0	0	0	0	0	0	0	0	0	0	0	0
TTLL10-AS1	0	0	0	0	1	0.5	0	0	0	0	0	0	0	0	0	0.1	0	0	0	0	0	0	0	0	0.7	0.4	0.5	0	0	0
TTLL10	0	0	0	0	0.3	0.2	0	0	0	0	0	0	0	0	0	0	0	0	0	0	0	0	0	0	0.2	0	0	0	0	0
TNFRSF18	1.7	1.7	0.1	0.1	6.6	6.1	9.5	7.5	4.4	4.2	1	2.6	0.9	0	0	0.1	0	0.1	0.1	0.1	0.1	0	0.1	0.6	0.2	0.2	0.7	4.1	5.2	0.4
TNFRSF4	0	0	0.1	0.1	2.5	2.5	3.9	3.8	4.8	4	0.4	2	1.7	0.2	0.1	0.1	0.2	0.3	0.2	0.1	0.3	0.1	1.6	1	0.4	0.1	0.5	3.4	4.4	2.3
SDF4	170.8	166.4	110.2	105.9	171.1	169.5	197	186.7	149.6	129.8	99	111.3	92	79	85.8	81.6	90.8	89.5	62.8	72.9	65.9	67.2	101.5	126.8	34.6	35.1	23.4	100.1	109.8	102.2
B3GALT6	109.4	106.3	31.3	26.3	76.3	75	40	38	62.4	60.1	39.1	42.2	35.8	22.8	23.1	25.3	22	23.1	22.1	24.7	21.2	24.4	29.5	53.5	24.3	14	11.3	48	52.1	42.3
FAM132A	0.8	1	2.2	1.2	0.9	1.1	0.8	0.9	0.5	0.2	0.2	0.4	0.2	0.3	0.5	0.3	0.4	0.9	0.3	0.7	0.7	0.4	0.2	0.3	0.3	0.5	0.2	0.1	0.5	1
UBE2J2	14.2	13.8	11.5	11.8	14.8	15.5	7.5	7.7	9.2	8.3	4.5	3.9	3.8	6	6.6	6.3	6.1	5.7	5.7	6.8	4.7	5.5	4.3	5.2	3.1	2.8	1.5	6.4	7.9	7.8
LOC101928895	10.5	10.3	13.8	12.3	6.9	6.8	6.9	6.9	3.4	2.9	0.9	1	0.8	3.8	2.5	4.1	2.8	2.4	3	3	2.6	2.7	1.4	1.3	1.2	0.9	1.3	1.3	1.8	2.9
SCNN1D	0.8	0.8	1.2	1.2	0.8	0.9	0.8	0.7	0.2	0.2	0.1	0.1	0.1	0.4	0.3	0.4	0.4	0.3	0.2	0.2	0.2	0.2	0.1	0.1	0.1	0.3	0.3	0.1	0.2	0.3
ACAP3	15.4	15.2	5.1	5.3	23.4	23.7	14.4	13.4	7.5	6.6	2.2	4	2.3	12.9	12	13.4	13.7	13.6	14.8	9.8	10.7	10.5	2.9	3.6	2.6	3	2.4	5.3	6	6.4
MIR6726	183.3	185.4	44.9	53.1	228.6	239.2	148.8	158.6	100.6	82.3	40.1	59	28.7	132	163.1	156.8	124.9	161.5	173.5	113.1	121.9	124.5	32.4	27.8	30.4	42.4	32.2	45.1	74.4	79.7
PUSL1	31.6	28.4	58.4	54.2	38.9	36.7	20.8	21.1	24.7	23.1	8.6	11	12.9	16.1	13.1	13.2	14.5	12.6	17	15.9	15.3	15.5	12.6	15.5	14.1	11	11	21	23.4	21.2
CPSF3L	25.5	25	27.6	26.5	19	19.2	14.5	13.4	14.7	13.2	8.7	8.7	9.4	15.8	16.6	16.3	18	15.7	17	18.3	17.4	16.9	8.8	9.8	8.6	7.3	5.2	11.9	13.6	13.6
MIR6727	343	313.7	377	325.9	260.5	286.4	215.6	180.6	202.4	150.1	99.8	93.6	140.7	157.3	193.3	175.1	200.5	173.2	201.5	194.7	173.9	202.3	104.9	100.6	73.5	84.1	0	115	146.3	163.6
CPTP	20.8	21	26.8	25.8	46.3	45.2	19.3	18.6	15.3	12.2	7.1	8.4	9.7	5.3	6	5.5	5.5	3.7	6.2	6.7	5.3	5.8	10.1	11.6	2.1	2.1	1.5	9.8	11	11.5
TAS1R3	0.7	0.6	0.7	0.9	1.1	0.9	0.3	0.3	0.2	0.2	0.2	0.2	0.1	0.2	0.4	0.2	0.5	0.2	0.2	0.5	0.5	0.5	0.2	0.1	0.6	0.5	0.9	0.1	0.1	0.5
DVL1	45.5	45	56.9	54.7	32.8	32.5	31.9	27.6	15	13.4	10.2	14.7	8.6	13.3	13.8	13.1	15.5	13.6	15.1	14.6	15	15	8.6	9.6	5.1	4	5.6	11.6	12.8	11.8
MIR6808	194.9	179.1	263.7	284	177.3	136.4	162.4	107.8	71.1	45	52.6	77	31.8	49.1	49.2	63.9	78.8	75	54.7	55.7	84.6	75.9	36.8	38.9	9	9.7	0	57.8	59.3	57.5
MXRA8	80.2	76.7	18	16.2	5.6	5.4	4.7	4.6	2.8	2.3	0.9	1.1	2.5	1.8	1.4	2.4	1.7	2	0.8	0.7	0.5	0.5	1	1.4	0.4	0.3	0.3	2.4	2.5	3.7
AURKAIP1	119.4	114	126	114.4	103.3	103.5	96.7	89.6	88.1	76.3	39.6	46.6	59.2	47	56.4	47	53.7	54.4	47	53	55.1	50.2	40.9	59.3	43.4	34.1	29.6	65.9	69.2	68.1
CCNL2	16.1	16.2	13.6	13.4	18.3	18.2	18.4	18.7	9.4	8.9	4.7	3.1	3.3	6.7	5.2	8.8	6.3	7.1	8.2	6.7	7.4	6.2	4.1	4.3	2.9	2.8	2.2	7.6	9.1	12.3
LOC148413	90.7	88.5	64	65.5	81.2	80.6	51.6	49.5	52.6	54.4	44.8	46.7	47.9	43.4	46.9	62.1	34.6	30	49.8	53.4	44.6	43.7	49	57.6	37.5	24	34.1	46.1	57.8	66
MRPL20	162.7	164.6	119.6	124.7	129.6	137.7	118.2	116.4	128	121.5	97.7	94.4	126	94.8	114.5	112.3	108.8	88.2	88.3	103.6	85.3	88.5	92	117.6	80.5	42.2	45.7	105.5	121.9	94.1
LOC107984868	0	0	0.1	0.1	0.9	0.4	0.1	0	0	0	0.1	0	0.1	0	0	0.1	0	0	0	0	0	0	0	0	0.2	0.3	0.2	0	0	0
ANKRD65	0.1	0	0	0	0.4	0.3	0.1	0.1	0	0	0	0.1	0.3	0	0	0.1	0	0.1	0	0	0	0	0.1	0.1	0.4	0.4	0.2	0	0	0
LOC105378585	0.2	0.2	0	0	0.9	1.3	0	0	0	0.1	0	0	0	0	0.1	0.1	0	0	0	0	0	0.1	0	0	1.9	0.8	2.3	0.1	0.1	0.1
TMEM88B	0.4	0.8	0.3	0	4	0	0.8	0.2	0.2	0.2	0	0	0.5	0	0	0	0	0	0	0	0	0	0	0	1.6	1.2	2.7	0.5	0	0.2
LOC102724312	0.6	0.5	0.2	0.5	0.5	0.7	0.2	0.3	0.2	0.1	0	0	0.2	0	0	0	0	0	0	0	0	0	0	0	0.3	0.1	0.9	0.1	0.1	0.3
LOC107985729	1.3	0.8	0.4	0.6	1.7	1.4	0.6	0.4	0.1	0	0	0	0	0	0	0	0	0	0	0	0	0	0	0.1	0.5	0	0	0.2	0.4	0.4
VWA1	0.4	0.4	7.6	6.3	3.8	3.9	1.3	0.7	2.1	1.6	1.1	0.4	2.4	0	0	0	0	0	0	0	0	0	0.1	0.2	0.3	0.4	1	3.6	4.1	8.6
ATAD3C	2.8	3.7	3.2	3.1	9.3	7.6	2	1.9	1.6	1.4	1.8	0.8	3.2	0.2	0.6	0.6	1	0.4	0.6	1	0.6	0.4	1.3	0.7	1.2	2.2	4.1	0.6	1	0.5
ATAD3B	10.8	10.8	9.6	9.4	7.9	8.3	7.2	6.8	6.2	5.7	2.6	2.3	2.4	3.3	3.3	4	3.7	3.9	5.5	5.1	5.2	4.7	2.5	2.7	1.6	1.6	1.6	5.1	6	2.7
ATAD3A	36.3	36.1	49.3	47.6	19.4	18.9	18.2	16	21.1	17.2	7.8	8.3	7	6.2	5.8	7.4	6.5	6.2	7.9	8.7	7.5	7.3	6.5	8.4	6.8	5.5	3.2	16.8	20.2	11.6
TMEM240	45.2	44.7	2.5	3.8	4	2.7	0.7	0.4	0.2	0.2	0	0.2	0	0.1	0.1	0.1	0.2	0.2	0.1	0.1	0.4	0.3	0.1	0.5	1.2	0	0	0.4	0.3	0.4
SSU72	412.7	412.6	266.1	264.2	355.2	346.1	403.9	422.8	291.7	278.7	241.4	282.1	319.2	194.7	278.2	188.9	277.3	257.7	235.7	300.3	274.4	257.5	211.8	255.1	246.8	217.8	141.1	197.7	234.9	267.4
C1orf233	80.6	83.7	15.8	17.1	142.6	147.9	85.7	73.9	42.8	36.1	26.5	35.8	29.2	13.3	17.1	13.7	18.9	15.5	23.3	26.9	23.3	26.8	50.4	41.7	7.9	8.1	11.6	42.4	45.3	26.7
LOC105378586	2.4	2.2	0.5	0.5	5.4	5.2	1.7	1.7	1.1	1.2	0.7	0.3	0.4	1.1	1.1	1.9	1	1.1	2.8	2.7	2.6	2.6	0.6	0.4	0.2	0.2	0.2	1.3	1.2	1.7
MIB2	3.1	3	2.9	2.6	2.9	3	3	2.6	1.3	1.1	0.5	0.9	0.4	1.4	1.5	1.3	1.7	1.3	1.3	1.3	0.9	1.2	0.7	0.8	0.5	0.4	0.7	0.8	0.8	1.5
MMP23B	1	0.9	0.5	0.6	0.1	0.3	0.2	0	0.5	0.4	0	0.1	0	0.2	0.1	0.3	0.2	0.2	0.3	0.2	0.3	0.2	0	0.1	0.4	0.3	0.3	0.4	0.4	0.1
CDK11B	8	7.8	8	8.2	8.8	8.3	5.3	5.3	4.8	4.6	3.2	3.9	2.5	5.1	4.5	6.5	5.9	6.7	6.1	5.8	5.3	5.4	3.3	3.2	4.4	4.2	3.9	4.2	5.2	4.6
SLC35E2B	25.6	25.3	17.2	17.7	27	27.9	17.9	19.1	19.9	20.3	6.4	16.3	4.6	14.8	16.5	14.9	16.5	14.3	11.6	14.9	13	13.5	14.4	9.2	4.1	4.9	3.9	22.8	27	29.3
LOC107985731	53.2	48.4	24.3	33.5	182	200.1	116.5	106.4	72.7	62.9	63.2	47.6	60.1	89.7	62.4	108.3	54.4	69.1	98.1	68.5	93.2	51.5	145.9	52.7	22.5	21.9	24.9	55.2	63.6	71.9
MMP23A	5.1	4.7	4.5	3.3	0.5	1.7	0.8	0.4	4.3	5.2	0	0.8	0	1.7	0.6	3.8	1.2	2.3	0.8	1.5	2.4	1.8	0	0.7	0	2.5	2.2	2.3	3.1	0.5
CDK11A	11.7	11.9	16.8	15.5	25	25	16.2	15.3	11	11.6	8.9	8	7	15.3	14.7	20.2	16.5	20.8	18.8	17.6	14.8	13.1	8.3	6.7	12.5	12	11.3	9.8	11.8	9
SLC35E2	40.3	39.8	16.8	16.9	37.5	36.6	19.7	20.7	13.8	14.2	24	13.1	17	30.4	26.2	28.1	26.6	29.2	26.6	26.7	22.6	23.1	23.8	21.4	8.6	10.9	8.8	14.8	21.5	23.9
NADK	9.2	9.4	5.3	5.5	28.1	28.4	16.3	16.8	17	15.8	21.2	16.5	14.5	27.9	30	31.9	25.7	17.6	29.6	33.8	22.3	27.3	26.7	18.8	5	3.5	2.6	9.5	11.4	17.4
GNB1	185.9	190.2	127.5	126.6	91.9	90.6	112.4	117.9	113.9	114	131.2	121.9	96.9	125	131	126.6	132.3	123.4	140.3	163	176.8	167.1	134.1	127.3	97.1	76.6	56.6	115.1	130.4	127.9
LOC105378949	1.9	1.6	1.7	1.2	1.1	1.6	0.3	0.6	0.4	0.1	0.2	0.2	0.7	0.2	0.3	0.9	0.2	0	0.3	0.2	0.3	0.1	0.2	0.4	5.3	1.8	1.2	0.4	0.6	1
CALML6	0.1	0.2	0.5	0.4	1.1	0.8	0.6	0.7	0.4	0.2	0.1	0.2	0.2	0.2	0	0.1	0.2	0.2	0.3	0.3	0.2	0.3	0.3	0.4	0.2	0.3	0	0.4	0.3	0.9
TMEM52	3.9	3.6	25.7	30	17.2	16.8	6	4.7	0.2	0.9	0.2	1.3	1.6	0.3	0.3	0.1	0.2	1.1	1.3	0.9	0.2	0.7	0	0.5	1.7	0.9	1.4	0.5	1.1	0.2
CFAP74	0	0	0.1	0.1	0.2	0.2	0	0	0	0	0	0	0	0	0	0	0	0	0	0	0	0	0	0	0.1	0.1	0.1	0	0	0
LOC107984872	0	0.1	0.2	0.4	0.2	0.3	0	0	0	0	0	0	0	0	0	0	0	0	0	0	0	0	0	0	0.2	0.1	0	0	0	0
LOC105378589	0	0	0	0	0.2	0.2	0.1	0	0	0	0	0	0	0	0	0	0	0	0	0	0	0	0	0	0.2	0.2	0.3	0	0	0
GABRD	0	0	0.4	0.5	0.3	0.4	0	0	0	0	0	0	0	0	0	0	0	0	0	0	0	0	0	0	0.3	0.4	0.6	0	0	0
LOC105378590	0	0	0.1	0	0.3	0.2	0	0	0	0	0	0	0	0	0	0	0	0	0	0	0	0	0	0	0.3	0.1	0	0	0	0
LOC105378591	0	0.1	0.3	0.3	0	0.9	0	0	0	0	0	0	0	0	0.3	0	0	0	0	0	0.2	0	0	0	2.5	2.7	2.4	0	0.2	0.1
PRKCZ	0.6	0.6	5.7	5.7	0.2	0.2	0.1	0.1	0.5	0.5	0.2	0.2	0.3	0.3	0.2	0.3	0.2	0.3	0.3	0.4	0.2	0.2	0.1	0.1	0.2	0.2	0.2	0.7	1	1.5
LOC100506504	3.2	3.5	9.9	7.5	0	0.7	0.7	0.4	1.3	2.3	0.6	0.8	1	2.9	2.3	3	1.8	2.8	4.2	4.1	2.9	2.5	0	0.3	1.7	1.7	1.3	2.4	3.1	6.3
FAAP20	9.6	9.5	11.3	10.7	7.4	7.3	4.8	4.5	5.4	4.9	2.5	1.8	3.5	3.1	3.1	2.9	3.3	3.6	3.3	3	3	3.1	2.5	4.3	2.8	2.8	1.8	3.8	4	5.8
LOC105378593	0.5	0.6	0.1	0	5.8	9.3	3.8	2.2	1	0.2	0.4	0.2	0.4	0.4	0.1	0	0.4	0.3	0.9	1	0.4	0.7	1.2	0.4	1.3	0.6	0.6	0	0.5	0.7
LOC105378592	0.3	0.3	0.2	0	1.5	1.5	0.5	0.4	0.1	0	0.1	0.2	0.1	0.1	0	0.1	0.2	0.1	0.1	0.1	0	0	0.1	0.2	0.2	0.1	0.2	0	0.1	0.2
SKI	22.9	23.5	22.8	21.2	20.3	20	14.6	15.3	35.5	33.8	14.2	6.7	4.5	9.9	14.3	10.7	15.1	10.2	9.9	14.3	10.2	17.6	7	6.9	7.5	8.9	5.7	38.1	46.2	49.7
MORN1	1.8	1.9	1.3	1.3	1.4	1.4	1.2	1.1	0.3	0.2	0.7	0.6	0.5	0.1	0.2	0.2	0.2	0.2	0.3	0.3	0.2	0.3	0.7	0.6	0.6	0.5	0.5	0.1	0.2	0.4
LOC100129534	6.7	6.6	3.4	3.7	8.4	6.7	4.3	4.3	0.8	1.3	5.4	3.1	2.1	1.8	1.5	0.8	0.9	0.5	2	1.7	0.8	1.2	5.8	5.1	0.5	1.9	1.2	0.2	0.4	1.2
RER1	27	26.8	23.2	23.2	28.5	28.6	26.2	27.5	19.8	18.1	17.3	18	17.3	14	13.6	14.8	12.6	12.5	16.9	16.4	14.3	14.9	16.8	20.8	5.1	3.8	2.4	13.3	15.5	17.8
PEX10	26.6	27.1	22.9	22.4	30	30.7	26.9	25.4	18.4	16	12.1	18.8	16.4	7.1	8	8.5	7.6	7.7	11	12	11.3	9.6	12.2	16.5	5.3	5.2	2.8	11.3	14.3	14.5
PLCH2	0.1	0	0.2	0.2	0.2	0.3	0.1	0.1	0.1	0.1	0	0.1	0.1	0.1	0	0.1	0	0.1	0.1	0.1	0.1	0	0	0.1	0.1	0.1	0.2	0.1	0.1	0.2
PANK4	12.2	11.2	12.3	12.5	17.4	17.7	10.3	9.7	11.9	11	8.1	6.3	5.1	6.9	8.6	8.8	8.4	6.3	9.1	11.7	10.1	9.9	7.1	7	2.9	3.1	2.2	9.5	10.4	10.2
HES5	0.6	0.8	1.5	1.2	0.7	0.5	0.1	0.1	0	0	0	0	0	0	0	0	0	0	0	0	0	0	0	0	0.1	0.1	0.3	0	0	0
TNFRSF14	0.1	0.1	0.6	0.5	53.4	52.6	91.2	83	35.7	30.8	16.5	31.5	20.6	28	26.8	28.2	31.1	33.6	51.4	45.5	46	42.7	44.1	47.9	4.2	4.2	4	14.1	15.3	25.8
FAM213B	2.4	2.4	2.5	2.5	27	26.6	19.1	17.8	3.8	3.6	5.4	16	8.7	0.7	0.8	0.9	1	0.8	1.3	1.4	1.3	1.4	19.5	15	0.3	0.4	0.2	2.3	2.6	3
MMEL1	0.9	0.9	1	1	11.6	11.6	7.5	7.4	1.5	1.2	2.2	6.5	4.3	0.4	0.4	0.5	0.4	0.3	0.9	0.8	0.8	0.9	7.4	5.8	0.3	0.4	0.3	0.9	1	1.2
LOC105378597	0	0	0	0	0.4	0.2	0.1	0	0	0	0	0	0	0	0.1	0.1	0.1	0.1	0	0.1	0	0	0	0.1	0.1	0.1	0.2	0	0	0
TTC34	0.1	0.2	0.2	0.1	3.1	4	2	1.9	0.3	0.5	0.6	0.8	0.7	0.7	0.8	2.5	0.9	0.9	0.4	0.7	0.7	0.6	0.8	1.8	0.6	0.3	0.6	0.1	0.1	0.4
LOC105378603	0	0	0	0	0	0	0	0	0	0	0	0	0	0	0	0	0	0	0	0	0	0	0	0	0	0	2.6	0	0	0
LOC105378602	0	0	0	0	0	0	0	0	0	0	0	0	0	0	0	0	0	0	0	0	0	0	0	0	0.2	0	0	0	0	0
LOC105378601	0	0	0	0	0	0	0	0	0	0	0	0	0	0	0	0	0	0	0	0	0	0	0	0	0.2	0.1	0	0	0	0
LOC105378598	0	0	0	0	0	0	0	0	0	0	0	0	0	0	0	0	0	0	0	0	0	0	0	0	0	0.1	0.1	0	0	0
LOC107985732	0	0	0	0	0	0	0	0.1	0	0	0	0	0	0	0	0	0	0	0	0	0	0	0	0	0.2	0.7	2.8	0	0	0
LOC105378600	0	0	0	0	0	0	0	0	0	0	0	0	0	0	0	0	0	0	0	0	0	0	0	0	0.4	0.2	0	0	0	0
LOC107984904	0	0	0	0	0	0	0	0	0	0	0	0	0	0	0	0	0	0	0	0	0	0	0	0	1.5	1.4	2.4	0	0	0
LOC105378599	0	0	0	0	0	0	0	0	0	0	0	0	0	0	0	0	0	0	0	0	0	0	0	0	0	0.2	0	0	0	0
ACTRT2	0	0	0	0	0	0	0	0	0	0	0	0	0	0	0	0.1	0	0	0	0	0	0	0	0	0.9	0	0	0	0	0
LINC00982	0	0	0	0	0	0	0	0	0	0	0	0	0.1	0	0	0.1	0	0	0	0	0	0	0	0	0.3	0.3	0.6	0	0	0
PRDM16	0	0	0	0	0	0	0	0	0	0	0	0	0	0	0	0	0	0	0	0	0	0	0	0	0.1	0.1	0.1	0	0	0
MIR4251	0	0	0	0	0	0	0	0	0	0	0	0	0	0	0	0	0	0	0	0	0	0	0	0	0	0	0	0	0	0
LOC105378606	0	0	0	0	0	0	0	0	0	0	0	0	0	0	0	0	0	0	0	0	0	0	0	0	0.9	0.9	0.7	0	0	0.1
LOC107984909	0	0	0.1	0	0	0	0	0	0	0	0	0	0.1	0	0	0	0.1	0	0.1	0.2	0	0	0	0	0.5	0.2	0	0	0	0
LOC105378605	0	0	0	0	0	0	0	0	0	0	0	0	0	0	0	0	0	0	0	0	0	0	0	0	0.3	0.3	0.2	0	0	0
LOC105378604	0.1	0.1	0.1	0.2	0	0	0.1	0.1	0	0	0	0.1	0.1	0	0	0	0	0	0	0	0	0	0	0	0.2	0.2	0.4	0	0	0
ARHGEF16	1.2	1.1	4	4.3	0.6	0.5	0	0.1	0.8	0.7	0.1	0.2	0.1	0	0	0	0	0	0	0	0	0	0.1	0.2	0.2	0.2	0.2	0.3	0.2	1.1
MEGF6	5.6	5.2	3.2	3.2	7.8	8.2	5.8	5.2	0.1	0.1	0.2	0.6	1.1	2.3	0.8	1.6	1.4	1.6	0.1	0.1	0	0.1	0.4	0.6	0.4	0.3	0.7	0	0.1	0.6
LOC105378608	0.1	0.1	0.3	0.3	0.2	0	0	0	0	0	0	0	0	0	0	0	0	0	0	0	0	0	0	0	0.5	0.4	0.4	0	0	0
MIR551A	0	0	0	0	0	0	0	0	0	0	0	0	0	0	0	0	0	0	0	0	0	0	0	0	0	0	0	0	0	0
LOC105378607	0	0	0	0	0	0	0	0	0	0	0	0	0	0	0	0	0	0	0	0	0	0	0	0	0	0	0	0	0	0
TPRG1L	84.7	83	109.5	107.1	301.4	297.4	138.4	150.5	103.1	99.7	184.4	209.4	126.9	78.3	79.9	75.4	78.2	57.5	76.6	93.2	68.3	78.4	244.1	225.6	25	22.2	12.2	74.8	91.8	114.7
WRAP73	17.9	18.2	24.1	22.9	23.8	24.6	12.3	12.9	15.9	14.9	11.6	10.7	10.3	18.6	16.1	19.2	17.4	14.6	20.1	19.6	17.1	16.5	11.4	16.4	6.4	5.3	2	12.1	13.7	19.4
TP73	0.4	0.4	1.2	1	0.3	0.3	0.1	0.1	0	0	0.1	0	0.1	0	0.1	0	0.1	0.1	0	0	0	0	0.1	0.1	0.1	0.1	0.1	0	0	0.1
LOC105378610	0	0	0	0	0.5	1.5	0.2	0.1	0	0	0	0	0	0	0.1	0.1	0.1	0.2	0	0	0	0	0.1	0.1	0.2	0	0	0	0	0
LOC105378609	0	0	0	0	0.7	0	0	0	0	0	0	0	0	0	0.1	0	0.4	0.3	0	0	0	0	0.4	0.2	0.7	0	0	0	0.1	0.1
TP73-AS1	12.7	12.2	14.2	14.7	10.1	10	4.4	4.1	6.5	5.8	5.3	5.2	2.9	4.8	4.3	5.9	5.2	4.8	2.9	3.2	3.1	2.7	4.6	4.5	1.5	1.9	1.4	5.3	6.6	7.2
CCDC27	0	0	0	0	0	0	0	0	0	0	0.1	0	0.1	0	0	0.1	0	0	0.1	0.1	0.1	0.1	0.1	0.1	0.2	0.3	0.7	0.1	0.1	0.1
SMIM1	3	2.2	4.5	3.6	8.4	7.1	0.6	0.3	5.9	4.1	1.1	0.8	1.9	0.5	2.4	1.2	1.6	1.4	0.7	0.6	0.2	0	2.6	3	1	1.4	1.2	4.9	5.2	12.3
LRRC47	132.4	129.7	110.9	109.2	167.3	163.9	82.2	80.8	87.9	82.8	76.4	83.2	60.9	75.5	79.6	96.5	69.8	73.1	80.9	96.4	88.8	81.5	76.8	81.4	44	39.3	25.8	71	87	84.3
CEP104	3.9	4.2	4.6	4.6	7.6	7.5	2.9	3.1	3	3	3.9	4.3	2	4.1	4.1	4.1	4.2	2.8	4.3	4.9	3.1	4.1	4.2	3.7	3	3	2.4	2.9	3.7	3.8
DFFB	1	1	0.8	0.9	1.6	1.6	1.1	1.1	0.9	0.9	0.7	0.5	0.4	1.4	1.1	1.5	1.2	1.1	1.6	1.6	1.4	1.5	0.9	0.8	0.8	0.5	0.4	1.1	1.3	1.2
LOC107984910	0.8	1.1	1.1	0.7	1.1	0.9	0.2	0.6	0.2	0.1	0.4	0.3	0.3	0.4	0.7	1	0.2	0.3	0.8	1.2	0.7	0.4	0.4	0.4	1.4	0.1	1.4	0.3	0.6	0.5
C1orf174	19.5	19.3	19.4	21	33.3	33.6	22.7	24.7	19	19.4	14.7	17.2	12.2	16.4	16.1	17.7	15.8	14.6	29.8	34.2	29.4	27.6	19.4	18.6	8.6	5.6	2.4	14.8	18.6	17.8
LINC01134	0.9	0.9	0.4	0.1	6.6	6.2	5.3	4.9	0.4	0.9	2.2	6.8	2.2	1.2	1.1	0.6	0.8	1	0.9	1.7	0.6	0.4	3.7	3	0.1	0.3	0.7	0.3	1.1	1.4
LINC01346	0	0	0	0	0.9	0	0	0	0	0	0	0	0	0	0	0	0	0	0	0	0	0	0	0	0	1.5	0	0	0	0
LOC105376672	0	0	0	0	0	0	0	0	0	0	0	0	0	0	0	0	0	0	0	0	0	0	0	0	0	0.2	0.5	0	0	0
LOC105376673	0	0	0	0	0	0	0	0	0	0	0	0	0	0	0	0	0	0	0	0	0	0	0	0	0	0.1	0.1	0	0	0
LOC284661	0	0	0	0	0	0	0	0	0	0	0	0	0	0	0	0	0	0	0	0	0	0	0	0	0.3	0.3	0.9	0	0	0
LOC105376674	0	0	0	0	0	0	0	0	0	0	0	0	0	0	0	0	0	0	0	0	0	0	0	0	0.9	0.2	0.9	0	0	0
LOC105376679	0	0	0	0	0	0	0	0	0	0	0	0	0	0	0	0	0	0	0	0	0	0	0	0	0.3	0.5	0.5	0	0	0
LOC107985376	0	0	0	0	0	0	0	0	0	0	0	0	0	0	0	0.7	0	0	0	0	0	0.2	0	0	0.5	1.5	0	0	0	0
AJAP1	0	0	2.3	2.5	0	0	0	0	0	0	0	0.4	0.1	0	0	0.1	0	0	0	0.1	0	0	0.1	0	0.3	0.6	0.5	0	0	0
LOC105376680	0	0	0	0	0	0	0	0	0	0	0	0	0	0	0	0	0	0	0	0	0	0	0	0	1	0.5	0	0	0	0
LOC102724429	0	0	0	0	0	0	0	0	0	0	0	0	0	0	0	0	0	0	0	0	0	0	0	0	0	0.1	0	0	0	0
LOC105376681	0	0	0	0	0	0	0	0	0	0	0	0	0	0	0	0	0	0	0	0	0	0	0	0	0	1.2	0	0	0	0
LOC105376682	0	0	0	0	0	0	0	0	0	0	0	0	0	0	0	0	0	0	0	0	0	0	0	0	2.4	1.3	0	0	0	0
LOC107984911	0	0	0	0	0	0	0	0	0	0	0	0	0	0	0	0	0	0	0	0	0	0	0	0	0.4	0.1	0	0	0	0
LOC105376686	0	0	0	0	0	0	0	0	0	0	0	0	0	0	0	0	0	0	0	0	0	0	0	0	0.3	0.2	0	0	0	0
MIR4417	0	0	0	0	0	0	0	0	0	0	0	0	0	0	0	0	0	0	0	0	0	0	0	0	7.3	0	0	0	0	0
MIR4689	0	0	0	3.4	0	0	2.9	0	0	0	0	0	0	1.3	0	0	0	0	0	0	0	0	0	0	0	0	0	0	0	0
NPHP4	1.2	1.2	1	1	1.4	1.5	0.8	0.8	0.6	0.6	0.7	0.4	0.3	1	0.9	0.8	0.9	0.7	0.6	0.6	0.3	0.5	0.5	0.4	0.4	0.3	0.3	0.7	0.8	0.7
KCNAB2	2.5	2.5	1.2	1.3	50.3	50.4	58.3	54.2	36.4	32.8	22.2	34.2	11	29.2	27.5	29.9	30.5	29	28.3	37.7	28.4	28.3	32.7	33.8	13.4	12	8.9	14.6	16.6	25.6
CHD5	0.3	0.3	0.4	0.5	1	1	0.1	0.1	0.1	0.1	0.1	0.1	0	0	0	0	0.1	0.1	3.2	2.4	3.8	0.8	0	0.1	1.1	0.9	0.6	0.1	0.1	0.1
LOC105376687	0	0	0	0	0	0	0.3	0	0	0	0	0	0	0	0	0	0	0	0	0	0	0	0	0	0.8	0.9	0	0	0	0
RPL22	395.2	403.2	544.6	539.2	230.2	213.7	248.5	288.3	269.2	284.1	379.1	413.1	396.7	511	569.8	574.3	509.7	553.3	416.4	464.8	465.6	504.4	355.6	434.4	528.9	392.3	376.8	523.5	517	430.4
LOC107985733	6.5	5.2	4.5	3.3	20.9	19.2	6.2	3.9	7.7	5.6	0.9	8.5	0.7	0	0.3	0.4	0.6	1	5.7	8	9.5	6.1	3.6	2.8	1.5	0	1.3	7.8	8.4	4.8
LOC102724450	3.7	3.6	0.6	1.3	7.9	8	1.9	2.8	3.4	1.8	1	2.9	0.7	0	0	0	0.8	0	5	1.5	3.2	1.3	1.3	0.9	0.7	0	0	5.9	4.5	2.1
RNF207	0.8	0.9	0.6	0.5	0.9	0.9	0.6	0.5	0.6	0.7	0.2	0.6	0.4	0	0	0.1	0	0.1	2.8	1.8	2.2	1.5	0.3	0.2	0.2	0.2	0.7	0.4	0.5	0.4
ICMT	155.8	157	69.7	71.8	112.5	114.2	42.2	45.6	49	48.1	65.1	63.4	36.2	17.9	20.6	19.2	17.5	15.8	18.1	21.6	19	19	76.4	58.7	5.9	5.7	7.4	42.8	51.3	40.2
LINC00337	0.8	1	0.7	1.3	0.6	0.6	0.1	0.3	1.7	0.8	0.3	1	0.2	0.4	0	0	0.2	0	0.3	0.2	0.4	0.5	0.7	0.4	0.2	0.4	0	0.5	1.4	5.6
HES3	0	0	0	0	0	2.2	0.1	0	0	0	0	0	0	0	0	0.3	0	0	0	0	0	0	0	0	0.4	0	0	0	0	0.1
GPR153	4.1	4.3	1.6	1.6	16.3	17	5.5	5	0.6	0.5	0.6	4.5	1.4	0.2	0.3	0.2	0.4	0.2	5.5	6.4	6.5	4.8	4.3	1.6	0.2	0.4	0.7	0.3	0.5	0.4
ACOT7	84.9	86.4	54	52.3	94.8	93.7	44.2	40.4	11.7	11	10.8	13.8	24.8	1.5	1.4	1.3	1.3	1.3	4	4.1	3.1	3.2	10	8.2	4.1	2.2	1.6	11.9	13.1	4
HES2	0.3	0.2	0.1	0.1	212.7	214.6	15.1	15.4	0	0	1	7.8	2.9	0	0	0	0	0	0.3	0	0	0	1.3	0.2	0.3	0.5	0.5	0	0	0
ESPN	0.7	0.7	0.3	0.2	1.6	1.6	0.1	0.1	0.1	0.1	0	0	0.1	0	0	0	0	0	0.1	0	0	0.1	0	0	0.3	0.3	0.6	0	0.1	0
MIR4252	0	0	0	0	0	0	0	0	0	0	0	0	0	0	0	0	0	0	0	0	0	0	0	0	0	0	0	0	0	0
TNFRSF25	5.9	5.7	4.4	4.3	0.2	0.1	0.1	0	2.5	2.7	0.2	0.1	1.8	0.1	0.2	0.5	0.3	0.1	3.9	3.3	0.9	4.8	0.3	0.8	1.1	1.7	1.4	2.5	3.2	0.7
PLEKHG5	5.6	5.4	4.3	4.3	0.4	0.5	0	0	2.8	2.5	0.2	0.1	0.3	0	0	0	0	0	0	0.1	0	0	0.3	0.6	0.1	0.2	0.4	2.6	2.6	0.8
NOL9	8.4	8.7	13.4	12.9	8.2	8.2	3.7	4.3	5	5.2	4.7	4	2.8	4.5	5.1	5.8	4.5	5.7	4.9	5.6	4.5	4.3	4.3	3.9	5.8	5	3.1	5.2	7.3	4.9
TAS1R1	3.8	3.8	0	0	0.3	0.1	0	0	0	0	0.1	0	0	0.2	0	0.2	0.1	0	0	0.1	0.1	0	0	0	0.1	0.1	0.1	0	0	0.1
LOC107984912	0	0.1	0	0	3.3	0	0.5	1	0	0	0.6	0.6	0	0.6	0	0	0.2	0.2	0	0.4	0.2	0	0.2	0	0	0.6	0	0	0	0
ZBTB48	3.1	2.9	4.3	4.4	15.2	14.9	7.6	7.7	7.4	6.6	4.6	3.7	4	6.6	5.9	8.9	5.9	5.7	7.4	5.9	4.7	5.1	4.2	5.1	2.6	1.9	2.1	5.8	6.7	8
KLHL21	37.1	35	27.4	26.9	89.3	92.7	37.8	34.4	21.2	18.8	29.9	56.3	22.2	25.8	21.2	11	22.1	27	18.6	20.1	32.9	24.3	38.9	30.3	5.8	5.8	4.4	19.5	23.8	31
LOC107984913	4.8	4.8	1	0.4	2.4	1.3	1.4	1.8	0.2	0.3	0.7	2.2	0.3	0.7	0.3	0.4	0.9	0.2	0.9	0.3	0.1	0.2	1	1.2	1.4	1.4	1.4	0.1	0.6	1.3
PHF13	61.3	61.7	39.9	38	38.4	38	17.1	18	12.6	10.6	14.1	15.5	8.6	6.2	2.9	3.9	2	4	8.8	6.6	10	5.6	15.7	13.2	0.9	0.8	0.6	12.5	15.7	16
THAP3	24.5	24.4	22.3	22.1	31	30.1	13.5	13.6	15.4	14.1	9.3	9.9	10.7	6.8	7	8.7	5.7	5.8	9.8	9.7	8.4	7.2	9.8	12.3	4.7	3.5	3.3	11.4	13	11.6
DNAJC11	81.5	80.9	65.1	67.4	104.6	106.2	46.5	46.8	50.2	49.3	38.1	39.8	30.2	25.4	28.3	32.8	25.2	22.5	33	35	27.8	25.9	41	41.3	28.8	20.9	17	46.3	54.8	42.1
LOC100505887	0	0	0	0.2	0	0.6	0	0	0	0	0	0	0	0	0	0	0	0	0	0	0	0	0	0	0	0	1.7	0	0	0
CAMTA1	1.7	1.7	1.4	1.5	0.6	0.6	0.4	0.5	0.6	0.7	0.6	0.6	0.8	0.5	0.5	0.6	0.5	0.5	0.4	0.4	0.3	0.3	0.6	0.7	0.6	0.3	0.2	0.7	0.8	0.7
LOC100129476	0	0	0	0	0	0	0	0	0	0	0	0	0	0	0	0	0	0	0	0	0	0	0	0	0	0	0	0	0	0
LOC105376692	0	0	0	0	0	0	0	0	0	0	0	0	0	0	0	0	0	0	0	0	0	0	0	0	0.1	0	0.6	0	0	0
LOC102725193	0	0	0	0	0	0	0	0	0	0	0	0	0	0	0.1	0	0	0	0	0	0	0	0	0	0.2	0.5	0	0	0	0
LOC101928836	0	0	0	0	0.1	0	0	0	0	0	0	0	0	0	0	0	0	0	0	0	0	0	0	0	0	0	0	0	0	0
LOC105376691	0	0	0	0	0	0	0	0	0	0.3	0	0	0	0	0	0	0	0	0	0	0	0	0	0	0	0	0	0	0	0
LOC105376689	0.4	0.4	0.6	0.6	0	0.1	0	0	0	0	0	0	0.1	0	0	0	0	0.1	0.2	0.1	0.1	0	0	0	0.3	0.2	0.1	0	0	0
VAMP3	252.8	264.3	154.4	154.6	289.5	286.5	141.2	177.3	122.3	128.8	250.8	254.4	244.6	281.8	237.3	242.5	239.5	243.3	245	240.2	226	214.8	306.8	308.4	60.8	43.1	30	150	180.1	130.3
PER3	2.1	2	1	1	5.2	5.1	2	2.3	1.1	1.1	1.8	2.2	0.6	0.2	0.3	0.4	0.2	0.2	0.7	0.9	0.7	0.7	4.4	2.6	0.5	0.2	0.1	0.9	1.3	1.7
UTS2	0.1	0.1	0	0	13.6	13.3	0.1	0	8.9	9.5	0.2	0.2	0.3	0.1	9.3	0.1	5.9	0.1	0	0.2	0	0.2	4.6	2.6	0.2	0.1	0	7.3	9.8	0.3
TNFRSF9	7.6	8.4	0.2	0.2	30.3	29	1	1	9.1	9.1	2.8	6.8	2.7	2.5	1.4	1.8	1.8	0.5	0.1	0	0	0.1	3.4	1.9	0.6	0.4	0.4	0.8	1.3	1.6
PARK7	333.7	337.7	257.5	258.1	149.3	150.3	165.9	164.2	252.4	240	209.6	202	240.1	195	195.4	203	187.5	156.3	162.3	176.6	176.6	171.3	187.3	211.5	143	108.4	98.4	240.2	262.9	199.7
ERRFI1	28.2	29.6	22.7	23.5	11.2	11.2	4.3	5.6	1.9	2.1	3.4	3.8	5.8	0.5	0.5	0.4	0.4	0.6	0.7	1.3	1.3	0.8	1.6	1.9	0.3	0.1	0	2.4	2.9	3.6
LOC107984914	0.1	0	0	0	0.2	0.2	0	0	0	0	0	0	0	0	0	0	0	0	0	0	0	0	0	0	0.2	0.1	0.1	0	0	0
LOC107984915	0	0	0	0	0.6	0.6	0	0	0	0	0	0.1	0	0	0	0	0	0	0	0	0	0	0.3	0.8	0.5	0.4	0	0	0	0
LOC102724539	0	0.2	0	0	1	0	0	0	0	0	0	0	0	0	0	0	0	0	0.2	0	0	0	0	0	0.5	0	0	0	0	0
LOC105376695	0	0	0	0	0	0	0	0	0	0	0	0	0	0	0	0	0	0	0	0	0	0	0	0	0	1.6	0	0	0	0
SLC45A1	0.4	0.5	0.1	0.2	0.9	0.5	0.8	0.6	0.2	0.2	0.7	0.8	1	0.2	0.2	0.2	0.1	0.1	0.8	2.1	1.7	1.9	0.1	0.1	0.2	0.2	0.3	0.7	0.5	0.3
RERE	13.1	12.8	10.9	11.2	14.2	14.5	6.5	6.4	4.3	4.2	3.9	4.1	2.5	8.5	9.7	7.9	10.3	12.3	8	8.8	8.9	7.5	5	5.4	6.2	7.5	5.6	4.8	6.7	6.9
LOC102724552	0.5	0.7	0.2	0	2.2	2.9	3.9	1.8	0.1	0.3	0.1	0.6	1.1	11	3.8	11.3	6.9	7.5	1.9	1.8	2.2	1.5	1.7	1.3	3.4	3.7	2.8	0.8	0.9	1
SNORD128	0	0	0	0	0	0	0	0	0	0	0	0	0	0	0	0	0	0	0	0	0	0	0	0	0	10.1	11.5	0	0	0
ENO1	854	847.6	1029.3	1040.3	223.4	221.8	618	599	691.7	678.4	737.1	622.1	799.2	530.3	554.3	558.9	515.8	540.1	449	471.3	531.2	441.3	735.4	669.7	269.7	186.3	130.6	748.7	730	411
MIR6728	3462	3420.6	4160.2	4210.5	861.8	870.5	2364.6	2358.6	2927.5	2783.9	2945.3	2546.8	2639	2212.1	2176.6	2219.3	1773.5	1931.1	1568.2	1655.2	2119.2	1725.8	3147.7	2289.5	712.5	507.4	235.7	3052.5	3109.6	1716.5
ENO1-AS1	9.1	5.1	4	4.6	4.5	7.9	2	2.6	3.6	2.1	1.7	1.5	2.5	2.2	1.5	1.3	2.4	1.3	2.2	0.9	2.7	2.2	4	2.3	3	0	2.9	4.4	2.8	3.7
CA6	0	0	0	0	0.1	0.4	0	0	0	0	0	0	0	0	0	0	0	0	0	0	0	0	0	0	0.2	0.4	1.2	0	0	0
SLC2A7	0	0	0	0	0.7	1	0	0	0	0	0	0	0	0	0	0	0	0	0	0	0	0	0	0	0.2	0.1	0.1	0	0	0
SLC2A5	0.3	0.3	0	0	46.1	46	8.7	9.6	15.2	15	28.9	32.1	33	0.1	0.1	0.4	0.1	0.3	0	0	0	0	12.5	11.9	0.1	0.1	0.3	1.8	2.3	0.4
LOC107984916	4	3.8	3.1	2.7	27.4	27.7	16.2	17.8	10.1	8.7	18.5	20.2	8.6	5.1	4	3.5	4.7	3.8	2.3	2.9	1.6	2.5	17.1	14.2	5.7	6.9	5.4	4.5	8.2	5.6
GPR157	1.4	1.5	1.2	1.4	11	11.1	6.3	5.2	2.9	3.2	5.1	5.1	1.1	1.4	1	1.2	1.5	1.5	0.6	0.5	0.6	0.7	4.8	1.9	1.2	1.7	1.6	2.5	2.8	1.7
MIR34AHG	1.1	1	1.7	1.6	83.1	79.4	55.7	56.9	19.6	18.8	54.5	39.5	43.1	0	0.2	0.1	0.1	0.2	0.4	0.4	1	0.2	63.1	68.8	0.4	0.6	0.3	11	11.5	5.9
MIR34A	0.6	0	1.5	2.2	40.7	36.6	32.1	23.6	8.8	6.9	63.2	34.3	28.5	0	2	0	0	0	0	0	0.9	0	54.8	47.1	2.4	0	0	15.5	8.3	7.9
LOC102724571	1.6	1.3	2.8	2	15.2	19.5	19.3	16.4	9	9.1	6.8	6.1	8.4	0.2	0	0	0	0	0	1	3	0.7	6.5	7.4	0	0.6	0	4.8	5.3	5.2
H6PD	8.2	8.3	1.6	1.6	14.9	15.2	9.1	8.9	20.2	19.5	9.5	7.8	5.7	7.2	6.1	8.4	6.4	6.9	6.4	6.7	6.4	5.7	9.3	6.6	2.5	3.1	1.9	11.1	14.2	12.3
SPSB1	51.1	50.5	29.8	31.4	411.2	408.6	170.2	162.3	68.2	61.5	51.5	79.9	48.4	1	1.7	2.2	1.4	1	0.2	1	0.7	0.1	118.7	91.6	1.8	2.9	3.8	76	90.8	128.5
LOC100506022	2.8	2.8	1.4	1	3.4	3.5	0.9	0.9	1.4	1.3	0.9	1.8	1	0	0.1	0.1	0.1	0	0.2	0.2	0.1	0.1	1.5	2.3	0.3	0.2	0.3	0.7	0.7	1.9
SLC25A33	18.2	18.8	21.1	20.2	23.5	24.3	9.2	12.9	13.6	15.3	14.6	13.7	11.3	14.3	11	7	10.2	14.9	16.6	13.5	15.2	12.6	14.9	16.6	10.7	4.5	5.5	17.8	20.9	17.3
TMEM201	9.7	10	13.5	13.1	4.5	4.6	2.2	1.7	3	2.9	1.1	1.2	0.9	1.2	1	1	1.3	1.3	1.2	0.9	1	0.9	1.1	1.3	0.9	1.1	0.8	2.8	3.3	2.5
LOC107985734	8.1	7.4	14.6	18.3	6.8	7.3	3.6	1.5	3.7	3	1.6	0.6	1.4	2.5	1.7	2.6	1.7	1.1	1.2	1	1.8	0.7	0.9	1.4	2.9	2.4	4.8	2.4	2.9	2.5
LOC105376712	0	0	0	0	1.1	0	0	0	0	0	0	0	0	0	0.7	0	0	0	0	0.2	0	0.4	0.7	0	0	1.3	0	0	0	0.1
PIK3CD	6.6	6.6	3.7	3.8	13.1	13	5	5.2	15.3	14.4	5.9	5.3	2.8	17.2	19.4	19	15.9	12.2	16.5	24.5	14.5	19.1	6.8	5.6	6.3	5.4	4.9	16.4	19.3	16.9
PIK3CD-AS1	0	0	0	0	1.4	1.7	0.8	0.4	4.5	2.7	0.9	0.5	1.1	2.1	5.8	3.4	2.3	1.3	4.1	9.7	2.7	2.9	1.2	0.6	2.5	1.1	0	4.6	4.5	1.5
PIK3CD-AS2	10.8	11.5	4	3.8	1	1	0.9	0.9	0.5	0.2	1.2	2.1	1.4	0	0	0.3	0.1	0	0	0.2	0	0	1.4	1.9	0	0.3	0.6	0.3	0.5	0.2
CLSTN1	138.7	136.2	69.3	68.6	94.9	92.8	45.3	44.5	67.6	62.6	37.8	26.9	19.5	33	36.3	34	33.9	32.9	29.6	37.8	31.5	28.1	45	41.6	24.6	23.3	15	70	86.5	74.1
CTNNBIP1	16.4	15.7	4.9	4.7	18.6	19	9.8	9.4	8.8	8.9	3.9	4.1	2.9	12	11	11.2	12.3	12.3	5.5	4.6	5.9	5.2	5.9	7.1	7.6	6.8	4	6.8	8.4	8.1
LOC105376717	26	24.5	11.1	9.3	25.7	22.8	26	19.6	22.6	28.9	9.5	9.9	6.5	18.1	20.8	20.5	20.3	14.7	8.7	7.6	8.6	8.4	14.9	18.9	13.1	11.9	13.5	11.4	18.8	15.2
LZIC	6.7	6.9	6.1	6.3	11.2	11.5	4.9	6	6.5	6.9	7.6	8.5	5	6.5	6.1	7.5	5.6	4.4	6.2	6.8	5.2	5.6	10	6.8	3.2	3	2	6.9	8.7	8.1
NMNAT1	10.2	11	6.1	6.1	31.5	29.5	8.8	10.4	12.7	12.6	14.3	13.5	9	7.4	6.8	8.6	4.9	3.2	5.6	5.4	2.5	4.6	20.7	14.5	2.4	1.2	0.8	10	13	12.1
MIR5697	0.8	0	0	0	0	0	0	0	0	0	0	1.1	0	0	0	0	0	0	0	0	0	0	0	0	0	0	0	0	3.9	1
RBP7	41.2	35.6	169.7	161.6	64.8	57.8	24.4	28.9	26.2	30.8	7.3	19.4	5.4	595.5	464.3	393.7	512.9	183.2	178.2	91.3	39.8	129.3	5.9	19.6	1.6	0.4	0	10.6	11.7	12.6
UBE4B	10.6	10.9	6.9	7.1	14.7	14.6	6.5	6.9	6.2	6.3	7.3	8.5	4.7	7.5	6.6	6.3	6.5	5.6	5.9	5.5	4	5.2	9.5	8.4	3.4	2.4	2	6.2	7.8	7.7
KIF1B	35.1	35.2	23.6	23.8	131.5	132.8	49.4	55.4	13.1	13.6	42.1	40.8	14.9	11.9	11.9	11.7	10.9	14.7	10.8	14.4	13.3	9.7	49.3	25.7	9.6	8.5	4	12.4	19.3	17.9
MIR1273D	0	0	0	0	0	0	0	0	0	0	0	0	0	0	0	1.7	0	0	0	0	0	0	0	0	3.1	0	0	0	0	0
LOC105376725	0.1	0.2	0.1	0	3.1	1.7	2.6	3.3	0.3	0.1	0.6	0.5	0.2	0.5	1.2	0.7	0.3	0.5	0	1	0.8	0.5	0.5	1.5	0	0	0	0	0.4	0.3
PGD	215	212.7	99.5	99.5	229.3	225.2	471.7	474.2	305.7	300.5	448.2	463.3	584.1	358	374.8	351.8	317.3	304.7	134.2	156.1	140	139.4	284.9	218.8	121.5	75.1	44.6	275.5	306.7	197.6
APITD1-CORT	17.4	17.8	11.6	12.2	7.9	8.1	2.7	3.6	3.9	3.9	2.8	4.8	3.6	0.5	0.7	0.6	0.9	0.3	0.6	0.8	0.6	0.9	3.1	3.2	0.7	0.8	0.4	3.6	4	2.7
APITD1	46.5	47.6	31.6	32.8	21.4	21.7	6.8	8.9	10.1	10.4	7.8	14.1	9.9	1.4	1.6	1.6	2.3	0.8	1.7	2.1	1.7	2.7	8.3	8.6	1.6	1.9	1	9.8	10.5	7.4
CORT	5	6.3	5.4	4.5	2.8	4.1	1.8	2.6	1.5	1.2	0.2	0.6	0.6	0.4	0.6	0.3	0.7	0.5	0.1	0.3	0	0.2	1.1	1	2.2	0.5	1.1	0.9	1.7	1.2
DFFA	45.8	44.7	97.2	97.1	44.6	43.2	15.9	14.3	21.6	19.8	19.6	21.4	12.9	14.7	15.6	15.4	14.7	9.5	13.3	15.3	11.2	11.8	27.9	17.8	8	9.8	6.1	21.5	23.7	17.6
PEX14	14.4	15.1	10.1	10.4	29	29.4	18.1	18.6	6.5	6	5.2	9.4	5.8	3.7	4.4	4.5	3.2	3.6	3.1	3.6	3.5	2.7	6.7	7.9	4.1	2.4	1.9	5	6.5	7.1
CASZ1	0.9	0.9	1	1.1	2	2.1	0.3	0.3	0.1	0.1	0.2	0.3	0.2	0.8	0.8	0.5	0.7	0.7	1.2	1.4	1.4	0.9	0.2	0.1	1.1	0.6	1	0.1	0.1	0.1
LOC105376733	0	0	0	0	0	0	0	0	0	0	0	0	0	0	0	0	0	0	0	0	0	0	0	0	0	0.6	0.8	0	0	0
LOC105376735	0.2	0	0	0	0.7	0	0	0	0	0	0	0	0	0	0	0.1	0	0	0	0	0	0	0	0	0	0	0	0	0.1	0
C1orf127	0.2	0.1	0	0	25.1	24.5	2.7	2.3	18	16.4	0.8	2	0.8	2.9	2.1	2.9	1.9	2.3	0.1	0.1	0.1	0	9.9	10.1	2.6	1.6	1.3	7.9	8.9	17.2
TARDBP	46.6	47.3	29.6	29.8	34	35.2	18.1	20.9	24.7	26.1	33.8	27	21.5	21.3	17.7	31.5	16.3	17.4	19.6	18.3	14.4	13.8	33.1	29.6	12.8	8	5.4	34.7	41.4	35
MASP2	2.8	2.9	4.3	4.5	7.2	6.9	4.1	4.3	1.9	2.6	1.4	1.2	1	2.8	2.1	4	2.6	3.2	2.6	1.8	2	1.5	2.2	2.4	1.9	2	3.3	1.9	2.5	4
SRM	128.9	130.2	252.1	244	134.9	135.1	109.3	106.6	88.6	80.1	60.7	56.2	79.1	42.1	44.5	38.1	45.1	42.6	36.6	46.1	39.8	38.8	52.8	60.9	65	53	40.7	65.9	81	28.7
EXOSC10	44.7	45.6	33.3	35.1	31.2	30	20	20.7	18.8	18.5	16.7	15.7	16.1	11	10.6	14.1	10.9	11.6	16.4	18.8	14.6	11.7	19.7	18.8	13.4	9.4	6.7	15.9	18.2	16.9
LOC105376736	33.2	32.6	21.6	23.2	25	22.2	14.5	11.9	16.1	12.1	19.7	12.3	10.3	8.7	9.3	11.3	8.9	10.7	15.2	17.8	13.2	11.4	20.7	13.3	9.4	8.1	2.9	21.4	20.4	18.8
MTOR	13.9	14.4	12	11.9	21	21	7.3	7.5	9.8	9.6	10	9.8	3.8	5.7	5.2	6.9	5.4	5.4	7.1	8.4	7	6.8	9.5	5.8	6.3	5.2	3.2	8.5	11.3	10.2
MTOR-AS1	16.6	18.7	18	15.4	29.6	28.5	8.4	9	15.9	16	12.9	14.1	1.6	8.8	8.6	9.4	8.1	8.7	8.9	12.1	12.1	10.5	14.4	5.2	12	5.7	7.4	12.8	16.3	13.8
ANGPTL7	0.1	0	0	0.1	0.2	0	0.1	0	0	0	0.1	0.2	0.1	0	0.1	0	0	0.1	0.1	0.1	0	0	0	0	0	0.3	0	0	0	0
UBIAD1	10.5	10.5	12.2	12.1	16.1	16.1	8.5	9.4	6.5	6.3	5.3	5.4	2.9	3.6	4.4	4.1	3.9	3.8	4.2	5.5	5.2	4.4	3.7	3.3	2.7	1.8	1.7	6.1	7.5	5.5
LOC105376737	0.1	0	0.1	0	0.2	0.6	0	0.1	0	0	0	0	0	0	0	0	0	0	0	0	0	0	0	0	0.1	0.4	0.3	0	0	0
LOC105376739	0	0	0	0.3	0	0	0	0	0	0	0	0	0	0	0	0	0	0	0	0	0	0	0	0	1.6	0	3.8	0	0	0
LOC105376740	0	0.2	0	0	0	0	0.3	0	0	0	0	0	0	0	0	0	0	0	0	0	0	0.1	0	0	0	0.8	0	0	0	0
DISP3	0.1	0.1	0	0	0.1	0.1	0	0	0	0	0	0	0	0	0	0	0	0	0	0	0	0	0	0	0.2	0.1	0.3	0	0	0
LOC101929181	0	0	0	0	0.4	0.4	0	0	0	0	0	0.4	0	0	0	0	0	0	0.1	0	0	0	0	0	0.6	0	0	0	0	0
FBXO2	0.9	0.6	6.5	6.5	3.8	3.5	1.1	0.8	4.8	3.7	1	2.6	8.9	0.1	0	0	0	0.1	0.2	0.3	0	0.1	0.6	0.4	0.8	1	1.5	16.7	23.6	16.5
FBXO44	1.4	1.3	3.1	2.8	7.5	7.9	4.1	3.7	2	2.1	1.6	1.6	1.8	1.4	1	1.4	1.4	1.8	1.3	1	1.2	1	1.5	1.4	1	0.9	0.6	2.9	3.3	2.6
FBXO6	1.3	1.1	1.8	2.1	22.4	22.5	14	11.7	7	5.7	5.1	8.3	13	9.1	10.5	11	9.2	10.5	12.4	16.2	15.7	13.5	8.3	6.3	5.7	4.5	4.5	4.9	5.8	3.4
MAD2L2	158.7	159.3	125.2	120.5	111.1	113.9	73.4	67	32.6	28.4	25.1	29.5	36.6	31.4	29.8	30.6	34.1	37.5	36	34.6	40.2	35.9	18.3	23.5	37.9	29.1	22.8	24.4	27.9	18.1
DRAXIN	7.5	8.3	1.8	2.1	60.1	60.2	7.2	7.2	0	0	2.1	1.3	0.5	0.2	0.2	0.3	0.2	0.2	0.1	0.1	0.1	0.1	1.3	0.1	0.2	0.3	0.3	0	0.1	0
AGTRAP	25.6	25.4	8.2	8.8	36.4	34.4	50	44	24.2	21.2	32.6	30.7	34	91.4	86.8	81.2	90.4	77.5	43.8	56.2	53.3	50.7	22.5	21.7	12.3	9.9	4.4	13.4	15.6	14.5
C1orf167	0.7	0.8	0.2	0.2	3.9	3.9	1.2	1.1	2.2	2	1.4	1.5	0.6	1.1	1.1	1	1.2	1.5	1.2	1.4	1.3	1.2	2.9	1.7	0.3	0.5	0.2	1.8	2.2	2
LOC102724659	0	0	0.1	0	0.3	0.8	0	0	0	0.1	0	0	0	0	0.1	0	0	0	0	0	0.1	0	0	0	0.3	0.3	0	0	0	0
MTHFR	7.7	7.8	2.4	2.4	39	37.1	13.7	13.2	24.5	22.3	14.9	16.3	7.9	12.3	11.5	9.8	11.8	16.3	13.4	15.9	14.5	13.5	29.1	18.6	3.8	4.9	2.7	17.7	22.1	20.9
CLCN6	14.8	14.1	10.4	10.6	27	26.4	19	18.7	27.5	25.9	13.8	13.1	6.6	13.5	11.6	14.5	14.3	16.6	14.7	12.3	13.2	10.9	19.5	18.2	4.4	4.3	3	18.6	24.2	17
NPPA-AS1	33.6	33.1	21.7	22.7	69.2	62.7	47	51.3	71.7	66.6	28.1	32.6	18.8	37.8	30.7	39.5	34.5	46.3	42	34.5	34.9	28.7	45.1	50.1	9.4	8	5.5	49.1	66.7	40.6
NPPA	4.4	4.3	4.6	3.5	19.3	18.3	20.3	19.4	21.1	19.4	3.2	8.8	11.9	6	6.2	10	8.6	10.7	15.2	11	10.5	9.7	9.3	19.8	1.9	0.7	2.3	14.3	19.1	7.7
NPPB	0.1	0.2	315.3	335.4	0.7	0.7	0.3	0	0	0	0	0	0	0	0	0.1	0	0.1	0	0	0	0	0	0.1	0	0	0	1.1	0	0
RNU5E-1	0.5	1.6	2.7	2	0	0	0.8	0	0	0	1.6	0	0	36.5	1.2	31.1	5.1	9.3	9	0.7	0	2.5	0	0	180.6	954.7	947.7	0	0	2.2
KIAA2013	114.2	111.5	70.7	70.1	139.1	138.4	81.9	75.5	90.6	85.4	57	68.9	53.8	71	73.8	66.7	68.7	61.5	61.9	76.3	66.7	63.9	85	100.7	28	21.4	13.8	56.7	67.3	79.5
PLOD1	234.1	228.7	118.8	117.3	203.7	201.7	100.5	92.6	168.2	154.7	106.7	127	80.7	83.9	92.6	79.9	102.4	68.9	61.3	73	46.2	65.8	154.5	161.2	27.6	21.2	13.7	102.1	118.5	97.5
MFN2	38.3	38.3	32.9	33.9	56.2	56.5	26	25.1	29.9	28.8	28.9	29.7	10.9	15.1	23.8	23.3	24.5	20.4	20.9	30	22.3	25.9	23.8	19.5	8.4	8.2	4.7	22.4	26.9	23.6
MIIP	24.4	24.4	29.5	29.7	48.8	49.9	37	33.4	36.5	30.6	22.3	20.2	23.8	38.2	41	37.3	39.8	32.8	48.5	51.1	40.9	46.6	23.8	24.3	9.7	9.6	6.7	31.5	35.8	25.6
MIR6729	6.9	4.8	3.7	7.3	30.6	15.5	14	1.4	14.9	5.8	2.9	2.6	3.9	12.5	13.4	22.3	12.9	3.1	24.8	24	28.2	22.5	6.1	1.3	0	0	20.2	10.1	10	8.7
TNFRSF8	0.5	0.5	0.3	0.2	1.4	1.1	0.3	0.2	5.5	4.7	3.6	0.6	0.9	7	7.2	6.7	5.5	3.2	27.6	44	28.9	35.5	0.1	0.2	1.3	0.4	0.4	2.4	2.2	3.6
MIR7846	0	0	0	1.6	103.8	89.1	80.9	42	122.8	96.7	78.3	40.2	30	76.3	146.7	86.8	196.9	178	306.5	438.2	316.1	322.6	22.6	46.9	240.5	158.8	95.6	178.9	179.7	399.5
TNFRSF1B	0.5	0.5	0.3	0.3	55.7	54.4	49.3	46.7	139.1	129.2	112.1	37.1	32.6	157.4	169.1	150.4	174.9	156.7	304.5	342.9	344.7	355.4	36.8	39.4	27.3	20	15	61.6	69.3	97.1
MIR4632	1.1	1	1.3	1.3	40.8	16.5	86	77.8	271.3	265.6	234.2	71.6	20.5	321.9	379.7	319.6	329.8	316.3	672	688.2	667.8	736.1	85.8	59.9	39.1	33	21.5	98.9	158.7	202.8
LOC107984917	0	0	0	0	0.4	1.1	0.3	0.2	0.4	1	1	1.1	0.6	3.4	3.6	2.2	3	3.6	3.7	3.2	3.9	3.2	0	0.6	1.4	1.6	0.3	0.1	0.5	0.6
VPS13D	7	7.2	8.9	8.7	34	33.6	14.7	16.6	13.2	13.1	20.4	19.2	4.4	12.8	12.3	11.7	11.1	11	11.9	14.4	11.6	11.2	19.9	11	13	11.3	7.2	9.7	17	14.4
SNORA59A	1.3	4.1	4.8	4.2	16.4	16.5	13.9	12.4	4.2	3.1	4.3	2.3	9.9	1.8	3.8	5.2	4.5	2.6	5.3	1.6	2.7	2.6	7.8	7.8	61.1	85.1	43.1	2.6	6	5.7
LOC105376744	0	0	0	0	1.3	1.4	0.3	0.3	1.1	0.8	1.1	2.1	0.7	0.2	0.1	0.5	0.1	0.1	0.3	0.3	0.1	0.3	0.9	1.9	0.5	0.6	0	0.9	1.3	0.3
DHRS3	1	0.8	1.8	1.5	51.6	54.4	22.5	24.6	32.8	31.3	45.8	47	58.6	0.1	0.1	0.5	0.1	0.3	0	0.3	0.4	0.1	44.9	52.8	9.3	5.9	7.4	13.1	14.2	9.5
MIR6730	4.8	5.5	13.2	5.9	334.5	375.4	164.1	177.8	208.4	202.2	266.5	308.3	428.1	0	1.1	2.2	0	1.5	0	1.2	1.5	0	252.1	324.5	19.8	8.6	29.4	86.1	101.3	58
AADACL4	0	0	0	0	0.1	0.1	0	0	0	0	0	0	0	0	0	0	0	0	0.1	0	0	0	0	0	0.3	0.6	0.3	0	0	0
AADACL3	0	0	0	0	0.1	0	0	0	0	0	0	0	0	0	0	0	0	0	0	0	0	0	0	0	0.3	0.2	0.2	0	0	0
C1orf158	0	0	0	0	0	0	0	0	0	0	0	0	0	0	0	0	0	0	0	0	0	0	0	0	0.4	0	0	0	0	0
PRAMEF12	0.1	0	0	0	0	0	0	0	0	0.1	0	0	0	0	0	0	0	0	0	0	0	0	0	0	0.1	0.5	0	0	0	0
PRAMEF1	0	0	0.1	0.2	0	0	0	0	0	0	0	0	0	0	0	0	0	0	0	0	0	0	0	0	0.7	0.4	1.4	0	0	0
LOC105376745	0	0	0	0	0	0	0	0	0	0	0	0	0	0	0	0	0	0	0	0	0	0	0	0	0	0	0	0	0	0
PRAMEF11	0	0	0	0	0	0	0	0	0	0	0	0	0	0	0	0	0	0	0	0	0	0	0	0	0	0.5	0	0	0	0
HNRNPCL1	2.5	2.2	2.6	3	5.1	2.6	0.9	0.6	1.1	1.3	0.8	1	1.7	1.7	1.4	1.4	1.2	0.5	0.9	1.1	0.9	0.9	0.9	2.4	2.5	5.9	2.8	1.2	2.7	2.8
PRAMEF2	0	0	0.1	0.1	0	0.2	0	0	0	0	0	0	0	0	0	0	0	0	0	0	0	0	0	0	0.6	0.8	0.5	0	0	0
PRAMEF4	0	0	0	0	0	0	0.1	0	0	0	0	0	0	0	0	0	0	0	0	0	0	0	0	0	0.3	0	0	0	0	0
PRAMEF10	0	0	0	0.1	0	0	0	0	0	0	0	0	0	0	0	0	0	0	0	0	0	0	0	0	0	0.2	0	0	0	0
PRAMEF7	0.1	0.1	0	0	0	0	0	0	0	0	0	0	0	0	0	0	0	0	0	0	0	0	0	0	0.5	0	0.4	0	0	0
PRAMEF6	0	0	0	0	0	0	0	0	0	0	0	0	0	0	0	0	0	0	0	0	0	0	0	0	0.6	0.5	0	0	0	0
PRAMEF27	0	0	0	0	0	0	0	0	0	0	0	0	0	0	0	0	0	0	0	0	0	0	0	0.1	0.4	0.4	0.9	0.1	0	0
HNRNPCL3	0	0	0.1	0.4	1	1.5	0	0	0	0.3	0	0.2	0	0	0	0	0	0	0.2	0	0.1	0	0	0	0.5	1.4	1.3	0	0.1	0.2
PRAMEF25	0	0	0	0	0	0	0	0	0	0	0	0	0	0	0	0	0	0	0	0	0.1	0	0	0	0.3	0.6	0	0	0	0.1
PRAMEF13	0	0	0	0	0	0	0	0	0	0	0	0	0	0	0	0	0	0	0	0	0	0	0	0	0.2	0	0	0	0	0
PRAMEF8	0.1	0.1	0	0	0	0	0	0	0	0	0	0	0	0	0	0	0	0	0	0	0	0	0	0	0.1	0.2	0.1	0	0	0
PRAMEF15	0	0	0.1	0	0	0	0	0	0	0	0	0	0	0	0	0	0	0	0	0	0	0	0	0	0.1	0	0	0	0	0
PRAMEF14	0	0	0	0	0	0.2	0	0	0	0	0	0	0	0	0	0	0	0	0	0	0	0	0	0	0.4	0	0	0	0	0
PRAMEF19	0	0	0	0	0	0	0	0	0	0	0	0	0	0	0	0	0	0	0	0	0	0	0	0	0	0	0.3	0	0	0
PRAMEF17	0	0	0	0	0	0	0	0	0	0	0	0	0	0	0	0	0	0	0	0	0	0	0	0	1.5	1.1	1.7	0	0	0
PRAMEF20	0	0	0	0.2	0	0.3	0	0	0	0	0	0	0	0	0	0	0	0	0	0	0	0	0	0	0.5	0	0.8	0	0	0
LRRC38	0	0	0.4	0.1	0	0	0.1	0	0	0	0	0	0	0	0	0	0	0	0	0	0	0	0	0	1.9	0	0	0	0	0
LOC102724856	0	0	0	0	0	0	0	0	0	0	0	0	0	0	0	0	0	0	0	0	0	0	0	0	0.2	0.1	0	0	0	0
LOC107984918	0	0	0.1	0	0.4	0	0.2	0	0	0	0	0	0	0	0	0	0	0	0	0	0	0	0	0	0.8	0.7	0	0	0	0
PDPN	7.6	7.6	0.9	0.8	14.1	14.8	6.3	6.6	12.9	11.6	189.7	158.6	101.9	0	0	0	0	0	0	0	0	0	106.6	94.7	0.3	0.1	0	2.8	3.2	0
LOC107984919	0	0.1	0.1	0	0.5	0.5	0.2	0.2	0.2	0.1	2.3	1.7	0.6	0	0	0	0.2	0	0	0	0	0	0.4	0.3	0.1	0.9	0	0	0	0
LOC105378612	0	0	0	0	0	0	0	0	0	0	0	0	0	0	0	0	0	0	0	0	0	0	0	0	0.2	0	0	0	0	0
LOC105376756	0	0	0	0	0	0	0	0	0	0	0	0	0.6	0	0	0	0	0	0	0	0	0	0	0	0	0	0	0	0	0
PRDM2	2.9	2.9	1.9	2	5	5	2.7	3	2.3	2.3	2.6	2.3	0.9	3.1	2.8	3.2	3.1	3.7	3.7	4.4	3.7	3.2	2.5	1.9	3.8	3.4	3.1	1.9	2.4	2.8
KAZN	2.2	2.2	3	2.7	1.8	1.8	0.5	0.5	0.8	0.8	0.2	0.2	0.3	0	0	0	0	0	0	0	0	0	0.1	0.1	0.1	0.1	0.1	0.1	0.2	0.4
LOC107985467	0	0	0	0	0	0.1	0	0	0	0	0	0	0	0	0	0	0	0	0	0	0	0	0	0	0.3	0	0.1	0	0	0
LOC107985468	0	0	0	0	0	0	0	0	0	0	0	0	0	0	0	0	0	0	0	0	0	0	0	0	0	0	0	0	0	0
LOC105376762	0	0	0	0	0	0	0	0	0	0	0	0	0	0	0	0	0	0	0	0	0	0	0	0	0.3	0.4	0	0	0	0
LOC105376759	0	0	0	0	0	0	0	0	0	0	0	0	0	0	0	0	0	0	0	0	0	0	0	0	0.4	0.4	0	0	0	0
LOC105376758	0	0	0	0	0.7	0.4	0.1	0	0	0	0	0	0	0	0	0	0	0	0	0	0	0	0	0	0.8	0.4	0	0	0	0.1
LOC107985469	0	0	0.1	0	0	0	0	0	0	0	0	0	0	0	0	0	0	0	0	0	0	0	0	0	0.2	0.5	0.6	0	0	0
TMEM51-AS1	1.7	1.1	0.2	0.2	7.6	7.5	2	2.5	12.8	11.9	3	1.4	2	0.3	0.1	0.3	0	0	0.6	0.2	0.1	0.1	1.7	1.7	0.6	0.3	0	1.7	2.5	5.6
TMEM51	7.8	7.7	5.8	5.7	20.7	21.5	9.3	9.4	29.8	27.8	19.4	12.9	15.6	1.1	0.6	2.9	0.3	0.4	2.2	0.9	0.6	0.3	13.3	18.3	0.6	0.7	0.2	10.4	12.3	20.7
C1orf195	0.1	0.1	0	0	0.2	1	0.5	0.5	0.2	0.2	0.3	0.3	0.5	0	0.1	0	0	0	0.2	0	0	0	0.1	0.2	0.8	0.3	0.3	0.1	0.7	0.4
FHAD1	0	0	0	0	0.5	0.5	0	0.1	0	0	0.1	0	0.1	0	0	0	0	0	0.1	0	0	0	0.1	0.2	0.1	0	0.1	0	0	0.2
LOC101927417	0.1	0.1	0	0	19	15.4	1.1	0.9	1.2	1.2	3.5	0.5	1.7	1.5	0.6	1	0.8	1.2	1.5	0.2	0.6	0.3	6	4.2	1.5	1.1	1.3	0.6	0.7	4.3
LOC101927441	0.1	0.1	0.1	0.1	0.9	0.9	0.2	0.2	0.1	0.1	0.1	0.1	0	0.6	0.4	0.3	0.4	0.3	0.6	0.4	0.3	0.2	0.1	0.2	0.7	1.1	0.8	0.1	0.1	0.1
EFHD2	72.6	73	66.7	67.8	278.8	271.9	233.5	218.9	348.8	316.9	193.8	126	178.4	449.2	460	422.6	461.5	478.4	467.6	495.4	476.7	435.4	168.8	210.8	368.1	324.9	264.3	254.4	273.9	320.3
CTRC	0.2	0.2	0	0.2	0.6	0.4	0.2	0	0.1	0	0	0.1	0.1	0.5	0.3	0.4	0.5	0.2	0.1	0.2	0.3	0.1	0	0.1	0.6	0.7	0.3	0.1	0.1	0.1
CELA2A	0.1	0	0	0.1	0	0	0	0.4	0	0	0	0.2	0	0	0	0.1	0	0.1	0.1	0.1	0.1	0.2	0	0	0.6	0	0	0	0	0
LOC105376767	0.1	0.1	0.1	0	0.3	0	0	0	0	0	0	0.1	0	0	0	0	0	0	0.1	0	0.1	0	0	0	0	0.5	0.3	0	0	0
CELA2B	2.2	1.8	1.3	0.8	3.2	5.5	1.9	1.3	1.3	1.2	0.9	1.3	0.3	1.7	1.2	1.5	1.7	2.3	1.5	2.3	2.4	1.9	1.8	1.9	4	4.1	3.6	2.1	1.9	2.2
CASP9	6.8	6.6	1.9	1.7	15.5	15.4	5.6	5.2	7.2	6.2	4.2	4.2	3.8	5.1	4.7	5.5	5.7	4.8	4.6	5.5	5.1	5.2	5.9	5.3	2.7	2.7	2	5.2	6.1	6.6
DNAJC16	6.4	6.7	3.5	4	11.2	11.3	4.5	5.7	4.9	4.9	6.6	6	3.3	3.7	3.2	4	2.6	2.4	3.2	3.5	2.7	2.7	5.9	4.9	3.4	2.5	1.5	4.3	5.7	6.2
AGMAT	8.4	6.3	0.5	0.4	2.5	2.9	0.5	0.9	0.6	1.1	5.8	3.8	6.1	0.3	0.5	0.4	0.2	0.5	0.3	0.3	0.3	0.3	3.1	3.6	0.5	1.9	2.7	0.9	1.4	1.2
LOC107985735	1.7	0.7	0.1	0	1.1	0.5	0.2	0.9	0	0.2	0.2	0	0	0	0	0.3	0.1	0.2	0	0	0	0	0	0	1.1	0	0	0	0.1	0.1
DDI2	28.6	28.9	24	24.4	135.9	132.8	71.1	81.3	44.7	44.3	70.3	80.7	11.8	22.1	22.2	23.5	25.4	18.9	21.2	20.2	21.7	17.7	100.4	28.2	37.3	35.5	16.4	38.9	50.8	44.6
RSC1A1	29.4	31.5	23.9	23.8	163.6	156.1	69	85.8	45.6	43.7	76	88.7	19.4	28	26	26.3	30.1	23.3	25.2	24.1	23	20.8	116.3	39.3	27.1	22.2	12.5	44	55.9	52.1
PLEKHM2	41.1	39	32.4	31.5	96.6	98.7	101.4	96	53.7	48.7	68.1	88.8	48.6	35.7	32.4	31.3	36.9	42.9	39.1	34.4	39.7	31.7	95.1	82.7	17.2	16.2	11.4	35.6	41.4	50.5
SLC25A34	0.6	0.6	0.5	0.3	4.3	4.6	2.9	3.1	0.8	0.9	1.2	1.4	1.1	1.2	1.2	0.7	1.2	1.8	1.3	0.7	1.1	0.7	1.8	1.7	0.5	0.4	0.3	0.4	0.5	1.6
TMEM82	0.1	0	0.3	0.2	1.2	0.4	0.2	0	0.2	0	0	0	0	0	0	0	0	0	0	0	0	0	0	0.1	0	0.2	0.5	0	0	0.1
FBLIM1	12.1	12.1	8.6	8.4	1.1	1	0.1	0.1	0	0	0.1	0.6	0.1	0	0	0	0	0	0	0	0	0	1.3	1.2	0.1	0.1	0	0	0	0
UQCRHL	332	340	336.6	337.2	178.1	172.4	292	285.6	323.3	286.2	286	263	325.4	280.7	286.5	300.6	289.8	314.4	269.6	290.1	269.9	268.1	256.4	317.9	189.7	219.1	116	496.6	438	411.9
FLJ37453	13.5	12.3	9.6	6.5	11.5	12.3	7.5	7.8	8.2	7.3	4.9	4.3	2.9	14.3	13.9	17.6	12	10.9	12	10.5	7.3	7.6	4.9	6.4	15.6	13.6	9.1	6.8	8.5	11.1
SPEN	48.3	48.2	46.3	44.2	102.3	103.7	62.4	62.7	57.6	56.5	49.9	40.7	12.5	85	84.3	74.1	95.1	86.1	95.2	119.2	98.6	98.2	41.6	26.8	100.3	93.1	59.5	49.7	69.7	63.6
ZBTB17	6	6.1	3.8	3.7	11.3	11.5	8	7.1	3.7	3.4	2.7	3.6	3.2	3.8	3.8	4.5	4.6	6.1	5.2	5.4	5.9	4.6	3.6	3.1	2.4	1.7	1.4	3	3.3	3.9
C1orf64	0	0	0	0.1	0	0	0	0	0	0	0	0	0	0	0	0	0	0	0	0	0	0	0	0	0	0	0	0	0	0
HSPB7	0.1	0.1	0	0	1	1.4	0.2	0.1	11.4	10.5	10	0.7	13.8	0	0	0	0	0	0	0	0	0	0.1	0.3	0	0.2	0.2	4.9	6.6	1.4
CLCNKA	0.1	0.2	0	0	1.3	1.2	0	0.1	8.9	8.4	0.3	0	0.2	0	0	0	0	0	0.1	0	0	0.1	0	0	0.2	0	0.1	3	3.7	2.5
CLCNKB	2	1.9	0.3	0.3	0.4	0.4	0	0	0.3	0.2	0.1	0.1	0.1	0	0	0	0	0	0	0	0	0	0	0	0.2	0.2	0	0.1	0.1	0.1
FAM131C	17.5	16.8	7.5	7.7	0.3	0	0.1	0	0	0.1	0	0.2	0	0	0	0	0	0	0.5	0.1	0	0	0	0	0.5	0.7	0	0	0	0
EPHA2	38.4	38.1	71.5	69.5	0.2	0.1	0.3	0.2	6.9	6.1	0.4	0.9	1.2	0	0	0.1	0	0	0	0	0	0	0.3	0.4	0.2	0.1	0.2	5.7	7.2	8.8
LOC101927479	0.4	0.3	0.3	0.2	0.1	0.2	0	0	0.3	0.3	0	0.1	0	0	0	0	0	0	0	0	0	0	0	0.1	0.1	0.1	0.1	0.2	0.5	0.4
ARHGEF19	15.4	16.6	9.8	9.1	1.9	2.3	1.4	1.4	2.2	2.5	1.8	0.6	1.1	3.8	2.4	3.9	3.2	1.4	1.4	1	0.8	1	0.5	0.7	1.5	1.5	0.8	2.4	3	4.5
ANO7P1	0.2	0.3	0.1	0.1	0.4	0.3	0	0	0.2	0.2	0.1	0.2	0.2	0.1	0	0.1	0.1	0	0.1	0	0	0	0.4	0.2	0.1	0.1	0.2	0.1	0.2	0.3
RSG1	5.4	6.2	4.3	4.4	4.7	5.6	2.1	1.6	5.3	5.2	5.4	2.9	1.8	3.2	2	2.3	2.1	1.4	3.4	4.5	3.2	1.8	3.9	3.8	2.5	2.1	1.1	4.8	5.5	6.3
FBXO42	8	8.2	5.5	5.4	18.6	18.4	8.7	9.1	10.4	9.8	6.6	6.4	4.3	6.6	8	6.2	7.3	6.4	8.2	10.7	11.6	10	6.6	6.8	2.4	2.1	1.7	8.9	11.2	9.3
SZRD1	73.7	74.4	49	48.6	58.4	58	43.4	44.7	38.1	35.9	33.6	33.4	30.2	37.4	41.2	29.5	45.9	45.7	43.8	54	58.4	50.6	29.2	27	16.4	13.2	10.3	34.5	40.5	35.7
SPATA21	8.4	8.5	5.1	5.2	6.9	6.8	4.7	5.2	3.6	3.4	2.7	2.6	3.7	3.7	4.2	2.9	4.4	4.6	3.9	4.9	5.6	4.7	2.3	2.6	1.8	1.9	1.7	3.2	4	3.9
NECAP2	40.7	40.4	20.9	21.1	58.2	56.3	57.3	56.7	41.4	37.5	56.7	58.1	59.2	36.6	37.8	37.3	50.9	34.7	57.5	71.3	62.8	65.4	73.2	71.1	15.7	11.2	7.7	37.1	40.7	42.7
LOC107984921	2.8	2	2.1	1.3	8.6	7.9	3.9	5.3	1.1	1	4	6	2.4	10.7	1.4	4.5	8.9	8.8	11.9	3.4	5.9	6.9	4.2	4.2	2	1	1.4	0.9	2.2	5.3
CROCCP3	6.1	5.4	3.3	3.9	10.2	8.9	6.3	5.9	2.4	3	4.1	4.9	2.6	5.7	1.7	5.5	4.7	4.3	9.9	5.9	5	6	5.3	4.5	2.7	2.5	1.7	2	3.9	5.5
RNU1-1	5.1	9	4.9	4.8	9.1	9.2	8.6	12	3	6.9	1.1	3.1	0	42.5	2.2	34.5	1.9	1.8	35	3	1.2	1.2	1.2	7.3	1939.9	5571.6	8899.2	3.2	0.5	5.7
LOC100132147	1.8	3.2	0.3	0	0.3	1	0	0	0	0	0.1	0.2	0	0	0	0	0	0	0.1	0	0	0	0	0	1.5	10.8	10.2	0	0	0
FAM231B	1.5	1.5	0.1	0.2	0.7	0.3	0	0	0	0	0	0.1	0	0	0	0	0	0	0.1	0	0	0	0	0	0.4	0.4	0.4	0	0	0
NBPF1	76.5	75.6	36.4	37.2	149.2	154.1	98.6	107.3	44.8	45.4	71.7	168.2	30.5	29.4	29.9	27.2	28	21.8	48.9	56.7	39.3	43.2	168.7	142.2	28.6	19.4	14.5	36.9	48.1	54.4
LOC105376794	0.4	0.3	0.2	0.3	0	0.7	0	0.5	0.1	0.3	0.5	0	0.2	0.5	0.3	0.2	0	0	0	0	0	0.4	0.8	0.8	2.6	1.6	7.5	0.2	0.1	0.2
CROCCP2	57.3	59.7	40.6	40.5	117.7	120	91.6	93.1	34.9	34.4	26.7	29.2	19.2	52.2	51.6	85.3	39.4	29.5	62.3	61.2	38.7	39.7	22.9	40.4	20.4	25.6	21.5	26.2	35.8	44.2
MST1P2	6.3	5.4	3.1	3.2	15.5	14.7	5.4	5	2.5	2	1.2	3.1	1.1	3.6	2.3	4.5	2.5	1.3	3.5	2.2	1.8	1.6	2.9	1.7	1.9	2	2.5	2.4	1.3	3.5
LOC107985736	0.3	0.3	0.5	0.2	0.5	0	0.2	0.2	0	0	0	0.1	0	0.3	0	0.2	0.3	0	0.3	0.1	0	0.1	0.2	0	0.6	0.8	0.5	0	0	0.3
RNU1-3	3.5	2.3	1	3.4	3	6.1	3.7	6	1	1.2	0	0.5	0	8.3	0.4	12.4	1.9	1.2	12	0	0	1.2	0	5.2	1783	5540	9035.1	0	0	4.1
FAM231A	0	0.6	0	0	1	0	0	0	0	0	0	0	0	0	0	0	0	0	0	0	0	0	0	0	5.2	1.1	0	0	0	0
ESPNP	0.1	0	0.1	0.1	1.2	0.7	0	0	0	0	0	0	0	0	0	0	0	0	0	0	0	0	0	0	1.4	1	0.7	0	0	0
LOC102723383	0.7	1.3	0	0.1	0.2	0.2	0	0	0.1	0	0	0.1	0	0	0	0	0	0	0	0	0	0	0	0	2.4	0.7	1.4	0	0	0
RNU1-4	3.9	1.5	2.9	1.4	9.1	6.1	0	8.7	4.9	0	0	1	1.5	22.1	0.9	14.1	0.5	1.2	17	2.5	2.5	1.2	0	4.1	1608.2	5396.2	8911.2	0	0	2.1
MST1L	0.6	1.1	0.8	0.8	6.1	6.7	2.2	2	0.6	0.5	0.2	0.4	0.2	0.9	0.2	1.2	0.8	0.2	0.9	0.1	0.4	0.8	0.7	0.4	3	0.9	2.2	0.3	0.4	1
MIR3675	0	0	0	0	0	0	0	0	0	0	0	0	0	0	0	0	0	0	0	0	0	0	0	0	0	0	0	0	0	0
LOC105376805	6.5	7	0.4	0	41.8	41.1	22.1	19	31.7	31	21.8	10.6	25.5	22.9	27.2	18.3	24.3	28.8	14	13.1	17.2	15.5	16.2	22.5	26.4	8.4	12	20.9	21.2	20.2
RNU1-2	5.5	2.3	3.9	1	0	12.3	3.7	4.4	3.4	0	1.1	0	3.8	14.3	1.8	14.1	3.3	0	15.9	1	0	0	1.2	3.1	1621.2	5492.7	9015.1	0	0.3	1.4
CROCC	2.4	2.4	1.6	1.6	3.9	3.9	2.2	2	1.5	1.4	2.4	1.5	1.2	2.5	1.6	2.4	3.3	2.2	3.1	2.3	1.8	2.6	1.7	1.9	2.2	1.7	1.5	0.7	1.1	2.3
MFAP2	42.8	44.1	1.2	0.8	0.4	0.2	0	0	0.1	0	0	0.1	2.2	0.1	0	0	0	0	0	0	0	0	0	0.1	0.1	0.2	0.1	0	0	0
LOC105376806	136.3	140.4	3.2	2.4	1.3	0	0	0	0	0	0	0	5	0	0	0	0	0	0	0	0	0	0	0.2	0	1.4	5	0	0	0
ATP13A2	3.3	3.2	2.7	2.6	18	17.9	5.2	4.6	0.8	0.7	3	5.9	3	3.3	2.5	2.6	2.8	2.1	4.6	3.7	3.3	3	12.2	9.7	0.6	0.6	0.4	1.2	1.4	0.5
SDHB	348.3	358.4	397.4	391.9	421.4	409.5	383.8	420.6	360.1	358.1	446.5	440.1	484.3	295.5	320.1	293.3	336.3	318.6	384.3	433.4	410	396	461.5	462.1	186	116.4	89.4	265	296.4	271.8
PADI2	0.1	0.1	2	2	91.3	90.4	9.3	9.6	184.1	178.2	152.5	54.1	39.3	98	42.5	86.2	49.7	29	2.8	1.4	1	0.4	29.7	11.4	18.8	17	10.5	157.4	181.3	241.3
LOC105376808	0	0	0	0	1.2	0	0	0	0.2	0.1	0	0.3	0	0	0	0	0	0	0	0	0	0	0	0	1	1	0	0	0.5	0.6
LOC400743	1.7	1.6	10.6	11.7	0.2	0.2	0	0.1	0	0	0	0	0	0.1	0	0	0	0	0	0	0	0	0	0	0.3	0.4	0.3	0	0	0
PADI1	0	0.1	1.2	1	0.1	0	0	0	0	0	0.2	0.1	0	0	0	0	0	0	0	0	0	0	0	0	0.1	0.1	0	0	0	0
PADI3	0.1	0.1	1.1	0.9	0.1	0.1	0	0	0	0	0	0	0	0	0	0	0	0	0	0	0	0	0	0	0.3	0.5	0.2	0.1	0	0
MIR3972	0	0	0	1.8	0	0	0	0	0	0	0	0	0	0	0	0	0	0	0	0	0	0	0	0	0	0	0	0	0	0
PADI4	0	0.1	0.2	0.2	0.1	0.1	0.2	0.2	0.1	0.1	0	0	0	31.3	36.2	62.7	49.6	26.5	1	1.2	0.6	1.2	0	0	0.7	0.5	1.3	0	0	1.7
PADI6	0	0	0	0	0.6	0.4	0	0	0	0	0	0.1	0.3	0	1.6	3.3	0	2.7	0	0	0	0	0	0	5.2	3.1	0.3	0	0	0
RCC2	170	168.6	150.6	151.4	114.2	114.3	90.1	89.1	165.8	160	79.8	68.6	55.8	74.1	87.2	100.3	88.9	94.6	60.7	67.5	59	54.2	83.6	80.3	96.4	87.7	66	218.7	259.6	245.5
ARHGEF10L	1	1	0.4	0.5	4.1	4	3	2.8	2.6	2.4	6.1	4.6	3.3	4.4	3.9	5.4	4	3.7	2.4	1.8	1.3	1.9	3.6	3.4	1.3	0.9	0.5	1.9	2.2	3.6
LOC107984028	0	0	0	0	0	0	0	0	0	0	0	0	0	0	0	0	0	0	0	0	0	0	0	0	0.1	0.1	0	0	0	0
ACTL8	0	0	0	0	0	0.1	0	0	0	0	0	0	0	0	0	0.1	0	0	0	0	0	0	0	0	0.2	0.2	0	0	0	0
LOC105376809	0	0	0	0	0	0	0	0.1	0	0	0.2	0	0.1	0	0	0	0	0	0	0	0	0	0	0	0.6	0.2	0.2	0	0	0
LOC105376812	0	0	0	0	0	0	0	0	0	0	0	0	0	0	0	0	0	0	0	0	0	0	0	0	0	0	0.4	0	0	0
LOC101927876	0	0	0	0	0	0	0	0	0	0	0	0	0	0	0	0	0	0	0	0	0	0	0	0	0.3	0	0	0	0	0
IGSF21	0	0	0	0	2.1	2.4	0.4	0.2	0.7	0.5	36.6	17.2	20.3	0	0	0	0	0	0	0	0	0	0.5	0.8	0.5	0.3	0	0	0.1	1.8
LOC105376814	0	0	0	0	0	0	0	0	0	0	0.1	0	0	0	0	0	0	0	0	0	0	0	0	0	0.1	0	0.1	0	0	0
KLHDC7A	0	0	0.9	0.6	2.9	2.3	0	0	0	0	0	0	0	0	0	0	0	0	0	0	0	0	0	0	0.6	0.5	0.6	0	0	0
PAX7	0	0	0	0	0.1	0	0	0	0	0	0	0	0	0	0	0	0	0	0	0	0	0	0	0	0.4	0.5	0.2	0	0	0
TAS1R2	0	0	0.1	0	0.6	0.2	0	0	0	0	0	0	0	0.1	0.1	0	0	0	0	0	0	0	0	0	1.5	1	0.3	0	0	0
ALDH4A1	8	8	11	11	55.9	55	7.4	6.6	5.3	4.7	7.7	5.2	4.6	2.6	2.3	3.6	2.6	2.5	2.6	2.7	2.7	2.6	9.5	12.5	1	1.2	0.8	5.1	6.2	8.7
MIR4695	0	0	0	0	0	0	2.7	0	0	0	0	0	0	1.2	0	0	2.1	0	0	0	0	0	0	0	7.2	0	0	0	1.2	0
MIR1290	0	0	0	0	0	0	0	0	0	0	0	0	0	3.5	0	0	0	0	0	0	2.6	0	0	0	0	7.4	0	0	0.6	0
IFFO2	18.3	17.8	8.6	9	10.7	11	3.2	3.1	3.6	3.7	3.8	2.3	1.9	34.6	33.1	11.3	41	35.3	23.5	16.7	26	19.2	2.2	1.9	19.7	17.2	8.1	3.6	4.5	4.2
LOC105376815	0	0	0.1	0	0	0.1	0	0	0	0	0	0	0	0	0	0	0	0	0	0	0	0	0	0	0.1	0.2	0	0	0	0
UBR4	3.3	3.2	3.9	3.9	6.2	6.2	4.5	4.6	2	2	4.3	6.1	1.3	2	1.8	2.1	1.7	1.9	1.6	2.5	1.8	1.7	4.7	2.6	2.5	2	1.5	1.7	3	2.6
LOC101927895	55.3	52.7	42.4	40.7	66.2	68.3	27	25	22.7	20.3	13	18	5.5	14.6	14.1	17.4	15.7	15.2	8.7	10.9	10.6	7.4	10.7	8.7	10.3	9.6	7.7	15.7	20.4	17.1
EMC1	30	30	24.3	24.4	32.3	31.9	11.5	12.4	10.8	10.8	8.7	9.2	5.2	6.8	7.4	8	6.2	6.5	4.6	5.8	4.8	4.5	6.5	6.3	4.2	3.8	2.1	8.8	11	8.6
MRTO4	74.5	70.6	79.1	77.8	133.8	131.4	62.6	66.3	36.7	34.7	26	31.2	32.1	15.6	16.5	18.7	13.6	13.5	14.9	14.2	14.6	13.5	19.3	20.1	16.4	12.1	5.4	32.9	38.3	19.8
AKR7L	2.2	2.2	1.4	1.4	5.6	5.1	1	1.2	0.7	0.9	0.1	0.2	0.1	0.3	0.3	0.3	0.4	0.7	0.1	0.2	0.3	0.1	0.1	0.2	0.3	0.8	0.6	0.9	0.8	0.9
AKR7A3	1.8	1.5	1.4	1.1	6.3	5.9	1.8	1.7	0.7	0.9	0.2	0.2	0.3	0.3	0.3	0.6	0.4	0.6	0.1	0.3	0.3	0.2	0.4	0.4	0.7	1	0.1	0.5	1.1	0.9
LOC100506730	20.1	20.2	9.6	9	27.2	29.5	9.1	8	6.6	6.6	3.4	3.2	3	2.3	1.8	4	2.2	2.3	1.2	1.1	1.8	1.8	5.9	6	2.1	1.6	1.3	6.7	12.8	10.6
AKR7A2	75.1	73.3	51.7	50.2	95.8	100.1	43.3	41.3	57.6	48.2	20.5	20.6	26	18.4	20.6	19.6	19.1	19.1	14.7	17.2	15.6	15.5	31.7	36.7	17.2	11.4	6	53.1	58.6	64.6
PQLC2	5.6	5.5	3.2	3.3	25.9	25.4	10.3	9.6	19	16.3	4.4	5.6	4.3	2	1.8	2.1	1.8	2.3	1.7	1.5	1.6	1.3	8	7.8	1.2	1.1	1.6	14.2	16.1	18.7
CAPZB	67.8	66.5	57.6	58.4	46.7	45.8	42.3	41.9	92.4	91.5	88.6	56.2	93.9	79.4	76.9	72.7	73.4	73	115.4	119	132.8	116.9	82.8	96.8	36.8	31.4	23	94.1	96.3	95.9
LOC644083	0	0	0	0	0	0	0	0.3	0	0	0	0	0	0.3	0	0	0	0	0	0.4	0.2	0.3	0	0	0	4.3	6.8	0.4	0.2	0.1
LOC105376819	0.5	0.6	0	0	3.9	4.2	0.4	0.8	0.3	0.2	1.1	0.8	1.9	0.2	0	0.1	0	0	0.6	0.1	0.3	0.3	1.1	0.9	0.7	0	0.3	0	0.3	1.2
LOC105376818	0	0.4	0.6	0	46.2	50.3	7.2	5.1	0	0	6	5.5	20.6	0	0	0	0	0	1.3	1.2	0	0	4.2	1.8	0	0	0	0	0.3	1.1
LOC105376817	0.2	0.2	0.1	0.1	4.5	5	0.5	0.4	0	0	0.7	1	2.4	0	0	0	0	0	0.1	0.1	0	0	1.3	0.5	0.4	0	0.5	0	0.1	1.9
LOC105378614	0	0.6	0	0	9.6	4.9	0.5	0	0	0	0	0	0	0	1.8	0	0.7	1	1.7	0.8	0	0.5	0	0	1.3	0	0	0	0	0.4
MINOS1	13.8	14.4	6.3	6.1	9.5	9.9	8.5	9.1	13.6	13.3	20.5	16.5	18.9	10.7	11.9	12.8	9.5	10.4	11.1	12.4	14.9	16	16.8	14.5	6.1	3.4	3.9	14.5	16.2	12.8
MINOS1-NBL1	69.4	71.8	65.4	65.6	66.9	65.3	18.1	16.9	19	17.7	117.4	84.5	112.3	18.8	20.5	22.7	18.8	18.7	20.1	22.4	24.6	27.6	56.1	115.4	3.6	2.7	2.6	30.9	32.2	34.3
RPS14P3	6.8	7.7	26.8	21.6	14.9	13.8	9.3	8.2	5.3	4.7	24.4	22.8	28.7	35.2	41.8	36	28.5	37.1	34.4	30.8	37.8	28.5	26.5	15	171	207	352.9	23.8	35.4	22.4
NBL1	13.3	13.9	14.4	14.6	14.3	13.4	1.8	1.7	0.5	0.4	21.5	14.7	20.2	0	0	0.1	0.1	0	0.1	0	0	0	7	22.6	0.1	0.2	0.1	0.7	0.8	3
HTR6	0.1	0.1	0.1	0.2	0	0.4	0.1	0	0	0	0	0.1	0.1	0.1	0	0	0.1	0.1	0	0	0.1	0.1	0.1	0.1	1.4	0.7	0.8	0	0.1	0
TMCO4	1.5	1.4	0.8	0.8	5.7	5.3	1.3	1.2	0.6	0.5	1.6	2.3	1.8	1.1	0.8	1.2	1	1	1.5	1.2	1.2	1.3	1.6	1.7	1.6	1.2	0.8	0.6	0.8	0.3
RNF186	0	0	0	0	0	0.4	0	0	0	0	0	0.1	0	0	0.1	0	0	0	0	0	0.1	0.1	0	0	0	0.5	0.5	0.1	0.1	0.1
LOC105376823	0	0	0	0	0.3	0	0	0.1	0.1	0	0	0.1	0	0.2	0	0	0	0	0.1	0.2	0.1	0	0.1	0.1	0	0	0	0	0.1	0
OTUD3	3	3.2	5	5.1	5.3	5.7	2.1	2.5	2.3	2.3	2.8	2.7	0.8	2.8	2.1	2.5	2.2	2.6	3.4	2.6	2.8	2.3	3	2	1.6	1.5	0.9	2.1	3.4	3
PLA2G2E	0	0	0	0	0	0	0	0	0	0	0	0	0	0	0	0	0	0	0	0	0	0	0	0	0	0	0	0	0	0
PLA2G2A	0	0	0	0	0	0	0	0	0	0	0	0	0	0	0	0	0	0	0	0	0	0	0	0	0.1	0.1	0.2	0	0	0
PLA2G5	0	0	0	0	0	0	0	0	0	0	0	0	0	0	0	0	0	0	0	0	0	0	0	0	0	0	0.1	0	0	0
PLA2G2D	0	0	0	0	1.4	1.1	0	0	0	0	1.8	23.7	14.7	0.1	0.1	0	0.1	0.2	0.2	0.4	0.1	0.1	39.5	12	0.6	0	0.2	0	0	0
PLA2G2F	0	0	0	0	0	0	0	0	0	0	0	0	0	0	0	0	0	0	0	0	0	0	0	0	0.3	0.4	0.6	0	0	0
PLA2G2C	0	0	0	0	0.3	0	0	0	0	0.2	0.3	0.3	0	0.1	0.2	0.2	0.1	0.1	0.2	0.1	0	0.1	0.5	0.3	0.6	0.3	0.3	0	0	0
UBXN10	0	0	0	0	0.2	0.2	0	0	0.1	0	0.1	0.6	0.1	0.7	0.6	0.4	0.3	0.4	0.3	0.3	0.1	0.3	0.2	0.1	0.3	0.1	0.2	0	0	0
UBXN10-AS1	0	0	0	0	2	1	0	0	0.6	0	0	0	0	1.6	1.4	1	0.4	1.6	0.2	0.3	0	0	0	0	1	2.3	0	0	0	0.1
LOC105376825	0	0	0	0	0	0	0	0	0	0	0	0.2	0	0.1	0	0	0	0.1	0.1	0.1	0	0	0	0	0.9	0.2	1.5	0	0	0
LOC105376826	0	0	0	0	0	0	0	0	0	0	0	0	0	0	0	0	0	0	0	0	0	0	0	0	0	0	0	0	0	0
LOC105376827	0	0	0	0	0	0	0	0	0	0	0	0	0	0	0	0	0	0	0	0	0	0	0	0	0	0	0	0.2	0	0
LOC105376828	0	0	0	0	0	0.1	0	0	0	0	0	0	0	0	0	0	0	0	0	0	0	0	0	0	0.5	0.3	0	0	0	0
VWA5B1	0	0	0	0	0	0	0	0	0	0	0	0	0	0	0	0	0	0	0	0	0	0	0	0	0	0	0	0	0	0
LINC01141	0	0	0	0	0	0.1	0	0	0	0	20.1	4.2	9.1	0	0	0	0	0	0	0	0	0	2.2	1.2	0.5	0.7	0.7	0	0	0
CAMK2N1	17.1	17.3	181.2	188.2	0.8	0.4	0.1	0.2	0	0	20.2	8.8	19.6	0.1	0	0.2	0	0.1	0	0	0	0.1	0.3	0.4	0.9	0.5	0	0	0	0.1
MUL1	51.1	51	35.7	35.4	105.8	108.1	46	46.4	51.3	49.9	42.7	49.3	44.9	20.4	23.9	19.3	23.4	26.8	20.3	27.4	36.9	30.7	48.2	42.1	11.6	9.8	8.2	37.6	42.2	39.4
FAM43B	0.1	0.4	0.3	0.2	0.6	1.8	0	0	0	0	0	0.4	0.1	0	0	0	0	0	0	0	0	0	0	0	0.8	0.4	0.8	0	0	0
CDA	1.5	1.2	2.4	2.1	184	182.7	326.1	289.3	0.8	1	36.2	74.2	122	385	479.5	391.2	338.7	247.2	102.2	285.2	87.7	105.3	2.5	0.5	1.9	1.2	0	1.4	0.5	2.7
PINK1	194.3	189.3	120.5	114.4	365	371.7	270.3	256.6	117	106.1	190.3	307.5	200.7	105	80.2	98.6	87	62.4	76.5	89	65.7	65.2	181.9	204.6	18.7	14.9	12.3	87.4	104.8	150.7
MIR6084	85.9	71.3	81.3	57.5	375.8	379.6	193.4	134.4	41.1	47.4	49.6	105.2	47.8	28.8	21.1	30.3	29.8	24.7	33.4	30.6	27.8	30.1	59.3	65.6	7.2	15.7	6	45.3	42.8	90.5
PINK1-AS	147.4	143.7	90.6	87.5	191.1	194.2	142.7	147.8	99.5	99.2	122.3	165.5	136.5	79.6	65	77.9	63.9	57.5	56.1	63.2	56.3	56.6	114.5	130.7	35.7	25.6	15.9	79	93.9	109.3
DDOST	976.8	960.4	682	681.6	488.6	490.5	579.3	592.9	790.6	757.5	482.5	431.6	466.4	542.4	464.3	497.6	520.4	508.1	407.6	405.8	479.2	441.4	524.8	543.3	186.6	131.2	82.7	751.5	796.2	661.1
KIF17	0.3	0.3	0.8	0.9	0.7	0.9	0.2	0.2	0.2	0.2	0.4	0.3	0.6	0	0	0	0	0	0	0	0	0	0.9	0.3	0.4	0.3	0.3	0.8	0.9	0.2
SH2D5	1.2	1.3	9.1	9.2	0.2	0.1	0	0	0	0	0	0	0	0	0	0	0	0	0	0	0	0	0	0	0.1	0.1	0.1	0	0	0
HP1BP3	41.8	43.2	28.8	28.3	18.9	19	15.4	17.3	14.5	15.1	14.2	12.8	7.3	20.2	17.5	21	18.9	13.5	23.4	24.1	22.8	25.9	15.9	13.2	10.1	8.1	5.3	17.8	22.2	28.1
EIF4G3	3.4	3.3	2.2	2.3	4	4.1	1.9	2.2	2.4	2.4	1.9	2.3	0.8	1.4	1.3	1.9	1.3	1.1	0.6	0.5	0.4	0.4	1.8	1.5	2.3	1.6	1.2	1.9	2.5	1.4
LOC105376830	0	0	0	0.3	0.4	0	0.3	0.6	0	0	0	0	0	0	0.2	0.2	0.1	0.1	0.1	0.1	0	0	0.1	0.2	0.6	0.8	1.1	0	0.2	0
LOC105376829	0.1	0.1	0.1	0.2	0.3	0.2	0.4	0.5	0.2	0	0.1	0	0	0.5	0.4	0.7	0.5	0.7	0.1	0.1	0.1	0.1	0	0.1	0.8	0.9	1	0	0.3	0
MIR1256	0	0	0	0	4.2	0	0	0	0	0	0	1.4	0	0	0	0	0	0	0	0	0.9	0	0	0	0	0	0	0	0	0
ECE1	28.8	27.3	19.9	19.8	21.9	21.4	4.5	4.4	0	0	0.5	2.6	1.5	23.1	17.1	14.2	33	14.7	20	17.7	18.2	24.1	0.3	0.1	0.3	0.4	0.8	0	0	0
LOC100506801	0	0	0.2	0.4	0.8	0.4	0.1	0.1	0	0	0	0.1	0	0.3	0.2	0.3	0.9	0.4	0.6	0.3	0.3	0.3	0	0	0.5	1.2	1	0	0	0
LOC105376832	0	0	0	0	0	0.6	0	0	0	0	0	0	0	0	0	0	0	0	0	0	0	0	0	0	0.6	0	0.7	0	0	0
NBPF3	2	2	2.5	2.5	4.2	4.3	1.3	1.2	0	0	0	0.2	0.1	0.3	0.2	0.8	0.2	0.2	0.2	0.2	0.1	0.1	1.2	0	0.2	0.1	0.1	0	0	0.1
ALPL	0.2	0.1	0.4	0.4	7.8	7.8	2	2.1	0	0	0.1	0.3	0.2	0	0	0	0	0	0.2	0.1	0	0	0	0	0.2	0.1	0.3	0	0	0
LOC105376834	0	0	0	0	0	0.9	0	0.1	0	0	0	0	0	0	0	0	0	0	0	0	0	0	0	0	1.2	0.4	2	0	0	0
RAP1GAP	0	0	0.2	0.1	4.3	4.4	2	1.9	0	0	0	0	0	0	0	0	0	0	0	0	0	0	0	0	0	0	0	0	0	0
USP48	9.6	9.3	8.1	8	10.4	10.5	7.4	9.5	4	4.2	5.3	5.2	3.7	9.6	8.7	12.4	9.1	7.7	5.7	5.1	4.3	4.9	6.7	5.6	6	3.8	2.9	4.6	6.6	8.8
LDLRAD2	35.7	33.3	28.2	26.6	12.7	11.8	5.6	5	2.1	1.8	0.2	0.7	3.2	0.5	0.8	2.1	0.8	0.4	0.5	0.2	0.3	0.4	0.1	0.1	3.7	3.9	3	4	6.8	6.5
HSPG2	15.3	15	12.8	12.5	4.7	4.6	1.7	1.6	0.6	0.6	0.1	0.3	0.4	0.1	0.1	0.2	0.1	0	0	0	0	0.1	0	0	0.5	0.8	0.5	0.9	1.4	1.5
CELA3B	0	0	0	0.1	0	0	0.1	0	0	0	0.1	0	0	0	0	0	0	0	0	0	0	0.1	0	0	0.5	0.6	0	0	0	0
CELA3A	0	0	0	0	0	0.6	0	0	0	0	0	0	0	0	0	0	0	0	0	0	0	0	0	0	0.6	0.3	0	0	0	0
LOC101928043	2.2	1.6	2.1	2.2	6.4	11.5	1.7	2.7	3.7	3.4	1.3	1.1	3.1	1.6	1.4	3.6	1.1	1.3	2.3	1.1	1.8	1.4	2.8	1.5	3.8	7.4	16	1.7	2	2.8
LINC00339	9.7	10	9.9	8.7	12	13.3	8.5	9.9	11.8	11.9	8.5	8.3	11.5	8	8.9	9.6	7.8	4.9	7.8	7.9	5.4	6.4	10.4	12.4	4.5	1.1	1.8	8.4	11.5	14.1
CDC42	229.2	234.3	132.8	137.4	161.9	161.9	155.2	182.8	213	226	283.4	241.4	222	346.9	364.1	345.2	348.1	338.2	410.1	431.4	484.4	449.4	312.7	268.1	139.7	107.5	86.7	272.3	294.7	297.7
WNT4	0.1	0.1	0.1	0.1	0.2	0.2	0.2	0.1	0	0.1	0	0	0.1	0	0.1	0.2	0.1	0.1	0.1	0.2	0	0	0	0.1	0.3	0.6	0.2	0	0.1	0.1
LOC105376845	0.1	0.1	0.2	0.2	0	0.1	0	0.1	0	0	0	0	0	0	0	0	0	0	0	0.1	0	0	0	0	0.3	0.3	0.4	0	0	0
LOC105376850	0.2	0.2	0.2	0.1	0.3	0.2	0	0.1	0.1	0	0	0	0	0	0	0	0	0	0	0	0	0	0	0	0.5	0.7	0	0	0	0
LOC107985377	0.2	0	0	0	0.7	0	0	0	0	0	0	0	0	0	0	0	0	0	0	0	0	0	0	0	0.4	0.4	2.9	0	0	0
MIR4418	0	0	0	0	0	8.1	0	0	0	0	0	0	0	0	0	0	0	0	0	0	0	0	0	0	4.3	4.6	0	0	0	0
LOC105376856	0	0	0	0	0	0	0	0	0.1	0.1	0	0.1	0	0	0	0	0	0	0	0	0	0	0	0	0.3	0	0	0	0	0
ZBTB40	4.1	4	2.3	2.3	11.6	11.5	6.4	6.5	7.9	7.8	5.2	4.4	2.1	5.5	4.8	5.6	4.6	5.4	9.5	8.1	7.3	5.8	7	4.6	3.2	2.9	2.2	6	7.6	9.4
EPHA8	0	0	0	0	0	0.1	0	0	0	0	0	0	0	0	0	0	0	0	0	0	0	0	0	0	0.2	0.2	0	0	0	0
MIR6127	0	0	0	0	0	0	0	0	0	0	0	0	0	0	0	0	0	0	0	0	0	0	0	0	0	0	0	0	0.4	0
C1QA	0	0	0	0	479.8	484.3	376.6	352.4	2593.4	2422.1	1540.6	835.8	1640.5	18.7	21.5	5.7	5.1	11.6	660.5	1172	578.8	361.7	1307.4	1808.2	6.3	7.6	4.8	1892.4	1653.3	2610.2
C1QC	0	0	0	0	155.4	161.7	114.9	102.5	2009.7	1964.4	1151.1	395.5	1035.7	1.7	3.6	1.1	1.4	1.3	14.7	66	18.6	7.3	901.5	1276	1	1.5	0.6	1413	1186.2	1621.1
C1QB	0.1	0	0	0.1	61.9	57.4	64.9	59.3	1166	1112.3	1405.5	568.5	1353.5	1.5	2.8	0.6	0.5	0.9	87	328.9	91.4	50.4	992.9	1352.4	5.2	3.7	7.9	626.3	585.7	738.6
EPHB2	5.2	4.9	1.8	1.9	4.9	5.1	1.4	1.4	4.7	4.6	5.7	4.6	3.4	1.6	1.7	1.5	0.9	1.3	0.3	0.3	0.2	0.2	1.3	4	0.1	0.1	0.1	3.2	3.9	2.1
MIR4684	0	0	0	0	0	0	0	0	0	0	0	0	0	0	0	0	0	0	0	0	0	0	0	0	0	0	0	0	0	0
MIR4253	166.3	154.5	64	61.6	161.1	81.4	48.9	27.7	143.6	133.8	134.1	115.9	29.5	50.6	33.1	50.1	15.7	28.1	9.2	8.5	1.5	1.4	18.9	66.2	3.9	0	0	102.2	75	48.2
LACTBL1	0	0	0	0	0	0.6	0	0	0	0	0	0	0	0.1	0	0	0	0	0	0	0	0	0	0	0.8	0.5	0.4	0	0	0
C1orf234	0.4	0.5	0.5	0.6	0	0	0.8	0.4	0	0	0	0.2	0	0	0	0	0	0	0	0	0	0	0	0	0.5	1.1	0	0	0	0.1
KDM1A	29.2	28.7	19.4	19	13.4	13.6	6.4	7.3	10.9	11	7.3	6.7	4.6	7.2	7.2	9.5	6.2	6.4	8.4	9.4	7.1	6.8	6.1	6.3	7.8	5.7	3.4	10.5	13.3	13.1
MIR3115	0	0	0	0	0	0	0	0	0	0	0	0	0	0	0	0	0	0	0	0	0	0	0	0	7.8	0	0	0	1.3	0
MIR4419A	0	0	0	0	0	6.5	0	0	0	0	0	0	0	0	0	0.9	0	0	1.2	1.1	0	0	0	0	3.4	0	0	0	0	0
LUZP1	16.7	17	9.5	9.6	22.2	22.9	5.8	6.4	9.9	10.1	19.8	13.7	3.5	3.4	4.1	3	4	4.6	4.1	5.2	4.9	4.5	17.7	9.2	4.6	3.8	2.1	10	12.9	13.8
HTR1D	25.8	28.7	3.8	3.6	0.2	0	0	0	0	0	0	0	0.1	0	0	0	0	0.1	0	0	0	0.1	0	0	0.5	0.2	0.5	0	0	0.1
LINC01355	4.2	4	6.5	5.7	1	1.4	2.2	2.5	1.1	1.3	3	2	4.7	0	0.1	0.7	0	0.1	0.3	0.2	0.1	0.1	2.2	2.4	0.5	0	0	1.3	3.2	2
HNRNPR	21.7	21.9	11	11.9	9	8.9	5.3	6	8.5	8.2	7.6	8.8	6.4	9.8	10.7	12.1	10.1	9.6	11.9	13.7	11.9	11.8	7.9	8.2	9.7	6.7	4.5	9.8	12.5	11
ZNF436	14.3	14.6	6	6	13.4	13.4	8.5	9.9	6	5.3	5.8	6.8	3.5	2.1	2.1	2.9	1.7	1.7	3.9	2.9	2.5	2.3	7.6	4.4	1.3	1.2	0.5	4.5	5.4	8.2
ZNF436-AS1	14.8	15.1	6.7	5.5	10.1	11.9	4.6	4.1	2.4	1.5	2.7	1.6	1.8	0.7	0.6	2	0.2	0.3	2	0.9	0.6	1	2.8	1.2	1.4	0.6	0.7	0.7	1.2	2.7
TCEA3	0.5	0.6	0.1	0	0	0	0.3	0.2	0	0	0	0.1	0.1	0.2	0.1	0.1	0.1	0.2	0.3	0.2	0.1	0.2	0	0	9.5	6	3	0	0	0
ASAP3	15	14.9	3.2	3.2	0.1	0.1	0.1	0.2	0.1	0	0.2	0.4	0.2	0.1	0.1	0	0.1	0.1	0.7	0.6	0.7	0.6	0.2	0.2	0.3	0.2	0.1	0	0.1	0
E2F2	4	4.2	4.4	4	4.8	5.4	0.3	0.3	4.3	3.9	0.4	0.3	0.2	2.2	1.6	1.5	1.6	1.4	4.9	3.7	2.6	2.9	0.1	0.1	1.2	1.1	1.1	4.1	4.7	2.6
LOC101928163	3.2	2.8	3.6	3	2.5	4.6	0.4	0.2	3.2	3	0	0.4	0.2	1.8	0.6	1	1.6	1	4	2.6	2.6	2.7	0	0	0.9	1.9	1.1	2.7	2.7	1.4
LOC105376859	0.3	0.3	0.3	0.2	0.9	0.6	0.1	0.1	0.4	0.2	0	0	0	0	0	0	0	0	0	0	0	0	0	0.1	0.1	0.2	0.1	0.1	0.1	0.2
ID3	761.4	738.7	123.9	121.9	175.5	176.5	82.9	78.3	527.6	482.2	49.5	11.4	30	23.2	15.3	5.3	7	14.1	10.6	6.1	2.6	2.7	12.1	11.7	10.3	33	15.4	106	109.8	426.9
LOC107984928	0.2	0.3	0.1	0.2	0.9	1.4	0	0.3	0.1	0	0	0	0	0	0	0	0	0.1	0	0	0	0	0	0	0	0.5	1.2	0.2	0	0.1
MDS2	0	0.1	0	0	0.5	0	0	0.2	0	0	0	0	0.1	0	0	0	0.1	0	0.3	0.1	0.1	0	0.2	0	0.5	3.4	4.5	0.3	0.3	0
RPL11	1081.2	1071.9	2020.4	2044.6	318.7	307.6	1245.5	1184.2	1208.2	1258.9	1085.3	1067.6	1493.8	1882.7	1943.6	1857	1819.7	2038.7	1729.9	1836.8	1998.7	2036.2	1011.5	1198.7	2386	1757.8	1897.3	1627.1	1295.6	1215.6
TCEB3	121.8	121	82.2	80.4	174.5	176.9	81.4	90.5	83	80.7	113.5	98.7	64.4	68.7	64.2	57.7	66.7	68.6	69.7	73	81.8	71.7	106.4	89.7	59.1	47.6	26.5	60.5	74.5	69.5
TCEB3-AS1	83.7	84.4	57.4	54.2	116.2	119.7	57.2	69.8	52.3	49.6	80	79.4	60.2	31.6	33.8	31.9	30.8	32.2	39.8	44.7	43.7	40.6	73	75.2	27.9	23.9	4.8	38.8	49.4	51.3
PITHD1	109.5	107.4	116.9	116.8	131.9	130.2	72.3	72.4	73.7	70.7	68.2	112.4	61.7	55	46	46.3	50.3	46.7	61	66.4	56.7	59.2	134.8	130	20.5	22.7	27.6	62.8	72.5	64
LOC105376860	35	33.1	19.4	20.1	71.3	67.7	19.7	23.1	30.3	22.4	21.8	24	16.8	28.1	32.6	31.8	27.1	23.3	28.8	25	28.3	24.7	37.7	28.7	6.3	3.1	0	23.9	31	24.7
LYPLA2	57.7	55.8	23.1	25.9	87.9	90	40.7	38.8	47	42.4	31.5	30	30.1	37.3	41.6	40.8	42.2	34.5	44	38.3	34.9	33.2	48.9	46.2	10.1	7.5	6.1	35.6	39	35.7
GALE	57.3	55.6	31.9	31	85.2	87.3	28.2	27.6	92.4	82.1	37.8	41.4	30.3	9.2	9.9	10.3	10.1	7.2	20	22.1	20	20.9	73.1	82.8	3.6	4.3	3.1	52.9	59.9	57
HMGCL	75.7	76	54.8	51.2	181.3	186	96.3	100.3	93.2	84.4	102.8	106.7	97.8	27.8	24.9	40.7	21.7	13.3	43.6	37.4	25.7	27.6	124	134	9.1	2.8	2.4	48.9	62.2	65.8
LOC105376861	1.2	1	2	2.1	9.7	14.6	1.3	1.4	0	0	0.4	1.8	0	0	0.1	0	0	0	0	0.2	0	0	0.3	0	0.4	1.2	0.9	0.4	0.3	0.3
FUCA1	19.5	19.3	12.4	12.7	152.4	152.7	92.1	112.2	386.7	392.5	258.6	337.9	122.7	39	31.8	34.9	42.2	41.7	27.4	21	26.3	27.5	1376.3	1145	7	4.2	3.2	145.2	154.4	238.9
CNR2	0	0	0	0	0.3	0.4	0	0	13.4	13.3	0	0.1	0	0	0	0.1	0.1	0	0.1	0.2	0.1	0.2	0.3	0.3	1.5	1.6	3.1	4	5.6	14
LOC107984929	0	0	0	0	1.3	0.4	0.2	0	1.6	2	0	0.4	0	0	0.1	0	0	0	0	0	0.2	0	2.2	1.9	0	0.2	0	0.2	0.5	0.7
MIR378F	0	0	0	0	0	0	0	0	0	0	0	0	0	0	0	0	0	0	0	0	0	0	0	0	0	0	0	0	0	0
PNRC2	127.2	132.8	82.8	85.5	145.4	141.7	61.4	83.7	79.8	83.3	124	97.7	89.1	137.6	145.5	145.1	159	142.9	145.8	178.8	180.6	191.7	79.8	59.9	96.7	55.7	35.8	116.7	143.4	160.5
SRSF10	14	14.4	9.8	10.1	12.7	12.4	4.9	6.5	6.5	6.7	9.5	9.1	6.2	10	8.8	10.2	9.1	10.6	9.2	9.5	8.8	8.2	9.1	8.6	8.8	6.1	4	9.3	12.8	9.7
LOC105378615	0	0	0	0	0	0	0	0	0	0	0	0	0	0	0	0	0	0	0	0	0	0	0	0	4.7	0	0	0	0	0
LOC105376863	0.2	0.2	0	0	0.9	0.9	0	0.2	0	0	0	0.1	0	0	0	0	0	0	0	0	0	0	0	0	0	0.2	0.4	0	0	0
LOC107984931	0.4	0	0	0	1.4	0	0	0	0	0	0	0	0	0	0	0	0	0	0	0	0	0	0.3	0	1.5	0.8	0	0	0	0
MYOM3	0.4	0.3	0	0.1	0.7	0.6	0.1	0	0	0	0.4	0	0	0	0	0	0	0	0	0	0	0	0.1	0	0.7	0.3	0.7	0	0	0
LOC107985737	0	0	0	0	0.5	0.5	0	0	0	0	0	0	0	0	0	0	0	0	0	0	0	0	0	0	0.4	0	0	0	0	0
LOC105376864	0.1	0	0	0	0.6	0.4	0	0	0.1	0	0	0	0	0	0	0	0	0	0	0	0	0	0	0	0.5	0	0	0.1	0	0
IL22RA1	1.3	1.7	0.5	0.4	0.3	0.1	0	0	0	0	1.6	0.2	0.9	0	0	0	0	0	0	0	0	0	0.1	0.1	0.1	0.3	0.2	0	0	0
LOC107985738	6	5.6	7.6	7.1	111.3	106.6	14.9	17.9	110.8	109.3	62.6	27.7	20.1	0.1	0.1	0.5	0	0	0.1	0	0.3	0	13.2	2.1	0.4	1	2.2	72.7	71.9	55.1
IFNLR1	1.4	1.4	1.5	1.7	22	21.5	3.1	3.1	23.2	21.4	13.7	6.5	4	0	0	0.1	0	0	0	0	0	0	2.6	0.5	0.1	0.2	0.2	14.1	16.4	11.5
LOC284632	0	0	0	0	1.6	1.6	0.2	0	0.8	1.3	0.3	0	0	0	0	0	0	0	0	0	0	0	0	0	0	0.6	1.4	0.7	1.2	0.1
LOC105376871	0	0	0.1	0	0	0	0	0	0.1	0.1	0.2	0	0.1	0	0	0	0	0	0	0	0	0	0.1	0	0.3	0.2	0.2	0.1	0	0.1
GRHL3	0.1	0.1	0.3	0.4	0.1	0	0	0	0.2	0.2	0.1	0.1	0.1	0	0	0	0	0	0	0	0	0	0.1	0.1	0.1	0.1	0.2	0.1	0.1	0.2
STPG1	3.2	3.5	0.9	0.9	5.5	5.7	1.2	1.3	0.5	0.4	1	1.2	0.9	0.1	0.1	0.2	0.1	0.1	0.2	0.2	0.1	0.1	1.1	1.1	0.1	0.2	0.1	0.4	0.4	0.5
NIPAL3	5.4	5.4	2.9	3	5.4	5.3	1.1	1.1	1.3	1.2	1.8	2.4	1	0.5	0.5	0.6	0.4	0.4	0.5	0.6	0.4	0.4	1.7	1.2	1	0.9	0.6	1.6	2	2.1
RCAN3AS	0.4	0.1	0.4	0.4	5.2	2.2	1.3	2	1.3	0.7	0.5	0.7	0.8	1.1	1.1	1.1	1.1	1.6	0.2	0.2	0.6	0	0.5	0.1	3.5	1.2	2.3	0.7	0.7	1.3
RCAN3	5.3	5.7	2.6	2.8	15.4	15.2	4.3	4.7	2.4	2.3	5.2	3.7	2.9	3.2	1.8	3.1	2.9	2.7	1.4	0.9	0.8	0.7	4.9	2.5	4.9	4.6	2.5	4.4	5.2	6.9
LOC100506985	23	26.4	4.3	3.7	47.6	50.2	6.4	12.4	4.4	8.2	19.6	18.6	19.8	12.2	6.9	13.6	9.3	9.3	5	3	1.2	1.5	26.9	16.9	4.4	5.6	2	22.9	27.9	41.1
NCMAP	0	0.1	0	0	0.3	0.2	0.1	0	0	0	0	0	0	0	0	0	0	0	0	0	0	0	0	0	0.1	0.2	0.3	0	0	0
SRRM1	4.7	4.5	4.5	4.6	4.3	4.2	2.4	2.7	2.8	2.7	2.1	1.9	1.1	3.1	3	3	2.8	3.4	3.2	3.3	3.5	2.7	1.9	1.8	9.6	7.4	4.7	2.8	3.5	2.9
CLIC4	697.8	753.7	688.7	709.1	384.4	371.4	227.3	322.3	99.3	103.7	401	399.2	227.2	76.8	99.1	71.3	103.7	82.4	47.4	44	37.8	65.6	383.8	249	35.8	26.3	18.6	210.9	268.8	199
LOC105376876	0	0	0	0	0.6	1.2	0	0	0	0	0	0	0	0.1	0	0	0	0.1	0	0.3	0.1	0.4	0	0	0	0	0.8	0	0.1	0.2
RUNX3	1.2	1.2	0.3	0.4	25.6	25.8	11.9	11.3	68.6	64.6	6.2	7.4	5.9	20.5	13.2	9.6	16.9	14.2	68	62.8	56.5	57.1	6.2	7.4	17.7	18.3	15.2	65.6	76.9	92.9
MIR6731	7.1	6	2.2	0	172.9	139.7	96.6	99.5	578.5	534.3	44.4	58.3	33.1	150.8	80.7	65.4	138.7	93.5	575.6	445	424.3	441	50.8	43.6	129	131.8	72.8	533.6	564.4	680.9
LOC107984932	0	0.1	0	0	4.1	1	0.3	0.2	1.6	2	0.3	0.4	0	3.2	1.2	2.1	4.2	0.3	5.7	2.5	2.4	4	0.1	0.1	17.5	7.6	10.7	4	7.2	6.1
LOC105376878	0	0	0	0	0.2	0.2	0	0	1.2	1.2	0	0	0.1	0	0	0.1	0	0.1	0.1	0.1	0.1	0.1	0	0	0.8	0.4	0.5	1	1.5	1.7
MIR4425	0	0	0	0.9	0	0	0	0	0	0	0	0	0	0	0	0	0	0	1.1	0	0	0	0	0	9.5	10.3	0	0	0	1.3
LOC105376879	0	0	0	0	0.4	0.5	0	0	0.4	0.3	0	0	0	0	0	0	0	0.1	0.6	0.7	0.5	0.5	0	0	0.6	0.6	0	0.4	0.3	1.3
SYF2	85.3	85.9	63	67	88.6	88.7	53.6	65.8	43.1	46.6	81.9	74.2	87.7	147.6	161.9	138.6	155.7	170.5	145.9	162.7	159.8	154.4	71	79.3	162.8	95.6	66.1	55.1	66.4	94.1
RSRP1	8.5	8.7	3.6	3.6	10.2	10.2	6.3	8.2	6.3	6.8	9.7	5.1	7.9	16	10.6	19.1	11.3	10.8	20.6	15.5	14.2	15.5	8.9	5.8	9.7	8.3	6.6	7.5	10.4	13.3
LOC105376882	0.1	0.1	0.2	0.2	0	0	0	0	0.1	0	0	0.2	0.3	0.1	0.1	0.3	0.2	0	0.2	0	0	0	0	0	0.5	1.2	2	0	0.1	0
RHD	0.2	0.2	0.2	0.2	0.1	0.1	0	0	0.1	0	0	0.1	0.1	0.5	0.4	0.5	0.4	0.2	0.3	0.4	0.3	0.3	0.1	0.2	0.1	0	0.2	0.1	0.1	0.1
TMEM50A	134.2	141.7	49.7	50.7	110.9	108	75.3	89.9	73.1	72.2	130.7	120.7	126.3	113.1	123.9	112.3	125.9	99.6	123.6	144.9	130.2	145.9	124.6	138.5	22.1	16	14	64.6	78.8	93.5
RHCE	1.1	1.2	0.4	0.5	1.2	1.4	0.5	0.5	0.2	0.2	0.9	0.8	1.3	0.8	1.1	0.8	1	0.8	1.4	1.3	1.2	1.1	0.6	1.2	1.2	0.7	0.7	0.2	0.5	0.6
TMEM57	14.7	15.7	10.2	10.4	34.4	35	10.6	11.9	10.9	9.8	11.7	10.1	10.8	5.6	6.4	6.5	6	6.9	9.8	11.3	8.1	8.2	11.5	10.5	9.9	8	6.3	11.5	13.6	13.7
LDLRAP1	7.1	7	4.8	4.8	29	27.9	11.6	11.7	2.4	2.4	4.4	3.1	3.2	3	3.1	2.9	2.9	2.2	2.5	3.1	2.1	2.3	2.3	2.1	1.3	1.2	1.5	2.7	3	2.5
MAN1C1	0.5	0.5	0.2	0.2	14	14.1	3.3	3.2	4.4	4.2	6.1	4	5.3	3.7	3.4	3.2	2.9	2.6	4.1	5.1	3.8	3.6	9.6	16.8	1.1	0.9	0.5	2.4	2.7	4.3
SEPN1	82.7	83.2	65.3	66.4	203.3	199.6	110.3	105.2	78.7	72.7	92.3	44.3	71.8	64.7	61.8	56.1	68.2	72.1	41	41.1	46.6	37.4	73	81.8	31.9	27.4	22.7	73.3	85	83.3
MTFR1L	35.4	36.8	20.7	21.6	57.1	60.6	25.7	26.3	39	38.2	28.7	29.4	24.2	31.6	30	32.1	28.2	24.9	36.9	37.6	34.8	35.3	32.6	33.7	10	6.2	5.5	29	36.3	35.1
LOC646471	13.4	14.1	7.5	7.4	38.6	39.4	18.4	17.3	27.7	25.2	17.6	16.4	7.8	19.8	15.8	25.4	21.7	20.7	27.7	23.8	23.1	23.9	18.7	15.2	5.8	5	8.6	22.3	26.9	28.3
AUNIP	20.4	20.6	22.3	22.9	17.1	19.8	6.4	7.9	15	14.8	7.6	8.1	7	9.4	8.9	8.8	8.2	6.8	11.3	11.6	11.5	12.3	9.4	7.7	2.3	2.1	1.8	12.8	15.1	14.1
PAQR7	5.3	5.2	6.8	7	10.9	10.9	1.5	1.5	11.1	10.7	3.4	3.6	2.1	9.6	8.1	8.3	11.9	10.1	18.2	17.1	14	16.8	7	9.3	3.2	3.8	2.4	8.5	11.5	15.5
STMN1	455.3	448.7	232.4	232.7	56.6	54.3	19.8	22.4	89.2	92.7	26.4	43.8	30.7	1.2	1.3	4.9	1.8	1.5	2.1	2.5	1.6	1.4	95.1	126.5	10.2	7.7	9.2	131.8	140.9	182.9
MIR3917	487	534.8	252.2	234.6	53.6	43.3	30.4	34.7	130.2	111	103.1	138.2	105.1	1.9	2.3	19.5	6.6	4.3	6.8	6.2	5.5	8.4	309.1	331.5	34.2	12.4	21.1	620.3	528.5	608.2
LOC105376885	0	0	0	0	0.8	0.8	0	0	0	0.1	0	0	0	0	0	0	0	0	0	0	0	0	0	0.1	0.8	0	0	0	0	0
PAFAH2	2	2.1	2.2	2.2	23.5	23.7	7.5	8	6.9	6.7	4.6	5.1	2.6	2	2.2	2.9	1.9	1.2	1.3	1.4	0.7	1.2	8.3	6.9	0.4	0.3	0.4	4	5.7	9.4
LOC101928216	0.3	0.4	1.2	0.8	4.5	5.1	0.3	0.1	2.2	2.5	0	0	0.1	0	0	0	0	0	0	0	0	0	0	0.1	0.5	0.2	0.2	3.7	4.4	6.1
EXTL1	0.3	0.3	1.3	1.3	5.3	4.8	0.2	0.1	7	6.6	0	0.1	0	0	0	0	0	0	0	0	0	0	0	0	0.1	0.1	0	11.9	14.6	20.1
SLC30A2	0.2	0.2	0.2	0.2	4.1	4.8	0.1	0.1	0.1	0	0.1	1.1	0	0	0	0	0	0	0	0	0	0	1.4	1.1	0.2	0.2	0.3	0.1	0.2	0.3
LOC105376910	0	0	0	0.1	0.9	1.2	0	0	0	0	0	0	0	0	0	0	0	0	0	0	0	0	0	0	0.3	0.1	0	0	0	0
TRIM63	0	0	0.3	0.1	9	8.5	1.7	1.5	0.6	0.4	0.1	5.3	1.4	0	0	0.4	0	0.1	0	0	0.2	0	48.4	16.4	0.3	1.5	0	0.5	0.5	1
PDIK1L	4.9	5	2.3	2.5	7.9	7.9	1.8	2.3	3	3.1	4.2	3.5	2.9	1.3	2.2	1.8	2.5	2.4	1	1.9	2.9	2.3	3.9	3.2	1.5	1.8	1.2	4.4	6	4.8
LOC105376886	0	0.2	0	0.1	5.1	1.9	0	0.1	0	0	0	0	0	0.3	0	0.1	0	0	0.3	0.1	0.3	0.1	0.4	0	0	0	0.8	0	0.3	0
FAM110D	1.7	2.1	0.2	0.3	2.9	3.6	0.5	0.2	0.1	0.2	0	0.1	0	0.1	0	0.1	0	0.2	0	0	0	0	0	0	0.9	0.8	0.9	0	0.1	0
ZNF593	73.4	72.4	66.8	67	49	52.1	23.7	19.7	34.5	26.2	28.1	15.6	38.3	23.3	18.6	14	16.8	24	35.8	26.1	23.9	26.9	14.4	20.1	21.7	11.3	13.1	29.8	29.9	18.4
CNKSR1	0.1	0.1	0.6	0.4	1.3	1.3	0.1	0.2	0.1	0	0	0.1	0	0.3	0.3	0.2	0.2	0.2	0.4	0.4	0.4	0.4	0	0.1	0.6	0.4	1.2	0.1	0.1	0.2
CATSPER4	0	0	0	0.1	1.5	1.1	0	0	0	0	0	0	0	0	0	0	0	0	0	0	0	0	0	0	0.3	0.2	0.1	0	0	0
LOC101928303	0.2	0	0.3	0	12.5	14.5	0.7	0.7	1.3	0.4	2.2	2.3	4.1	0.8	0	0.3	0.1	0.4	0.1	0	0.3	0.5	1.6	1.7	0.2	0.3	0	0.4	1	0.1
CEP85	27.7	28.1	26.8	27.1	21.3	20.5	9.4	9	12.8	13	9	5.8	3.6	8.6	6.6	10.2	8.6	6.2	17.5	14.2	10.9	12.6	7.3	5.1	8.6	4.3	3.4	10	12.3	12.2
SH3BGRL3	1182.8	1179.4	482.4	476.8	823.8	838.5	2587.9	2267.1	1506.6	1523.9	1972.7	1675.3	3414.2	2335.3	1915.2	1930.8	2280	2311.8	2064.7	1796.3	2223	2117.3	1572.7	1597.2	1615.2	952.5	1271.2	920.1	901	764.4
UBXN11	44.5	45	17.5	18.7	145.5	148.1	147.3	141.2	60.7	59.1	49.5	50	71.4	321.9	326	356.1	373.1	354	348.2	290	281.6	309.2	29.8	22.1	73	64.2	56.5	18.6	22.3	16.6
CD52	3.3	5.5	1	0.9	1522.8	1503.3	1752.2	1676.2	840.9	831.6	391.5	485.9	830	2068.9	2535	2439.9	1648.7	1511.6	3427.9	3556.8	2802.9	3257.3	252.7	82.4	1310.3	1557.6	1340	187.4	242.8	69.4
AIM1L	0.2	0.1	0.2	0.2	0.6	0.6	0.2	0.2	0	0	0	0	0.1	0	0.1	0.1	0	0	0.1	0.1	0.1	0	0	0	0.1	0.2	0.2	0	0.1	0
ZNF683	0	0	0	0	0.2	0.2	0	0	0	0	0	0	1.2	0	0	0	0	0	0	0	0	0	0	0	0	0	0.1	0	0	0
LIN28A	0	0	0.1	0.1	1.6	2.3	0.1	0	0	0	0	0	0	0	0	0	0	0.1	0	0	0	0	0	0	0.4	0.2	0.5	0	0	0
DHDDS	3.9	3.8	4.3	4.5	12.2	12.2	6.1	5.8	3.3	3	3.5	4.1	3.1	1.3	1.2	2	1.4	1.4	1.5	1.5	1.2	1.2	5.4	4.8	0.8	0.4	0.4	1.8	2.3	2.1
LOC101928324	0.7	0.9	0.9	0.9	6.5	5.2	2.4	0.9	0.6	1.2	1.2	1	1.4	1.5	1.6	2.8	0.6	2.6	1	1.8	0.7	0.4	0.5	0.9	0.4	0.4	0	0.6	1.2	1.3
HMGN2	1292.6	1275.1	694.9	691.7	214.5	204.1	257.2	298.8	345.2	359.6	199.1	174.7	219.8	458.9	475.6	476.9	429.8	442.2	575.3	615.5	658.6	598.4	203.6	223.4	168.1	151.6	106	462.9	486.1	502.3
RPS6KA1	33.8	33.7	37	37.7	192.5	192.6	230.2	224.7	166.8	152.3	161.6	161.9	156.9	106.2	107.8	126.5	95.5	84.3	143.4	170.9	155.1	170.1	105.8	92.7	53.1	40.4	25.7	174	199	199.2
MIR1976	0	0	0	0	47.9	58	46.5	31	3.1	1.8	0	29.7	7.2	0	0	2.8	0	3.9	0	4.7	7.8	5.6	45.6	22.9	10.2	0	0	0	2.5	2.2
LOC105376888	0.1	0.1	0	0.2	0.2	0	0	0	0	0	0	0.1	0	0	0.1	0	0.1	0	0	0.1	0	0	0	0	0.2	0	0.3	0	0	0
LOC101928728	2.1	2.1	0.6	0.6	4.5	5	1.3	2	0.9	1.4	0.3	0.4	0.8	1.4	1.7	1.7	0.9	1.3	0.6	0.4	1.2	0.3	0.4	0.5	2.1	0.6	0.6	0.8	0.9	0.7
ARID1A	52.6	52.3	53.4	52	60	61.7	38.3	39	50	48.7	31.2	24.4	12.1	53.4	54.4	60	51.2	48	47.8	61.8	44.8	48.3	28.4	22.6	93.6	76.6	51.3	50.7	70.2	71.4
PIGV	14.2	14.8	9	8.4	31.5	31.5	11.9	13.7	19.7	18.1	17.3	25.6	16.7	6	4.9	7.8	4.4	3.8	9.5	8.4	7.4	6.8	20.4	22.5	2.7	1	2.2	10.8	14.1	17.5
ZDHHC18	138.9	138.3	107.8	108.8	194.3	202.1	138.5	132	144.7	138.1	59.3	68.1	46.8	76.7	76.6	66.1	88.9	78.6	172.6	159.9	174.5	182.1	84	82.6	52.8	49.6	33.2	70.2	81.8	95.1
SFN	6.5	5.7	11.3	11.2	1.1	0.8	0.5	0.3	0	0	0	0	0	0.7	0.6	0.5	1.1	1.1	1.8	1.7	1.3	0.7	0	0.1	3	2.4	6.5	0.2	0.2	0.5
GPN2	84.6	76.5	96.9	96.2	139.7	137.1	70.6	60.2	74.5	77	47.7	39	45.1	36.2	31.1	39.2	30.2	35.9	48.9	47.9	45.4	37.9	46.8	47	11.1	15.1	9.1	65.4	77.5	70.3
GPATCH3	53.3	52.3	48.5	47.8	98.3	107.6	57.1	50.9	62.9	57.1	44.6	44.8	29	42	44.9	42.8	49.9	52.1	41.4	40.5	42.2	36	48.9	54.2	28.8	26	22.5	51.6	58.8	69.7
NUDC	97.7	96.2	94.8	96.3	49.9	48.4	33.5	32.1	39.3	36.4	33.3	33	41.8	26.9	26.9	31.2	29.1	26.6	30.7	33.4	23.9	22.9	27	39	36	27	23.4	31	36.6	30.6
NR0B2	0.1	0.2	0.1	0	0.2	0.2	0	0.2	0.1	0.3	0	0	0	0	0	0.1	0.1	0.1	0.1	0.1	0	0	0.1	0.3	0.4	0.5	0.3	0.2	0.4	0.1
KDF1	0.3	0.2	0	0	0.5	0.8	0	0	0	0	0	0	0	0	0	0.1	0	0	0	0	0	0	0	0	0.1	0.3	0.4	0	0	0
TRNP1	7.2	7.3	18	15.3	0.9	1	0.1	0	0.2	0.2	0.6	0.1	0.3	1.4	0.8	0.9	1.8	1.1	10.6	8.4	9	16	0	0.1	0.9	1.7	1	0.4	0.4	0.1
FAM46B	34.8	32	81.6	79.1	1.9	1.3	0.2	0.1	1.7	1.5	0.1	0.4	0.2	3.6	2.3	0.9	2.8	2.1	8.6	6	4.1	4	0.8	0.8	3.1	1.6	1.4	2.2	2.4	4.4
LOC101928391	0.1	0.1	0	0.1	0.2	0.1	0	0	0	0	0	0	0	0	0	0	0	0	0	0	0	0	0	0.1	0.1	0	0.1	0	0	0
SLC9A1	25.4	24.5	19.5	18.8	104	105.5	57.3	51.1	20	17.8	23.3	24.1	17.1	15.8	12.7	14.8	12.2	10.8	17.1	15.1	11.4	11.7	18.8	17.9	8.9	6.5	3.6	9.9	12.2	10.3
LOC102723760	0	0	0	0	0	1.5	0.3	0	0	0	0	0	0	0	0	0	0	0	0	0	0	0	0	0	0	0	0	0	0	0
LOC105376890	0.1	0.1	0	0	1.2	0.4	0	0	0	0	0	0	0	0	0	0	0	0.1	0	0	0	0	0	0	0.2	0.2	0	0	0	0
WDTC1	44.9	43.7	17.1	17.8	51.4	50.6	23.9	23.8	26.4	25.4	18.2	20.1	11.9	27.1	29.1	26.6	29	22.8	17.6	19.2	14.6	16.8	18.5	19.2	10.4	9.2	8.4	24.1	27.9	43
TMEM222	41.1	41.8	27.4	28.1	29.9	31.5	18.5	16.9	21.8	19.4	14.9	19.3	26.4	9.8	10.7	10.7	11.7	10.7	14.7	16.1	15.9	13.8	19	22.3	4.3	3.5	1.9	20.2	22.4	25.8
ACTG1P20	7	6.8	8.8	8.3	13.1	10.8	2.7	3.2	3.1	2.5	2	1.8	1	5	2.8	4.3	3.9	4.4	2.7	2.3	3.5	2.3	2.8	1.2	3.8	6.4	6.4	3.1	6.7	5.2
SYTL1	1	1	1.7	1.7	14.8	15.6	38.1	33.9	6.3	5.5	0.2	0.4	1.2	22.5	16.9	19.2	20.2	13.7	84.8	76.1	72.4	85.5	0	0.1	24	19.4	18.6	8.2	9.5	6.8
MAP3K6	13.3	13.2	9.7	9.9	16	15.8	7.9	7.7	1.3	1.1	2.9	2.6	1.9	3	2.5	4.9	3.5	3.3	1.6	0.9	0.9	1.5	3.9	4.2	4.1	3.9	2.4	0.9	1.3	2.1
FCN3	0.4	0.2	0.2	0.1	1.2	1.7	0	0	0	0	0	0	0	0	0	0	0	0	0	0	0	0	0	0	0.3	0.9	0.3	0	0	0
CD164L2	0	0.1	0.5	0.3	0.7	0.9	0.1	0	0	0.1	0	0	0	0	0	0	0	0.2	0	0	0	0	0	0	0.1	0	0	0.1	0.1	0.4
GPR3	11.7	11.9	29	29.8	8.7	8.6	1.6	1.5	6.8	7.5	0.5	0.1	0.7	3.7	2.2	1.2	1.3	3.4	1.9	1.8	1.6	1.1	0.5	0.2	1.9	2.2	5.3	5.5	5.8	1.2
WASF2	140.7	139.3	96.3	94.9	220.4	220.7	131.3	133.3	127.2	124.5	151.9	102.9	64.1	176.9	181.8	114.1	165	162.5	257.2	320	333.1	303.7	149.9	115.8	72	69.7	47.2	136.9	158.9	168.7
LOC105376892	0.1	0	0	0.1	2.2	2.7	0.3	0.1	0.6	0.5	0.2	0	1	0.1	0.1	0.2	0.1	0	2.2	2	1.8	1.7	0.1	0.4	0.6	0.2	0.2	0.3	0.4	0.5
AHDC1	5.7	5.5	3.1	3	7.4	7.3	1.8	1.5	2.8	2.6	1.3	0.9	0.9	0.6	0.7	0.6	0.7	0.9	1	0.9	0.8	0.8	1.2	1.2	1.3	1.2	1	2.4	3	2.9
FGR	0	0	0	0	75.8	77.2	154.7	143.8	14.7	13.7	69.7	79.9	92.8	181.9	191.1	198.6	189.2	182.3	225.1	216.5	224.4	228.7	47	37.6	41.8	31.5	23	26.2	30.6	31.6
IFI6	368.5	348.4	44	39.3	177.8	179.4	324.6	311.5	178.8	172.6	92.8	168.6	103.9	92.2	135.4	141.8	136.6	99.7	65	88.8	84.3	112.6	134.2	130.1	37.6	38.8	27.4	13.4	16.2	40.3
FAM76A	5.3	5.3	2	2.1	8	8.1	3	3.4	2.2	2.7	2.7	2.4	2.3	3.1	3	4.2	3.4	3.8	4.6	4	4.4	4.2	3.8	3.5	3.9	3	1.2	2.6	3.1	3.2
STX12	161.4	168	56.3	53.5	240.5	227.6	102.6	128.1	143.3	145.5	188.3	176.5	146.2	119.2	128.2	134	129.1	102.5	129.9	133.6	113.9	122.5	220.1	216.2	41.2	28.6	19.4	112.3	144	127.5
PPP1R8	60.9	62	30.7	30.6	40.1	39.5	18.5	21.8	25.8	25.4	27	22.7	19.7	15	16.9	21.9	15.5	14.9	19.9	24.5	23.6	20.6	23.3	23.7	11.5	5.5	3.6	27.4	33	32.5
SCARNA1	0.8	0.4	0	1.9	0	0	1.2	1.1	0	1.1	0	0	1.5	0	0.9	0	0	2.4	0.5	2.5	0	1.8	0	0.5	81.5	263.4	244.9	0.8	0.5	1.4
THEMIS2	5.7	6	0.8	0.7	70.8	72.2	33.9	34	23.5	21.3	39.3	34.8	41.4	119.1	122.4	120.2	139.8	171.4	123.2	133.7	147.1	131.7	29	30.1	64.6	42.1	45.4	12.6	14.6	18.8
RPA2	104.8	102.3	81.9	79.7	65.3	62.9	30.4	38.7	69.7	67.3	44.1	39.3	36.3	29.2	43.5	43.7	30.8	31.9	38.1	63	46.4	36.2	36.6	47.6	22.9	22.3	11.7	51.6	63.7	61.8
SMPDL3B	3.8	4	0.7	0.5	0.4	0.5	0	0	1.6	1.8	0.1	0.1	0	0.2	0.1	0.2	0.2	0.1	0.1	0	0	0.1	0.1	0.1	0.4	0.3	0.1	2.4	2.7	6.5
XKR8	7.8	8.3	1.4	1	12.4	13.4	2.5	2.3	8	7.8	3.6	3.9	4.1	12.5	14.3	11.7	11.3	20.7	4.8	7.1	11.4	4.9	4.1	4.8	4.3	2.1	2.3	5.4	6.6	5.9
EYA3	3.3	3.4	2.4	2.5	6	5.9	3.2	3.7	3.7	3.6	2.9	2.5	1.7	1.5	1.4	2	1.6	1.4	1.5	1.3	1.1	1	2.7	1.8	2.7	1.3	0.9	4.1	5.3	3.8
PTAFR	0.3	0.3	0.3	0.3	83.8	81.9	72.3	73.1	76.4	71.3	116.4	77.1	56.9	114.6	126.7	84.5	128.3	98.9	21.1	26.8	16.4	20.9	103.1	86.4	13.1	7.8	4.8	98.9	109.8	133.1
DNAJC8	593.3	584.7	374.1	381.9	322	325.3	203.9	229.3	315.1	325.8	302.6	303.4	296.3	192.3	219.1	251.2	220.1	203.4	224.2	248.1	217	210.8	330.6	386.7	270.6	169.5	132	274.4	334.6	322.7
ATPIF1	184.4	182.3	111.2	109.3	117.3	115.6	66	68.6	99.7	97.7	59.9	54.9	81.7	48.4	53.6	58.8	58.2	55.7	54.9	60.8	54.3	52.5	99.6	103.4	104.1	68.4	43.7	81.2	87.1	90.8
SESN2	20.5	19.3	48.5	50.4	85.5	87.2	86.4	82.8	37.6	35.1	34.9	28.7	27.6	19.8	14.3	9.2	21.7	22.3	16.3	13.4	19.2	17.6	29.3	21	9.6	7.6	6.6	26.8	31.2	31.8
MED18	15.9	14.9	9.8	8.6	47.9	46.9	15.6	18.6	25.1	24.6	18.6	18.9	17.4	5.1	4.3	5.6	4.5	4.3	8	6.4	5.6	5.4	23.6	19.2	1.5	1.7	1	20.2	25.9	27.9
PHACTR4	11.1	11.2	6.1	6.3	8	8.4	4.1	4.6	2.7	2.9	3.6	4.6	1.3	3	3.1	3.4	2.4	2.5	3.1	3.3	2.4	2.4	5.4	3.7	4.7	4.1	2.9	3.1	4	4.1
RCC1	44.9	44.8	44	43.4	13.4	13.1	7.7	8.3	17.2	16.5	8.7	12	6.6	14	12.1	9.4	11.2	10.3	12.1	12.3	10.3	9.6	11.4	10.4	6.9	5.3	3.4	22.7	25.9	15.7
SNHG3	50.1	54.2	59.1	56.7	28	28	20.4	25.5	25.4	25.9	22.5	14.1	21.4	35.1	36.7	40.9	36.7	41.8	32.6	34.2	51.4	42.2	19.2	18.6	18.9	13.3	8.7	31.9	40.1	30.7
SNORA73A	14.3	15.8	15.2	16.4	16.8	19.4	23.4	24.2	20.7	18.3	11.8	7	8.5	4.4	3.2	2.8	2.9	2.4	1.7	4.4	3.9	0.9	11.9	7.4	937	2581.6	2271	19.6	30.7	13.5
SNORA73B	24.8	17.6	24	22	22.1	28.7	24.3	46.5	30.7	29.4	10.7	3.3	9.5	2.9	3.7	5.5	7.7	2.5	4	2.1	5.8	1.8	6.9	4.3	1927.9	4274.1	4141.3	17.4	30.9	21.5
TRNAU1AP	19.5	20.9	20.3	20.1	25.7	28.1	15.8	15.7	16.4	13.9	13.4	11.6	15.8	12.9	13.1	14.8	14.1	12.1	16.6	15.6	13.6	13.4	14.2	14.2	9.1	4	4.2	14.9	18.8	20.2
SNHG12	129.9	123.2	218.7	211.3	331.6	311.8	296.5	316.7	387.7	366.4	242.4	124.7	138.8	26.1	14.4	40	16.3	17.4	56.6	44.9	37.1	39.7	358.2	254.9	28	22.6	16	244.1	289.3	423.2
SNORD99	37.7	37.1	49.4	53.4	174.3	194.9	80.7	88.5	110	119.6	86.9	47.1	75.2	3.4	5.4	3.6	6.7	7.5	5.6	3.1	5.1	7.3	107.4	70.1	703.1	1003	1147.4	70.5	98.9	153.7
SNORA61	103.3	82.7	68.2	77.8	325.6	359.9	202.5	208.8	423.4	458.4	386.8	195.8	191.7	13.9	12.3	37.4	5.9	13.9	30.4	21.5	11	14.2	602.6	321.5	189.8	964.6	1129.7	254.2	288.6	363.2
SNORA44	44.3	47.3	29.9	22.8	313.2	274.4	174.2	196.8	245.2	193.8	115.3	48	51.2	30.8	12.7	43.4	16.2	9.1	35.3	30.5	25.5	18.4	178.9	166.7	536.7	1109	1346.1	186.7	202.1	421.1
SNORA16A	25.9	28.6	21.1	23.6	182.1	191.5	88	96.3	142.8	139.3	77.2	36.5	29.9	4.7	2.2	11.4	4.6	8.3	8	8.6	3.8	10.9	157.8	85.6	271.3	498	567.6	96.9	122.6	240.6
RAB42	11.8	10.6	1.5	1.7	166.4	169.3	30.8	31.4	128.4	122.5	124	115.7	58.4	0.3	0.3	0.1	0.1	0.1	0.3	0.4	0.5	0.1	447.6	291.5	0	0.6	0.6	68.2	78.8	103.6
TAF12	26.8	29.7	36.5	37	52.2	53.3	28.2	28	40.6	41.5	28.2	25.9	31.3	29.2	34.7	38.2	33.5	24.8	31.7	39.2	28.4	32.6	28.3	26.2	56	132.8	155.9	27.5	30.8	33.4
LOC105378616	0.3	0.5	0.3	0.6	1.9	1.9	0.7	0.7	0.8	0.4	0.9	1.4	1.3	3.8	0.5	4.3	0.9	0.2	1.2	0.1	0.3	0.3	0.6	0.6	65.6	230.7	289.9	0.4	0.4	0.5
RNU11	0.5	2.3	0	2.9	3.7	3.7	3	1.3	3	0	0.7	1.9	3.7	48.3	7	51	7.3	0	14	1.2	0	0	0.7	1.9	925.7	3502.5	4463.2	0	2.9	3.4
GMEB1	5.6	5.8	3	2.9	6.3	5.9	3.2	2.9	4.4	4.2	3.4	3.3	1.4	3.4	4.6	3.5	4.2	4.7	3.4	5.5	5.3	4	2.7	2	5.5	4.4	3.2	4.2	5.3	6.2
YTHDF2	64.7	67.6	50.3	50.6	80.3	79.7	38.1	40.2	46.8	48	52.2	51.1	40.4	42.5	38.8	34	36.4	42.6	43.9	44.9	47.8	39.8	57	56.1	39.9	28.4	19.4	56.7	69.4	68.7
OPRD1	0	0	0.1	0	1.1	1.1	0	0	0	0.1	0	0	0	0	0	0	0	0	0	0	0	0	0	0	1.6	0	0.7	0	0	0
LOC105376898	0.3	0.1	0.1	0.2	4	3.1	1.1	0.5	1.4	0.7	1	2.2	0.2	0.6	0.2	0.5	0.6	0	0.3	0.1	0	0.2	0.6	5.1	0	0.5	0	0.9	1.3	1.8
EPB41	0.6	0.6	0.7	0.7	2.5	2.5	0.9	1	1.2	1.2	1.5	1.8	0.5	1.3	1.2	1.3	1.1	1	0.8	0.9	0.5	0.7	2.4	1.5	1.9	1.7	1.2	1.8	2.2	2.2
TMEM200B	8.3	8.8	17.8	18.1	10.5	10.5	3	4.5	3.2	3.7	5.4	6.4	6.1	4.4	4.6	5	4.1	4.1	2.3	3.2	1.7	2.5	7.9	8	6.8	7	5.7	5.5	6.9	7.9
SRSF4	156.1	148.9	159.5	157.5	121.1	126.4	86.6	88.2	90.7	88.1	73.9	67.4	57.6	56.8	61.1	83.1	46	58.2	69.9	88.1	60.4	57.2	81.2	84.9	93.2	71.5	42.8	78.4	97.5	98.5
MECR	2.9	2.9	3.8	3.9	2.7	2.6	2	2.1	1.4	1.3	1.2	0.8	1.2	0.4	0.4	0.7	0.5	0.5	0.7	0.6	0.7	0.6	0.7	0.8	0.5	0.4	0.2	1	1.2	0.8
LOC107985739	0.7	0.3	0.6	0.7	0.9	0.4	1.6	0.6	1.2	1	0.5	0.3	0.1	0.5	0.4	0.9	0.7	0.4	0.7	0.5	0.8	0.5	0.9	0.4	0.9	1.3	0	0.7	0.9	0.2
PTPRU	1	1	1.1	1.1	0.2	0.2	0.2	0.1	0.2	0.2	0.2	0.2	0.2	0.1	0.3	0	0.1	0	0	0.1	0	0	0	0	0.1	0.1	0.1	0	0	0.2
LOC101928460	0	0	0	0.1	0	0	0	0	0	0	0	0	0	0	0.1	0	0	0	0	0	0	0	0	0	0.6	0.7	0	0	0	0
LOC107984933	0	0	0	0	0	0	0	0	0	0	0	0	0.2	0	0	0	0	0	0	0	0	0	0	0	1	0.5	0	0	0.1	0
LOC107984934	0	0	0	0	0	0	0	0	0	0	0	0	0	0	0	0	0	0	0	0	0	0	0	0	0.4	0	0.2	0	0	0
LOC101929406	0	0	0	0	0	0	0	0	0	0	0	0	0	0	0	0	0	0	0	0	0	0	0	0	0.2	0.2	0.9	0	0	0
LOC105378617	0	0	0	0	0	0	0	0	0	0	0	0	0	0	0	0	0	0	0	0	0	0	0	0	0.3	0.4	0.3	0	0	0
LOC105378618	0	0	0	0	0	0	0	0	0	0	0	0	0	0	0	0	0	0	0	0	0	0	0	0	0.5	1	0.6	0	0	0
MATN1	0.5	0.2	1.6	1.2	6.1	5.3	1.9	2.2	0.3	0.2	0.3	0.5	0.7	0.4	0.4	0.7	0.6	0.4	0.6	0.5	0.6	0.6	0.2	0.3	0.9	2	1.9	0.4	0.3	0.3
MATN1-AS1	1.3	0.9	4.5	5.2	9.5	11.8	11.4	10.9	1.9	1.2	0.9	1.3	3.4	2.3	2.4	3.7	2.2	2.1	3.3	2.2	2.5	2.7	1	1.5	1.7	3.4	3.5	1.2	1.9	1.4
LAPTM5	0.4	0.8	1	0.8	802.9	803.7	1881.2	1838.7	2123.4	2230.1	2726.1	1988	2347.9	1964.4	2079	1712	2078.3	2129.6	1503.7	1747.3	2051.8	1818.3	1500.8	1669.4	562.3	413.9	372.6	2496.7	2189.9	2184.2
MIR4420	0	1.6	0	0	181.1	196	43.2	58.2	33.5	25.8	25.6	5.6	11.4	175.1	215	120.5	275.2	520.8	153.8	127	332	154.3	12.8	12.1	62	48.6	42.6	32.4	37.1	59.3
LOC105378620	0	0	0	0	15.2	14.9	3.1	2.8	2.8	2.5	1.9	0.9	0.3	33.1	22.8	16.7	32.9	50.8	20	20.2	26.5	14.3	1	1.1	24	36.5	40.3	3.5	6.3	4.4
LOC105378621	0	0	0	0	1.3	1.8	0	0	0	0	0	0	0	0	0	0	0	0	0	0	0	0	0	0	0	0.1	0	0	0	0
LOC105378622	0.2	0.2	0.1	0.1	1.1	0.9	0	0	0	0	0	0	0	0	0	0	0	0	0	0	0	0	0	0	0.1	0.2	0	0	0	0
LOC400748	0	0	0	0	1.9	4.4	0.2	0	0	0.1	0	0	0	0	0	0	0	0	0	0	0	0	0	0	0	0	0.2	0	0	0.1
SDC3	27.5	27.1	12.8	12.6	111.3	110.1	24.5	23.7	4.8	4.3	29.8	27.5	27	2.1	2.8	1.8	1.8	3	3.1	7.2	6.9	0.9	47.9	48.2	0.3	0.7	0.7	2.5	2.8	9.1
PUM1	68.3	70.6	52.2	54.7	95.3	93.7	42.4	43.8	44.9	46.2	59.1	59.1	24.8	44.8	40.4	51.4	34.9	33.2	50.3	57.4	45.8	44.3	58.4	46.4	38.4	29.7	19.1	50.6	63.4	63.4
SNORD103A	10.2	7	11	7.2	34	40	4.6	16.3	10.1	15.1	10.7	5.8	2.8	21.6	13.2	26.4	11.3	19.4	29.6	24.3	17.4	11.1	12.3	8.7	126.6	183	208.6	8.9	21.1	12.9
SNORD103B	8	11.2	16.5	7.2	22.6	28.6	8	8.1	10.1	4.3	7.5	8.8	0	15.4	2.5	21.4	7.8	8	18.3	15.9	8.1	13.3	11.2	6.8	87.4	170	149	19.4	9.8	11.1
SNORD103C	0	0	0	1.1	0	6.7	0	0	0	0	2.5	0	0	2.4	1	3.9	2	0	3.6	0	1.4	0	2.6	0	155.7	513.9	568.2	3.5	4.6	2.5
LOC107984935	0	0.6	1.7	2.9	5.2	15.8	3.7	0	0.8	1.5	0.5	0	3.3	0	0.8	0	1.2	2.6	0.5	0	0	0	0	0.9	2.8	0	0	0.7	1.4	0.8
NKAIN1	0.6	0.6	0	0.1	0.8	0.6	0.1	0	0	0	0.1	0.1	0.5	0	0	0	0	0	0	0	0	0	0	0	0.3	0.1	0.7	0	0	0
SNRNP40	245.8	255.2	226.5	229.4	120.4	117.2	73.7	78.9	135.3	134.4	78.3	62	81.8	39.9	54	80.1	46.4	38.5	67.7	84.2	51.7	52.4	67.5	73	66.9	41	25.5	108.4	132.8	101.1
ZCCHC17	16.4	16.7	12.2	12.1	20.1	19.7	10	11	10.7	10.3	8.8	10.4	9.1	4.9	5.1	6.4	5.3	4.5	6	7.1	6.3	6.6	14.8	13.6	7.6	4.9	3.6	7.8	9	7.2
FABP3	55.8	54.3	2.1	1.5	157.8	154.3	75.9	74.7	27.5	26.5	136	171.7	157.6	0.3	0.3	0.3	0	0.1	0.4	0.5	0.3	0.3	318.9	320.8	0.3	0.2	0.4	12.3	15.3	4.2
LOC105378623	0	0	0	0	3	4	0	0.2	0	0	0	0	0.2	0	0	0	0	0.4	0	0.6	0	0	0.4	0	1	0	5.2	0	0.2	0
LOC107985470	0	0	0.1	0	0	0	0.3	0.2	0	0.5	0	0	0	0	0	0.1	0	0	0	0	0	0	0.1	0	0	0.4	0.9	0	0	0
SERINC2	6.1	6.7	9.8	9.4	61.5	60.9	44	39.7	0.6	0.6	5.8	23.4	6.4	3.6	3	4.1	4.5	3.2	0.5	0.4	0.4	0.3	10.7	13.7	0.3	0.3	0.4	0.4	0.3	0.2
LOC105378625	0	0	0.1	0	0.2	0.5	0	0	0	0	0	0	0	0.1	0	0	0	0	0	0	0	0	0	0	0.5	0.5	0	0	0	0
LOC105379772	0	0	0	0	1.6	1.7	0	0	0	0	0	0	0	0	0	0	0	0	0	0	0	0	0	0	0	0	0	0	0	0
LINC01225	0	0	0	0	0.7	0.2	0	0	0	0	0	0	0	0	0	0.1	0	0	0	0	0	0	0	0	0.3	1.1	0	0	0	0
LINC01226	0	0	0	0.1	0.4	0.6	0.1	0	0	0	0	0	0	0	0	0.2	0	0	0.1	0	0	0	0	0	0.9	0.4	0	0	0	0
LOC105378627	0.3	0	0	0.2	0	1	0.8	1.1	0	0	0	0	0	0	0	0	0.3	0	0	0	0	0	0	0	3.1	0.6	0	0	0	0
LOC105378626	0	0	0.1	0.1	0.1	0	0	0	0	0	0	0	0	0	0	0	0	0	0	0	0	0	0	0	0	0	0	0	0	0
TINAGL1	2.4	2.3	3.7	3.7	0	0.3	0	0	0	0	0.1	0.1	0.7	0	0	0	0	0	0	0	0	0	0	0	0.1	0.2	0.1	0	0	0
HCRTR1	4.5	5	3.2	2.8	3.1	3.4	2.1	2.4	1.6	1.6	2	1.9	2.6	1.3	1.7	1.6	1.7	1.4	1.9	1.8	1.9	1.6	1.9	1.8	1.8	0.9	1.1	1.3	1.4	1.6
PEF1	35.6	36.2	23.3	23.5	29.4	28.5	18.6	17.9	13.7	12.6	16.8	15.5	20.4	11.4	12.2	13.2	12	10.9	13	14.1	14.4	13.1	16.1	17.4	5.5	4	3.3	11.3	13	13.6
LOC107985471	4.7	4.6	2.8	3.3	3.4	3	2.2	1.8	1.9	1.4	5	4.4	4.9	4	4.4	3.8	5.2	3	3.9	4.1	4.4	4.6	4.3	3	3.9	4.1	1.1	4.3	4.8	5
LOC105378628	0.6	0.3	0	0.5	1.1	0.5	0	0.4	0	0.2	0.4	0.6	0	0.4	0.3	0.4	0.1	0.1	0	0.2	0.1	0.2	0	0	0.9	1.3	0	0	0.1	0
COL16A1	0.7	0.8	0.3	0.3	0	0	0	0	0	0	0	0	0.2	0	0	0	0	0	0	0	0	0	0	0	0	0	0	0	0	0
LOC101929444	3.6	3.1	0.3	0.2	0	1	0	0	0	0	0	0.2	0	0	0	0	0	0	0	0	0	0	0	0	1.5	1.1	0	0	0	0
ADGRB2	2.5	2.5	0.8	0.8	0.1	0.1	0	0	0	0	0	0	0.1	0	0	0	0	0	0	0	0	0	0	0	0	0	0	0	0	0
MIR4254	0	0.8	0	0	6.6	0	0	0	0	0	0	0	0	1.2	0	0	0	0	0	0	0	0	0	0	7	0	0	0	0	0
SPOCD1	4.1	4.3	3.9	3.9	25.7	25.4	10.4	9.6	0	0	2.2	0.4	1.1	0	0	0	0	0	0	0	0	0	1	0.3	0.1	0.1	0	0	0	0
PTP4A2	29.2	29.3	20.3	20.8	22.9	22.2	22.3	26.3	27.4	29	35.3	32.5	22.1	54.3	58.3	45.6	61	58.5	101.1	111.8	118.9	114.1	23.8	24.3	33.7	28.9	20.2	22.7	27.3	30.1
KHDRBS1	139.2	139.2	105.7	105.2	66.1	66.2	41.3	49.2	59.3	60	45	43.3	42.9	71.3	75.1	73.9	72.4	74.7	78.8	87.4	88.4	80.3	44.2	46.9	66	57.7	38.4	73.2	88.2	88.4
TMEM39B	7.9	7.9	6.9	7.1	5.5	6.2	3.8	3.8	8	7.6	2.4	2.3	2.6	5.2	5.2	6	5	4.4	3.6	3.7	3	2.8	2.3	3.1	2.6	1.7	1.5	8.4	10.7	11.3
MIR5585	0	0	2.7	0	0	0	0	3	0	1.6	0	0	0	0	0	0	0	0	0	0	0	0	0	0	0	0	0	0	0	0.6
KPNA6	66	64	48.6	47.1	64.9	64.5	25.1	28.3	32.9	32.9	30.3	30.8	16.1	18.9	19.1	21.2	18.9	19.2	18.1	20.3	20.4	17.4	31.1	25.4	17.5	13.2	11.7	31.7	42.9	34.4
TXLNA	18.4	17.7	20.5	20.4	28.8	28.4	16.1	16.2	14.4	13.5	13.5	13.3	5.8	5.5	6.9	5.9	6.4	7	6.9	7.8	6.6	5.9	17.6	13.6	7.8	5.9	3.7	12.1	14.9	12.9
CCDC28B	10.6	10.4	2.8	2.6	4.3	4	2.7	2.8	2.6	2.4	1.1	1.6	2.4	1.6	1.5	1.9	1.4	1.3	0.9	1.1	0.6	0.8	2.2	2.7	2.5	2	1.4	1.8	2.3	1
TMEM234	2	1.9	0.9	0.9	3.9	4.1	1.9	1.9	1	1	0.8	0.7	1.1	0.9	0.7	1.1	0.7	0.7	1.1	0.9	0.9	0.9	1	1.2	0.7	0.4	0.4	0.6	0.8	1.1
IQCC	18.3	17	16.2	16.5	9.3	10	5.5	4.4	4.7	4.8	1.7	1.5	1.4	1.2	1.7	2.8	1.3	1.3	2	1.8	1.8	2	1.8	1.9	1.6	0.7	0.5	3.1	4	5.2
DCDC2B	3.5	3	2.5	2.5	15	14.6	9.1	8.1	2.6	3.3	1.5	1.8	2.7	2.2	1.6	3.9	2.2	1.9	3.5	2.9	3.6	2.8	2.3	2.1	1.3	1.6	1.1	1.2	2.1	3.6
EIF3I	325.5	317	410	399.7	180.8	180.1	182.3	183.9	199.2	198.4	192.4	187	234	207	230.2	205	226.3	216.2	179.9	194.7	200.1	187.5	174.5	187.4	128.1	89.7	70.1	220.6	241.8	192
MTMR9LP	27.6	28	3.1	2.8	18.6	16.9	39	36.2	42.3	39.7	15.3	22.1	20.1	0.8	1.2	1.2	1	2.2	0.2	0.4	0.4	0	27.2	30.7	0.5	1.6	0	53.4	61.3	119.5
FAM167B	11.9	13.4	0.9	0.6	1.6	0.5	1.1	0.8	0.4	0.3	0.3	1.3	3.3	0	0	0	0	0	0	0.2	0.1	0	1.3	1.2	0	0	0	0	0.6	1.7
LCK	0	0	0.1	0	0.2	0.1	0	0.1	0.1	0.1	0	0.1	8	0	0	0.3	0	0	0.2	0.4	0.4	0.1	0	0	0.3	0.4	0.9	0.2	0.3	0.9
HDAC1	266	269	134.3	132	103.1	106.2	48	52.5	93.6	97	62.9	43.3	49.5	104.1	111.7	106.4	116.4	99.8	143.5	176.5	161.1	167.6	43.6	51	54.3	43.6	32.7	101.7	123.5	126.3
MARCKSL1	321.8	314.4	133.4	130.8	13.8	14.1	8.4	8.3	248.5	238	7.7	4.3	31.5	96.8	69.8	48.5	100.8	65.4	221.9	245.9	185.1	244.1	1.2	3.9	54.4	31	29.9	89.7	103.2	107
LOC105378629	1	0.6	1	1.2	0	1.3	0.4	0	1.7	1.1	0.2	0	0.3	0.4	0.4	0.3	0.7	0.1	1.8	1.5	0.3	0.1	0.3	0	0.4	0	0.9	0.5	0.5	1.1
FAM229A	15.6	13.5	15.2	14.4	20.7	21.7	14.5	9.1	5	7.9	0.5	2.2	2.5	5.1	6.1	5.8	11	14.1	6.6	7.8	9.2	8.7	2.3	5.8	8.8	5	8.5	2.3	6.8	13.5
TSSK3	27.3	28.5	26.6	27.2	30.7	29.8	19.2	15.7	14.3	9.7	4.1	7	5	21.9	19.3	24.6	30.5	35.6	21.6	21.4	21.4	22.3	10.1	12.3	4.8	7	5.5	9.7	14	26.2
BSDC1	27.1	27.4	16	16.3	24.6	25.4	17.8	17.5	11.4	10	13	12.9	9.8	9.6	9.6	11.6	10.9	9.1	10.5	12.2	10	10.7	14	12	3.6	3.3	2.2	9	10.9	12.6
ZBTB8B	1.3	1.4	1.9	2.7	0.1	0.3	0	0	0	0	0	0	0.1	0	0	0	0	0	0	0	0	0	0	0	0.1	0.1	0	0	0	0
ZBTB8A	6.5	6.5	3.5	3.6	4.3	4.2	1.7	2.2	0.4	0.4	1.5	1.6	0.9	0.1	0	0.2	0.1	0.1	0.1	0.1	0.1	0.1	1.8	1	0.1	0.1	0	1.7	2	2
LOC102723870	2.5	2.8	3.7	3.1	7	7.5	2.4	0.4	1.1	0.6	2.5	1.9	1.8	0.4	0.9	0.7	0.5	0.4	0.7	1.3	0.5	0.8	2.6	1.3	0.4	0.9	2.1	0.3	1.3	0.5
ZBTB8OS	4.5	4.6	3.3	3.4	5.3	4.8	4.1	5.2	2.7	2.6	2.4	2.9	2.1	3.1	3.6	3.6	3.5	3.2	3.7	4.2	3.8	3.7	2.4	2.8	2.2	1.5	1.3	2.2	2.7	2.3
RBBP4	82.9	84.2	46	46.6	34.4	34.2	20.4	26.9	29.6	29.7	22.3	19.3	18	23.2	25.7	34.1	21.4	20.5	21.8	25.4	21.6	20.5	24.1	25.9	17.3	14.6	9.4	39.6	47.6	44.9
SYNC	110	112.9	60.7	60.5	51.4	52	18.3	27.1	22.9	26.8	26.3	24.4	28.2	27.5	30.6	40.5	25.4	24.7	27.6	29.9	25.4	24.9	27.5	34.5	16.6	13.8	11.3	37.6	46.1	44.5
KIAA1522	27.3	26.8	14.5	14.2	28.5	28.3	7.6	6.9	0.4	0.5	1.8	2.6	1.3	1.5	2.1	1.4	2.4	2.1	1.1	1.7	1	1.6	4.4	2.3	2.3	1	1.1	1.1	1.5	4.7
YARS	77.7	76	137.3	138.7	78.3	78.9	87.2	87.3	76.4	75.5	74.6	67.3	56	29.4	31	33.5	28.5	26.1	24.3	25.4	22.2	21.2	49.4	43.2	16.1	12.2	7.8	75.9	89.4	57.8
S100PBP	4.6	4.7	4.7	4.6	4.4	4.4	1.9	2.3	4	4.1	3.1	2.7	1.8	2.7	2.1	4.1	2.2	1.7	1.7	1.6	1.2	1.5	4.1	4.3	1.2	0.9	0.4	6.3	8.6	8.4
FNDC5	1.3	1.1	1.1	1.5	6.7	6.4	0.1	0.1	0.1	0	0.1	0.1	0	0	0.1	0.1	0.1	0.1	0	0	0	0.1	2.4	5.6	0.4	0.2	0.2	0.2	0.2	0.1
LOC105378631	0	0.1	0.1	0	0.2	0.2	0.3	0	0	0	0	0	0	0.1	0	0.1	0.1	0	0	0	0	0.1	0.2	0.1	0	0.3	0	0.1	0.1	0.1
HPCA	2.9	2.8	5.8	5.3	0.3	0.1	0.1	0	0.1	0.2	0.9	1	0.3	0	0	0	0	0.1	0	0	0	0	0.5	0.6	0.4	0.2	0	0	0	0
TMEM54	50.1	50.9	159.1	159.2	6.1	5.9	0.8	1	0	0	31.1	41	25.2	0	0.1	0	0	0	0	0	0	0	14.4	32.6	0	0.3	0.3	0	0.1	0
LOC105378632	0.2	0	0	0	0	0	0.2	0	0	0	0	0	0	0	0	0	0	0	0	0	0	0	0.4	0.3	1.9	0	2.4	0	0	0
RNF19B	10	10	9.7	9.5	14.3	13.3	16.9	16.6	24	24.5	16.3	13.5	14.7	40.1	35.1	25.8	60	38.7	24.8	23.4	19.4	25.3	12.5	15.9	12.5	10.7	5.6	24.6	27	40
AK2	22	22.3	30.5	31.8	11.8	11.3	6	7.1	16.2	16.6	12.6	9.4	11.2	16.2	17	21.7	16.4	14.1	14.7	17.3	16.2	14.7	8.3	8.9	6.6	4.8	2.3	20.3	23.9	16.5
LOC105378635	0	0.2	0.2	0.1	0	0.7	0	0	0	0	0	0	0	0	0	0	0	0	0	0	0	0	0.1	0	0.4	0	0	0	0	0
AZIN2	0.3	0.3	0.5	0.5	0.1	0.2	0	0	0.1	0.1	0.2	0.2	0.6	0	0	0	0.1	0.1	0.1	0.1	0.1	0.1	0.2	0.2	0.1	0.1	0	0.1	0.1	0.1
TRIM62	5	4.6	3.4	3	4.6	4.4	1.5	1.4	1.8	2	1.5	1.2	1.1	3.4	3.4	3.1	3.4	4.2	3.8	4.3	5.4	3.9	1.8	1.5	1.8	2	1.3	2.2	3.2	5
ZNF362	18.7	18.8	5.4	5.3	30.3	31.3	12.1	11.3	15.3	14	9.1	8	6.9	9.6	11.8	12.2	10	12.6	8.5	9	9.1	7.3	9.6	12.5	16.2	13.5	8.2	14.5	17.6	23.7
A3GALT2	0.6	0.2	0.1	0.5	0.5	0.5	1	1.1	0.8	1.6	0.1	0.3	0.2	0.4	1.6	1.2	0.5	5	0.7	0.9	1.6	0.1	0.2	0.4	2.1	1.7	7.7	0.9	1	0.9
PHC2	14.7	14.6	6.3	6.6	15.9	15.6	8.5	8	19.1	17.5	13	6.6	8.4	7.2	10	8.1	8.4	19.5	6.2	9.4	16.7	8.4	6.9	6.5	2.9	2.3	1.6	13.8	15.7	25.2
MIR3605	490.2	495.6	214.4	235.5	418.3	437.7	250.1	232	627.2	542.9	407.9	184.2	191.7	210.8	252	246.4	266.7	621.1	198.2	302.3	488.8	241.5	212.4	215.7	119.4	77.7	78.7	396	433.6	645.6
LOC101929464	0.5	0.1	0.7	0.3	1	1	0.2	0.4	0.5	0.8	0.4	0.3	0	0	0	0	0.2	0.2	0	0.3	0	0	0	0.3	0	0	0	0.3	0.4	0.8
ZSCAN20	0.7	0.6	0.4	0.4	0.7	0.6	0.2	0.3	0.5	0.5	0.8	0.6	0.2	0.1	0.1	0.2	0.1	0.1	0.1	0.1	0.1	0.1	0.7	0.4	0.1	0.1	0.1	0.5	0.7	0.8
CSMD2	0	0	0	0	0	0	0	0	0	0	0	0	0	0	0	0	0	0	0	0	0	0	0	0	0.1	0.1	0.1	0	0	0
LOC105378638	0	0.2	0	0	0.3	0	0	0	0	0	0	0	0	0	0	0	0	0	0	0	0	0	0	0	0.2	0.3	0	0	0	0
HMGB4	0	0	0	0	0	0	0	0	0	0	0	0	0	0	0	0	0	0	0	0	0	0	0	0	0.3	0.1	0.2	0	0	0
CSMD2-AS1	0	0	0	0	0	0	0	0	0	0	0	0	0	0	0	0	0	0	0	0	0	0	0	0	0.6	0.4	1.9	0	0	0
C1orf94	0	0	0	0	0	0	0	0	0	0	0.1	0	0	0	0	0	0	0	0	0	0	0	0	0	0	0.2	0.1	0	0	0
LOC105378639	0	0	0	0	0	0	0	0	0	0	0	0	0	0	0	0	0	0	0	0	0	0	0	0	0.3	0.9	0	0	0	0
LOC105378640	0	0	0	0	0	0	0	0	0	0	0	0	0	0	0	0	0	0	0	0	0	0	0	0	0.3	0	0	0.2	0	0
LOC105378641	0	0	0	0	0	0	0	0	0	0	0	0	0	0	0	0	0	0	0	0	0	0	0.1	0	0.1	0	0.3	0	0	0
MIR552	0	1.3	0	0	0	0	0	0	0	0	0	0	0	0	0	0	0	0	0	0	0	0	0	0	0	0	0	0	0	0
LOC105378642	0.1	0.1	0	0	0.1	0	0.1	0	0	0	0	0.1	0	0	0	0	0	0	0	0	0	0	0	0	0.2	0.2	0.2	0	0	0
GJB5	0.7	0.8	0.2	0.2	0	0	0	0.1	0	0.1	0	0.3	0	0	0.1	0	0.1	0.3	0.1	0.1	0.1	0.2	0	0	0.5	0.2	0	0	0	0
GJB4	0	0.2	0.1	0	0	0.1	0	0	0	0	0	0.1	0	0	0	0	0.1	0.1	0	0	0	0.1	0	0	0.2	0.6	0.3	0	0	0
GJB3	1.5	0.9	0	0	0	0	0	0	0	0	0	0	0.1	0	0	0	0	0	0	0	0	0	0	0	0.3	0.1	0.5	0	0	0
GJA4	0	0	0	0	0	0	0	0	0.1	0	0	0	0	0	0	0	0	0	0	0	0	0	0	0	0.1	0.4	0.3	0	0	0
SMIM12	6.6	6.6	3.8	3.9	12.6	12.2	4.9	4.8	8.8	8.6	5.1	5.1	5.4	4.1	4.3	4.9	4.4	4.1	4.5	5.3	5.2	4.7	7.6	7.6	2.8	1.9	1.7	7.8	9.5	6.9
DLGAP3	0.2	0.1	0.2	0.2	0.3	0.4	0.1	0.2	1.4	1.1	0.1	0.1	0.1	0.4	0.4	0.6	1.1	0.6	0.1	0.1	0.1	0.1	0	0	0.7	0.7	0.7	1.2	1.6	0.5
LOC653160	9.3	8.2	3.2	5.6	10.6	10.1	8.3	6.3	2.9	2.7	4	4	2.5	4.7	4.3	7.3	4.6	4	4.7	4.6	5.9	3.9	5.9	4.7	3.7	5.5	6.6	2.6	4.5	13.9
TMEM35B	75.2	88.8	49.3	59.5	141.4	151	82	90.9	90.9	91.8	128	119.1	154.8	89.1	77.3	96	74.9	53.5	74.9	79.7	72.4	83.6	172.9	181.3	27.9	14	12.8	49.3	65.8	88.7
ZMYM6	18	18.5	19.3	19.4	88.4	90.9	36.9	48.7	36.8	38.8	47.2	37.4	25.7	64.5	50.4	71.6	63.2	69.6	68.7	61.4	54.3	56.5	47.5	40.3	30.6	29.4	19.1	43.9	60.3	71.9
ZMYM1	1.4	1.6	2.6	2.7	1.6	1.7	0.4	0.7	0.5	0.6	1.2	1.3	0.7	0.9	0.9	1.1	0.8	0.5	1.3	1.3	0.9	1.1	1.7	1.2	0.5	0.4	0.4	1.2	2	1.5
LOC105378644	0	0.1	0.2	0.5	0.2	0	0	0	0	0	0.1	0	0	0	0	0	0	0	0	0	0	0	0	0	0.5	0.4	0	0	0	0.1
SFPQ	34.4	35	33.1	32.5	27	27.5	16.7	21	26.5	26.5	22.7	18.3	15.7	49.6	42.8	45	45.2	61.5	34.6	34.9	35.2	28.8	21.4	21	53.1	38.8	28.8	32.5	42.5	36
ZMYM4	8.4	8.6	5.2	5.1	9.6	9.8	3.5	4.7	5.5	5.7	6.5	5.7	3.1	4.1	3.7	4.7	3.3	3.5	3.3	3.1	2.4	2.2	6.1	4.3	5.2	3.4	2.1	6.9	9.1	7.4
KIAA0319L	4.9	4.8	3.1	3.2	7.1	6.9	3.5	3.7	3.4	3.2	2.7	3.5	1.4	5.3	4.1	5.2	4.1	2.8	2.4	2.2	1.7	1.7	2.8	3	1	0.8	0.7	2.4	2.7	2.7
NCDN	29.3	29.5	29.3	28.9	36.5	36.2	16.4	13.8	13.4	12.1	13	16.2	11.5	12.4	11.5	12.3	10	6.5	7.1	8.1	5.1	5.6	8.4	7.6	3.2	3.7	2.8	10.5	12.6	9.2
LOC105378645	0.7	0.9	0.5	0.3	4.3	5.3	5.4	3.6	1.9	1.5	1	4.2	2.5	11.1	10.6	13.9	11.5	10.7	5.6	7.5	8.4	5.7	2.7	1.8	8.7	5.1	4.6	0.6	0.7	1.3
TFAP2E	0.8	0.8	1.4	1.3	2.6	2.5	2.6	2.6	0.6	1	0.5	1.3	1	3	2.9	4.6	2.4	2.5	2.3	2.7	2.1	1.7	1.2	0.6	1.2	0.9	1	0.3	0.4	0.7
PSMB2	88.6	87.7	50.6	50.9	53.2	50.4	32.2	34.8	45.5	44.6	35.2	41	49.8	33.9	35.3	36.7	38.3	37.3	40.2	41.6	47	38.8	40.4	41.8	12.7	9.4	6.7	42.6	50.1	36.2
LOC105378646	0	0	0	0	0	0.1	0	0	0	0	0	0	0	0	0	0	0	0	0	0	0	0	0	0	0.2	0	0	0	0	0
C1orf216	82.5	79.9	37.8	38.2	121.9	123.2	37.9	40.3	31.7	29.7	94.2	108.2	55.9	16.6	12.6	16.9	9.1	13.3	18	18.7	19.4	14.1	71.3	77.6	8	5.8	4.9	31.2	44.2	31.9
CLSPN	12.2	11.9	12	11.9	1.8	1.8	0.3	0.4	3.7	3.7	0.9	0.3	0.4	0.1	0.1	0.1	0.1	0	0.1	0.3	0.2	0.2	0.4	0.2	0.7	0.4	0.6	3.3	4.4	2
AGO4	3.1	3.2	1.2	1.3	13.1	13	6.1	7.2	5	4.8	10.1	6.7	3.5	21.1	18.4	20.2	17.3	17.5	10.8	10.8	10.4	9.6	8.9	5.7	7.6	5.4	3	6.1	8.3	9.3
AGO1	4.8	4.7	4.3	4.1	21.4	21.7	5.2	5.7	6.1	6	8.7	9.4	5.1	6.8	7.4	6.2	7.4	6.7	8.5	10.6	8.2	9.9	4.7	3.7	2.6	2.5	1.6	4.5	6.1	5.3
AGO3	0.9	0.9	1	1	4.3	4.5	1.4	1.7	0.7	0.8	1.9	2	1.5	1.6	1.5	1.8	1.5	1.5	1.8	2.2	1.5	1.8	1.3	1.1	1	1	0.5	0.9	1.4	1.3
LOC105378647	0	0	0	0	0	0.9	0	0	0	0	0	0	0.2	0	0	0	0	0	0	0.2	0	0	0	0.2	0	0	0	0	0	0.1
TEKT2	0.8	0.8	0.2	0.2	0.6	1	0.4	0.5	0	0	0.1	0.1	0.1	0.2	0.7	0.2	0.9	0.4	0.1	0.1	0.1	0.1	0	0	0.3	0.5	0.3	0	0	0
ADPRHL2	94.2	94	79.6	77.7	99.7	103.8	73.4	67.9	49.3	43.1	43.8	62.7	53.4	24.1	28.1	29.7	33	26.1	32.2	39.6	39.3	35.6	62.2	62.8	16.2	16.8	12.5	44.8	51.9	47.9
COL8A2	33.5	33.1	1.3	1.2	121.5	120.5	40.6	39.5	13.9	12.6	53.5	60.9	35.6	5.3	5.7	4.1	5.9	3.7	0.9	0.6	0.2	0.4	24	17.4	3.6	2.3	1.5	28.4	33.7	36.2
TRAPPC3	53	53.8	30.3	28.8	45.6	46.2	29.6	32.3	37.2	36.7	33.1	33.7	38.1	27.8	27.9	29.1	26.1	23.6	29.4	31.8	26.4	28.8	38.8	41.1	10.2	6.9	4	32.6	36.7	43
MAP7D1	73.4	69.8	58.8	54.6	82.9	84	66.7	59.8	54.2	51.2	44.1	45.1	37.6	45.9	35.7	43.8	38.9	41.2	39.9	35.6	29.2	30	55.5	56	37.9	36	23.9	33	37.3	44.4
THRAP3	56.2	55.6	35.5	35	47.6	47.7	30.3	33.2	32.2	31.9	34.9	37.7	17.3	19.6	19.5	25.6	17.3	16.6	26.2	28.8	21.6	19.5	45.7	38.2	49.3	39.4	23.8	33.7	42.3	36.9
LOC107984938	0.6	0.7	0.2	0.3	0.9	1.7	0.4	0.9	0.5	0.5	2.4	0.9	0	0.1	0.5	0.6	0.1	0.9	0.7	0.3	0.2	0.7	2	0.6	0.2	0.6	0	0.9	1.3	0.9
SH3D21	1.2	1.1	6.4	6.1	14	13.7	12.8	13.1	2.8	2.1	2.2	6.7	1	0.2	0.1	0.2	0.2	0.2	0.8	1	0.7	0.7	25.7	23.2	0.5	0.5	0.4	0.5	0.8	3.4
EVA1B	27.9	25.1	32.7	28.7	33	33.8	34.8	29.1	14.7	13.2	10.6	24.1	22.2	7.1	9	6.2	10.1	11.7	6.7	5.7	5.2	5.7	24.5	30	15	10.1	9.4	9.1	9.4	13.8
STK40	25.5	25.7	32.7	32.2	93.4	91.3	52.2	50.4	82.4	78.6	60.8	102.8	41.3	49.6	51.7	45.5	55.3	44.1	108.3	113.8	100.3	93.7	142.6	118.6	24.9	20.1	19.6	51	61.8	53.6
LOC107984939	3.2	2.9	2.4	2.7	8.5	8.6	4.1	4.5	8.2	9	4.4	8	3.5	5.3	5.6	6.7	5.8	4.9	6.3	6	5.8	6.6	5.8	6.1	2.4	2.9	0.8	7.9	10.3	5.7
LSM10	162.1	147.5	95.9	101.2	318.9	305.3	204.4	187.4	334.6	303.7	156.5	209.6	164.1	208.2	226.7	208.5	222	189.5	251.6	273.9	211	208	186.6	215.1	90.8	56.5	50.3	208.1	236.8	186.7
OSCP1	3.2	2.9	1.4	1.8	3.5	3.5	1.1	1.2	0.3	0.4	0.4	0.6	0.7	0.1	0.1	0.2	0.3	0.2	0.1	0.1	0.1	0.1	1.1	0.7	0.2	0.3	0.3	0.2	0.2	0.3
LOC107984940	0	0	0	0	3	4.5	1.2	7.8	2.9	1.4	1.7	1.5	3.4	1.1	0.2	2	0.9	0	1.6	1.5	1.8	3.5	2.7	2.6	0	0.9	0	1.6	1.3	1.2
MRPS15	403.4	398.1	408	407.1	265.8	262.8	222.5	224.2	260.5	258.8	168.8	190.8	237.5	133.2	142	132.5	156.3	154.4	130.7	133.4	110.5	124	186	195.3	232	181.9	126	208.7	246.5	165.8
CSF3R	0	0	0	0	37	38	35.3	31.4	37.8	33.6	7.3	10	11	172	173	177.7	203.8	179.3	20.3	18.5	12.8	14.5	10.3	14.2	23.6	18.4	14	32	37.4	56.4
LOC107984941	0	0	0	0	0	0	0	0	0	0	0	0	0	0	0	0	0	0	0	0	0	0	0	0	0.4	0.7	0	0	0	0
LOC105378648	0	0	0	0	0	0	0	0.1	0	0	0	0	0	0	0	0	0	0	0	0	0	0	0	0	0.3	0.8	0	0	0	0
GRIK3	0	0	0	0	0.1	0.1	0	0	0	0	0.7	0	0.4	0	0	0	0	0	0	0	0	0	0.1	0.2	0.5	0.5	0.4	0	0	0
MIR4255	0	0	0	0	0	0	0	0	0	0	0	0	0	0	0	0	0	0	0	0	0	0	0	0	0	0	0	0	0	0
LOC107984942	0	0	0	0	0	0.1	0	0.1	0	0	0	0	0.1	0	0	0	0	0	0	0	0	0	0	0.1	0.9	0.1	0	0	0	0
LINC01137	5.2	7.1	5.8	4.4	70.8	69.8	28.5	25.8	31.6	32.3	14.4	19.3	21.5	3.6	1.6	3.6	2.7	1.8	1.3	2	0.6	1	10	16.6	3	4	0.9	15.3	19.5	10.6
ZC3H12A	15.3	15.1	4.2	4.2	35.9	35.4	11.7	11.2	23.9	21	9	4.2	5.3	23	18.9	11	24.9	26.3	12	5.5	6.4	5	7.1	3.2	7.1	5.9	4.6	9.2	9.8	8.1
MIR6732	37.5	49.4	10.7	9.2	190.9	134.2	73.9	53.8	29.6	28.4	31.3	12.9	8.4	69.4	58.1	91.8	73.7	98.8	34.4	2.7	15.3	14.6	32.9	12.7	0	14.4	0	41.5	28.8	19.5
MEAF6	12.7	12.9	10.6	11.3	11.9	11.3	6.5	7.3	5.4	5.6	9.7	7.9	7.7	8.7	9.5	10	8.3	7	8.5	10.1	9	9.5	8.6	7.9	8.3	6.8	4.3	5.9	7.9	8.4
MIR5581	5.4	6.2	2.7	1.3	24.9	8.4	8.4	10.5	6.7	6.3	15.7	10	2.1	6	4.8	8.5	1.3	5	4.5	9.6	10.2	4.9	13.2	19.8	0	4.8	0	8.7	13	15.1
LOC105378649	11.5	10.5	7.5	10	7.4	7.5	5.4	5.2	4.6	3.8	4.6	4.6	2.2	4.3	6.3	1.6	6.3	9.4	3	4.2	6.8	5.2	3.7	2.1	3.1	2.5	1.5	3.2	4.8	4.8
SNIP1	46.1	44.7	39.1	39.5	49.8	49.1	19.8	21.6	17.5	17.7	23.6	22.8	15	20.5	25.9	10.6	24.9	39.3	14.5	19.2	30.1	19.7	19.1	15.6	17.3	12.9	6.8	19	23.9	26.3
DNALI1	13.3	13.2	0.8	0.8	1.5	1	0.4	0.9	0.8	0.7	3.5	1.4	2.6	0.3	0.3	0.5	0.3	0.1	0.2	0.2	0.2	0.3	4.9	3.9	4.7	4.4	2	0.6	1.2	1.1
GNL2	62.4	60	77.9	76	63.8	66.4	34.2	38.8	40.6	39.3	41.4	34.8	32.4	30.7	34.4	37.4	31.5	27.4	38.7	44.9	31.9	32.8	32.6	32.4	61.5	37	19.1	32.3	38.6	32.3
RSPO1	0	0	0	0	0	0.1	0	0	0	0	0	0	0	0	0	0	0	0	0	0	0	0	0	0	0	0	0.2	0	0	0
C1orf109	1	1	3	3	1.8	1.8	0.7	0.8	1	0.9	1.1	1	0.8	0.5	0.3	0.5	0.3	0.2	0.5	0.4	0.4	0.4	1	0.8	0.1	0.1	0.1	0.8	1	0.9
CDCA8	121.3	122.5	120.3	116.3	8	8.2	2	1.7	13.6	13.8	3.2	6.4	3.4	0.7	0.5	0.7	0.5	0.5	1.4	1.8	1.6	1.3	3.3	2.3	0.7	0.4	0.7	27.3	32.2	27.5
EPHA10	0	0	0	0	0.8	1.2	0	0.1	0	0	0	0	0	0	0	0	0	0	0	0	0	0	0	0	0.2	0.2	0.3	0	0	0
LOC105378650	0.1	0	0	0	0	0	0	0	0	0	0	0	0	0	0	0	0	0	0	0	0	0	0	0	0	3.6	8.2	0	0	0
MANEAL	8.1	8.1	16.8	16.3	21.1	23.1	5.1	4.7	0.9	0.7	2.3	4.6	1.6	0.1	0.2	0.2	0.2	0	0.2	0.3	0.2	0.2	2.2	1.9	0.4	0.2	0.3	0.2	0.3	0.1
YRDC	79.6	78.3	112	112	122.2	129.2	62.3	64.3	48.9	44.3	45.5	44.2	30.4	78.9	73.6	54	90.9	73.4	66.8	68.9	98.4	85.7	30.1	28.5	30.4	22.3	15.4	42.2	42	36.1
C1orf122	80.4	76.9	93.6	87.7	130.3	134.3	102.1	84	102.8	95.8	42	41.6	53.2	17.6	17.8	14.4	19.9	21.1	21.4	24.7	26.5	22.4	37.9	45.6	23.5	10	22.6	45.3	47.1	48
MTF1	5.9	5.7	7.2	7.2	24.7	24.3	9.3	10.6	13.2	13	17.5	11.1	4.2	15.4	13.7	14.6	12.3	9.8	21.6	23.9	21.3	19.8	7.5	4.4	5	3.5	2.3	7.5	9.8	8.3
INPP5B	3.5	3.7	5	5.4	6.5	6.4	4.4	4.8	6.8	6.7	4.2	3.6	3.3	3.9	2.6	3.9	2.7	2.3	5	3.7	3.2	2.9	3.3	3.3	3.3	3	2.9	7.3	9.7	9.3
LOC105378651	0.4	0.6	1.3	1.2	0.9	1.1	1.2	1	1.3	1	1.4	1.1	0.3	1.2	0.4	0.6	0.6	0.4	0.4	0.3	0.5	0.6	1.1	0.3	0.9	1	1.2	1	1.8	1.1
SF3A3	167.3	168.2	156.8	155	78.5	78.4	54.5	60.1	101.3	101.4	76.1	65.3	60	57.9	67.6	74.2	67.9	68.3	79.4	92.7	79.8	75.1	58.8	64	84	54.3	32.9	92.3	108.8	81.1
FHL3	36.4	37.6	26.9	27.3	54.7	52.6	37.2	37.6	46.8	45.3	13.1	15.2	23.5	43.3	42.8	39.9	37.5	50.3	20.6	25.3	24.5	14.4	6.5	13.4	15	8.9	7.6	50.8	55.1	82.3
UTP11	101	102.6	99	101.5	82	84.7	34.2	43.7	62.2	62.5	51.2	47	49.1	23.3	28.2	32.3	26.7	25.3	28.9	29.2	19.6	20.9	39.9	52.7	31.3	21.1	14.8	59.2	71.4	53.5
POU3F1	0.2	0.4	0.8	0.8	4.6	5.5	1	0.7	0.3	0.3	2	3.4	0.5	0.1	0	0	0	0	0	0.1	0	0.1	2.1	2.1	1.3	0.7	1.8	0.2	0.4	0.2
LOC107985103	0.1	0	0.2	0.7	0.7	0.5	0	0	0	0.2	0	0.2	0.5	0.1	0.3	0.2	0.2	0.2	0.3	0.3	0.5	0.4	0.4	0.4	1.5	0.8	4.4	0.1	0.3	0.2
LOC105378653	0.6	0.2	1.1	1.8	0.3	0	0	0	0.1	0.1	0.5	0.3	0	0	0	0	0	0	0	0	0	0	0	0	0	0.4	0	0	0	0
MIR3659	0	0	0	0	0	0	0	0	0	0	0	0	0	0	0	0	0	0	0	0	0	0	0	0	0	0	0	0	0	0
LOC105378655	0	0	0	0	0	0.1	0	0	0	0	0	0	0	0	0	0	0	0	0	0	0	0	0	0	0.3	0.2	0.1	0	0	0
LOC105378654	0	0	0	0	0	0.1	0	0	0	0	0	0	0	0	0	0	0	0	0	0	0	0	0	0	0.2	0.2	0	0	0	0
LINC01343	0	0	0	0.1	0	0.7	0	0	0	0	0	0.1	0	0	0	0	0	0	0	0	0	0	0	0	0.9	0.9	0	0	0	0
LOC105378657	0	0	0	0	1.5	1.5	0	0	0	0	0.6	2.5	0	0	0	0	0	0	0	0	0	0	1.3	0.6	1.6	0.4	0	0	0	0
LOC107984943	0	0	0	0	0	0	0	0	0	0	0	0	0	0	0	0	0	0	0	0	0	0	0	0	0	0	0	0	0	0
LOC105378656	0	0	0	0	0	0	0	0	0	0	0	0	0	0	0	0	0	0	0	0	0	0	0	0	0.1	0.1	0	0	0	0
LOC105378658	0	0	0	0	0	0	0	0	0	0	0	0	0	0	0	0	0	0	0	0	0	0	0	0	0.7	1.4	0	0	0	0
LOC105378660	0	0	0	0	0	0	0	0	0	0	0	0	0	0	0	0	0	0	0	0	0	0	0	0	0	0	0	0	0	0
RRAGC	98	99.3	39.8	38.7	119.9	115.9	43.1	65.2	60.2	63.4	103.8	106.9	70.9	39.9	41.2	44.3	39.5	39.1	48.3	50.3	54.1	50.6	150.6	121.3	31.6	22.3	14.1	64.9	79.8	81.7
MYCBP	34.1	33.9	21.6	21.6	36.9	38.6	15.7	19.3	24.1	24.2	17.7	9.8	20.3	32.6	37.3	34.6	38.6	31.1	32	40.2	37.5	38	8.6	9.2	15.7	11.9	7.6	29.7	38.3	34.5
GJA9-MYCBP	10.2	10.1	6.3	6.3	11.3	11.8	4.7	5.8	7.1	7.1	5.3	3.2	6.2	9.5	10.8	10.1	11.2	9.1	9.3	11.7	10.9	11	2.9	3.3	4.6	3.5	2.4	8.7	11.3	10.2
LOC105378663	8	6	1.4	2.2	15	18.4	5	5.6	1.7	1.4	5.7	7	10	0.6	1.4	1.7	2.3	1.3	1.4	1.2	1.8	0.8	10.4	16.6	2.9	1.2	2.8	2	2.8	4.9
GJA9	2.1	1.6	0.7	0.4	4.5	4.3	1.4	1.8	0.5	0.5	1.5	2.6	2.6	0.2	0.3	0.6	0.5	0.4	0.3	0.2	0.4	0.2	2.9	4.7	0.7	0.7	1.1	0.8	1	1.3
RHBDL2	4.2	4.6	0.1	0.4	2.8	3.5	0.9	0.8	0.2	0.1	0.8	1.6	1.3	0.2	0.1	0.3	0.4	0.6	0.1	0.1	0.1	0.1	1.4	1.5	0.4	0.4	0.9	0.1	0.2	0.3
LOC105378662	11.9	11.7	1.1	1.3	17	17.1	4.6	4.6	1.4	0.9	4.2	9	5.6	1.8	1.3	1.4	2.8	2.9	1.1	0.8	0.4	0.6	7.9	9.2	2.1	1.5	0.9	0.9	1.1	2.4
AKIRIN1	95.3	94.8	96.9	98.8	132.1	132	65	78.4	100.8	98.8	106.6	80.9	69	101	93.1	71	91.9	102.6	84.6	96.1	93.6	89.5	90.7	86.3	49.2	29.1	19.7	99.8	123.9	144.1
NDUFS5	482	506.4	383.4	389.2	239.8	240.9	359.3	370.2	301.9	308.1	279.8	253	462.6	184.5	230.3	228.1	232	201.8	194.4	235.4	204	227.2	254.7	285.7	346.5	160	148	259.1	268.6	261.5
LOC107984944	0.3	0.3	0	0.1	0.6	0.7	0.7	0.9	0.3	0.3	0.3	0.3	0.3	0.1	0.1	0.4	0.1	0.1	0.1	0.1	0.1	0.1	0.2	0.2	0.1	0.1	0.1	0.1	0.3	0.2
MACF1	2.4	2.4	2.9	3	2.5	2.5	1.8	1.9	2	2	3.7	3.1	0.6	1	0.9	1.1	0.9	0.9	1.6	2.6	1.6	1.5	4	1.7	3.8	3	1.9	1.7	3.6	2.3
KIAA0754	49.7	51.8	100.4	100.3	15.8	15.6	11.4	11.9	2.1	2.6	14.8	14	0.2	8.2	9.3	7.3	8.6	7.7	0.9	1.4	1.1	1.1	11.6	2	6.7	6.3	4.3	2.9	4.8	4.8
LOC105378950	0.1	0	0.2	0	0.5	0	0.2	0.2	0.2	0.1	0.1	0	0	0	0	0.1	0	0	0	0	0	0	0	0.1	1.1	1.5	1.5	0.5	1	0.3
BMP8A	0.7	0.8	0.6	0.7	2.6	2.7	4.8	4.6	2.8	2.5	0.6	1.1	0.7	2	0.8	2.4	2.1	2.2	3.6	1.3	2.2	2.4	0.7	0.8	0.8	0.9	0.5	4.8	6.3	1.2
OXCT2P1	26.4	23.8	1.1	0.8	2.8	2	0.6	0.1	1	0.9	0.3	0.1	0.3	0.1	0.2	0.5	0.6	0.3	0.3	0.5	0	0	0	0	5.9	6.9	3.3	1.5	2.5	1
PPIEL	8.8	9.4	1.7	1.6	21.2	21.6	22.2	25.5	12	10.5	4.3	6.3	5.7	12.4	5.2	23.6	18	16.9	30.1	12.9	24.3	26.8	5.2	5.5	7.1	5.9	3.2	9.1	11.7	2
PABPC4	89.1	91.1	142.2	135.3	133.5	134.1	215.7	225.7	102.8	104.2	117.9	114.9	83.6	106.5	107.4	76.9	102.7	117.3	183.9	187.7	202.7	173.2	96	81.3	71	61.8	34	106.3	125.4	130.5
LOC101929516	235.1	246.1	358.2	365.7	317.8	317.9	582.4	575.8	279.3	281.1	309.5	321.8	213.8	281.5	286.7	193.1	282.9	301.4	485.2	523.3	524.8	449.3	263.8	211.2	132	127.9	61.4	265.3	316.8	320
SNORA55	10.3	14	6.5	7.5	72.7	84.5	34.6	31.4	7.1	15.2	4.8	6.9	0	50.2	30.7	29.6	37.3	57.2	122.4	72	152.4	80.3	12.3	6.2	94.9	401	387.6	13.4	19.6	14
HEYL	3.6	3.2	0.1	0.2	0.8	1.2	0.3	0.3	0.5	0.5	0.7	1.3	0.4	0.4	0.4	0.3	0.2	0.5	0	0.1	0	0	0.3	0.2	0.4	0.4	0.2	0.6	0.7	1.3
NT5C1A	0.1	0.3	0	0	1.3	0.9	0	0	0	0	0	0	0	0.1	0	0	0	0	0	0.1	0.1	0	0	0	0	2.1	1.2	0	0	0
HPCAL4	0.1	0	0.1	0.1	0.2	0.1	0	0	0	0	0	0	0	0	0.1	0	0.3	0.2	0	0	0	0	0	0	0.2	0.3	0.6	0	0	0
PPIE	14.5	15.3	5.8	6.3	8.2	8.3	6.4	6.6	7	6.8	5.7	5.4	5.6	5.1	5.2	5.7	5.1	5.1	5.9	6.4	5.7	5.2	5.2	6.2	3.9	2.7	1.1	5.5	6.9	6.7
BMP8B	0.5	0.5	0.7	0.6	2.5	2.3	2.2	2	6.9	6.6	0.6	0.6	0.5	1.8	1.9	1.2	1.5	1.6	1.6	1.6	0.9	1	0.2	0.3	0.3	0.6	0.3	5.8	7.4	2
OXCT2	26.5	27.1	1.9	1.6	2.5	2.5	1.2	0.6	2.1	1.4	0	0.2	0.1	0.9	0.9	0.8	0.9	0.9	1	0.3	0.3	0.4	0	0	5.4	5.4	4	2.8	3.7	1.2
LOC105378666	0	0	0.6	0.3	3.6	0	0	0	0	0	0	0	0	2	0.5	0	0.3	1.5	2.3	0.6	1.8	0.7	0	0	0	0	0	0.9	0.3	0.1
LOC101929536	0.6	1.1	0.7	0.4	10	10.5	1.6	1.5	2.1	1.7	0.6	0.3	1.7	1.4	0.4	1.9	0.3	0.5	0.9	1	0.9	0.7	0.1	0	0.4	0.2	1.1	0.7	1.6	0.8
LOC105378951	0.1	0.1	0	0	1.3	1.7	1.1	1.3	0.5	0.2	0.2	0.4	0.2	1.7	1.3	2.4	2	1.5	1.5	1	0.8	1	0.2	0	0.5	0.9	0.3	0.5	0.3	0.1
LOC107985740	0.1	0.1	0	0	2.8	1.7	1.7	1.9	0.2	0.2	0.1	0.2	0.2	3.3	2.1	3.3	2.7	1.9	2.4	1.3	0.7	1	0.2	0.1	0.6	0.9	0	0.2	0.3	0.4
LOC105378665	0.8	1.2	0	0	12.5	9.5	9.5	16.3	2	1.2	0	2.2	2.4	17.1	15.1	18.7	14.4	8.2	14.1	7.8	5.8	6.1	1.2	0	1.7	3.6	0	2.5	2.4	1.7
LOC105378667	0	0.1	0	0.1	1.3	0.7	0.1	0	0	0	0	0	0	0	0	0	0.1	0	0	0	0	0	0	0	0.2	0	0	0	0	0
TRIT1	3	3	3.7	3.8	3.5	3.6	2.2	2.4	2.5	2.4	1.7	1.9	1.8	2.6	2.8	3.6	2.5	2.1	1.6	1.5	1.1	1.4	1.6	1.5	2.5	1.4	0.8	2.3	3.2	2.9
MYCL	2.1	2	3	2.9	27.7	28.4	17.2	16.1	25.3	21.9	7.2	7.2	3.8	39.5	42.7	47.2	39.8	28.7	11.4	10	6.5	10.9	4.9	2.2	41.4	31.4	15.6	28	32.6	61.4
LOC105378668	3.8	3.7	2.5	2.1	30.3	33.2	21	17.6	29.9	30.7	6.6	7.1	1.7	39.1	39.6	48.2	35.9	29.7	10.5	8.9	7.9	8.4	5.3	2.6	90.1	80.6	39.1	27.8	32.3	63.9
MFSD2A	3.1	2.8	3.7	3.4	44.8	43.8	26.6	26.4	8.1	7.8	15.9	26.1	13.5	4.7	4	4.8	5.9	5.4	1.9	1.3	1.3	0.9	18.3	14.7	2.4	1.5	0.9	4.1	6	5.1
LOC105378669	0.1	0.1	0	0.1	0.3	0.3	0.1	0.1	0	0	0	0	0	0	0.1	0.1	0	0.1	0.1	0	0	0	0	0.1	0.7	0.8	0.1	0	0	0.1
CAP1	61.7	62.5	35.5	36.5	40.6	40.8	50.8	55.7	88.4	90.4	93.6	73	61.8	72.7	73.2	79.4	72.5	64.6	102.1	116.1	117.2	105.4	89.9	75	48	34.6	23.2	107.6	107.3	88.3
PPT1	194.8	196.7	114	112.3	257.6	254.2	356.7	403.9	358.6	376.4	503	557.5	443.6	512.2	476.8	446.1	448.7	415.5	326.6	345.9	289.7	255.4	386.6	320.7	132.9	66.4	52	349	374.4	302.2
LOC105378671	0	0	0	0	0.5	2	0	0.2	0	0	0	0	0	0.5	0	0.6	0.4	0.6	0.2	0.2	0	0.4	0	0	0.8	2.9	5.2	0	0	0
RLF	10.3	10.2	10.5	10.7	13.3	14	5	7.5	6.4	6.5	7	6.6	3	10.4	7.9	8.2	8.8	12.5	7.2	8	10.6	8.1	7	5.7	5.6	5.5	3.1	8.8	12.4	13.9
TMCO2	0	0.2	0	0	2	0.7	0	0	0	0	0.5	0.1	0	0	0.1	0	0	0	0	0	0.3	0	0	0	0	0	0	0.2	0.1	0.2
ZMPSTE24	79.8	87.2	41.9	43.7	116	112.2	36.7	53.1	39.8	40.4	95.5	88	61.2	31.6	41.6	39.5	37.2	31.9	35.7	49.9	40.7	45.2	85.5	67.8	20.6	10.7	7.8	55.4	72.1	71
COL9A2	17.1	17	0.2	0.2	31.3	29.8	24.9	23.2	6.1	4.7	9.9	7.8	10.2	4.7	4.4	6.7	6.1	5.7	7.8	9.8	3.9	7.3	5	3.2	13.7	12.7	8.7	2.7	2.9	6.3
LOC107984945	0	0	0	0	2.2	2.6	9.3	8.4	0.5	0.9	12.1	14.7	3.2	28.2	17.5	15.7	21	23.5	63.6	51.9	67.1	41.8	9.3	4.4	2.5	1.4	0.6	0.8	0.5	0.3
SMAP2	15.5	15.7	4.8	4.6	49.8	50.2	41.5	43.9	40.9	40.9	48.8	42.1	29.1	132.1	144.6	142.7	116.9	189.2	145.9	208.8	232.1	149	37.2	48.2	69.7	48.6	34.2	35.4	43.1	64.1
ZFP69B	3.2	3.3	2.3	2.4	6	5.9	1.5	1.6	1	1.3	1.3	1.1	1.3	0.4	0.4	0.5	0.4	0.4	0.6	0.9	0.7	0.7	1.7	1	0.8	0.3	0.4	1.2	1.6	1.5
ZFP69	1.8	1.9	1.6	1.9	5.9	5.5	1.2	1.4	2.3	2.4	1.4	1.6	2	1.7	1.3	2	1.3	1.5	2.5	2.7	2.6	2.3	1.7	1.6	1.9	1.3	0.8	2.3	2.4	1.8
LOC105378672	2	4.1	6.2	4.4	6.2	4.2	2.5	1.3	0.7	0.8	1.6	0.7	1.8	3	2	5.7	0.6	1.7	1.7	1.9	2.1	1	2.2	1.9	1.6	3	0	2.4	4.5	2.6
EXO5	2.9	2.9	4.7	4.7	7.8	7.6	2.3	2.6	2.5	2.3	2.8	2.9	1.9	0.9	0.7	1.7	1	0.7	1.1	1.2	1.7	1.5	3.4	2.8	0.8	0.7	0.6	1.9	2.6	2.1
ZNF684	1.6	1.7	1.5	1.6	4	4.1	1.2	1.5	0.9	0.9	1.3	1.9	1.9	0.8	0.9	1.4	0.7	0.9	1.6	1.6	1.8	0.8	1.9	1.3	0.7	0.6	0.1	0.9	1.4	1.5
LOC105378673	0	0.3	0	0	0	0	0	0	0	0	0.1	0	0	0	0	0	0	0	0.2	0	0	0	0	0	0	0	0	0	0	0
RIMS3	13.5	13.5	2.7	2.3	35.5	37.3	1.9	1.8	2.7	2.9	10.4	9.9	3.5	0.9	0.5	0.7	0.7	1	0.7	0.5	1	0.4	23	10.5	1	1.3	0.6	5.2	6.5	8.4
LOC105378675	0.1	0	0.3	0.5	0.6	0.4	0.2	0.2	0.1	0.1	0	0.1	0	0.1	0	0	0.1	0.1	0	0.1	0	0.1	0.4	0.1	0.1	0	0	0	0.1	0.1
LOC105378674	0	0.1	0	0	0.2	0	0	0	0	0	0	0	0	0	0	0	0	0	0	0.1	0	0	0	0	0.5	0.6	0	0	0	0
NFYC-AS1	12.7	14.8	13.8	13.7	12.5	13	8	9.1	10.1	8.6	11.9	8.6	6.6	12.7	12.7	14.5	12.5	12.6	11.1	12.1	14.7	11.6	8.9	9.5	11.6	8.2	5.8	14.8	16.6	17.1
NFYC	6.8	6.8	4.8	4.6	9.9	10	7.4	6.8	6.5	6.5	4.9	4.5	5	6.4	6.9	7.5	6.6	5.3	8.1	8.2	6.9	6.8	3.8	4.7	5.8	3.7	2.5	5.6	7.1	6.8
MIR30E	0	0	0	0	0	0	0	0	1.8	0	0	0	0	0	0	0	0	0	0	0	1.1	0	0	0	5.8	0	7.1	0	0	0
MIR30C1	0	0	0	0	0	0	0	0	0.9	0	0	0	0	0	0	0.8	0.9	0	5	0.9	0	0	1.1	1	3	0	0	0	0	1.3
KCNQ4	0.2	0.2	0.5	0.6	5.9	5.8	1.3	1.5	0	0	0.1	0.6	0.2	0.1	0.1	0.1	0.1	0.3	0.1	0.1	0.2	0.1	0.7	0.7	0.2	0.1	0.1	0	0	0.1
LOC105378676	0	0	0.1	0	0	0	0	0	0	0	0	0	0	0	0	0	0	0	0	0	0	0	0	0	0	1.3	0	0	0	0
CITED4	4.2	4.7	24.7	22.1	53.3	57.3	11.3	11.8	47	41.4	1.2	0.8	2.1	40.4	17.1	20.1	13.2	31.5	12.5	4.8	15.5	3	1.1	1.1	30.6	36.8	18.3	36	40.1	52.7
CTPS1	36.1	37.3	83.4	83.4	10.7	10.7	4.4	4.4	18.5	16.6	6.8	3.5	6.3	3	4.2	4.9	3.6	3.7	3.7	4.1	3.4	3.3	4	4.6	6.4	6.4	4.3	16.4	20.4	8.8
SLFNL1-AS1	6.4	6.1	7.9	6.3	5.2	5.5	1.6	2.6	3.5	3.9	1.8	1.8	0.8	1.1	1	1.3	1.1	1.4	0.9	1.4	1.3	1.3	1.4	1.8	2.7	4	3.3	4.4	5.9	6.1
SLFNL1	0.1	0.1	0.5	0.5	0.1	0.1	0	0	0.1	0.1	0	0	0	0	0	0	0	0	0	0	0	0	0	0	0.1	0.2	0.2	0.1	0.1	0.2
SCMH1	2.4	2.4	0.9	0.9	1.5	1.4	0.5	0.5	1.3	1.3	0.5	0.6	0.3	0.3	0.3	0.4	0.4	0.4	0.2	0.4	0.4	0.4	0.5	0.4	0.5	0.4	0.3	1.5	1.8	2
FOXO6	14.3	11.4	17.9	14.4	0.2	0.4	0.5	0.2	0.1	0	0	0	0.2	0.2	0.1	0	0.4	0.1	1.7	3.6	1.4	1.9	0	0.1	1.9	1.7	1.9	0.1	0.2	0.1
LOC101929901	1.5	1.4	1	0.4	0	0	0	0.5	0	0	0	0	0	0.5	0	0	0	0	0.2	0.8	0	0.2	0	0	0.7	0.7	0	0	0	0
LOC105378678	0.2	0.3	0.1	0	0	0.1	0	0	0	0	0	0	0	0	0.1	0.1	0.1	0.1	0	0.3	0	0.1	0	0	0.3	0.4	0.6	0	0	0
EDN2	0.4	0.4	0.8	0.7	0	0	0	0	0	0	0.1	0	0	0.1	0.2	0.1	0	0.4	0	0.1	0.4	0.1	0	0	0.1	0	0.1	0	0	0
HIVEP3	0.4	0.4	0.5	0.5	6.2	6.4	1.5	1.4	3.6	3.3	2.2	1	0.9	1.4	1.3	2.2	1.5	3.3	3.6	3.1	4.7	2.6	1.8	0.7	3.9	2.2	1.6	3.5	4.8	2.4
GUCA2B	0	0	0.1	0	0	0	0	0	0	0	0	0	0	0	0	0	0	0	1.7	0.8	0.3	0.8	0	0	0	0	0	0	0	0
GUCA2A	0	0	0	0	0.9	0	0	0	0	0	0	0	0	0	0	0	0	0	0	0	0	0	0	0	0.5	2.5	0	0	0	0
FOXJ3	7.6	7.3	8.6	8.7	9.2	9.4	4.9	5.7	3.9	4.1	5.6	6.3	2.6	5.3	5.3	5.5	5.1	6.2	6.6	6.9	7.2	5.7	5.1	4.4	5.9	4.4	2.9	4.5	5.6	6
RIMKLA	0.2	0.2	0.5	0.5	0.5	0.4	0.1	0	0	0	0.2	0	0.1	0	0	0	0	0	0	0	0	0	0.1	0	0.2	0.1	0.2	0	0	0
ZMYND12	0.3	0.3	0	0	4.6	4.5	2.2	2.3	0.5	0.5	3.1	3.3	3	0.5	0.9	0.5	0.9	1	1.3	1.3	1.3	1.7	2	4.3	0.5	0.6	0.2	0	0.3	1.1
PPCS	10.3	10.5	4.1	3.8	27.3	25.8	15.3	18.5	15.7	15.9	12.3	12.3	16.8	13.3	12.4	15.6	11.6	12.2	16	16.7	15.1	13.6	11.8	15.1	10.4	6.5	3.3	10.8	12.9	13.3
CCDC30	0.4	0.4	0	0	0.6	0.6	0.7	0.6	0.1	0.1	0.2	0.1	0.1	0.3	0.3	0.2	0.3	0.2	0.3	0.2	0.2	0.2	0.1	0.1	0.7	0.3	0.2	0.1	0.1	0.1
PPIH	10.8	10.6	11.1	11.1	9.9	9.4	5.3	5.9	6.9	6.9	4.3	5.1	4.1	3.9	3.6	5.1	4.1	4.4	6	5.6	5.2	4.5	3.8	4.4	2.6	1.9	1.7	5.2	6.4	6.7
YBX1	380.4	373.4	373.9	380.5	148	148.2	614.3	586.6	349.3	354.1	351	352.1	333.8	257.7	252.7	237.3	288.9	298.2	443.2	451.1	452.8	413.2	403	403.7	338.5	258.4	185.3	280.3	292.4	239.8
CLDN19	0	0	0	0	0.5	0.5	0	0	0	0	0	0.1	0.2	0	0	0.1	0	0.1	0.1	0	0.1	0.1	0	0.1	0.2	0.2	0.7	0.1	0.1	0.1
P3H1	40.4	39.9	15.3	15.1	20.9	21.8	13.6	13.6	17.6	16.7	7	5.6	7.9	8.3	8.8	12.2	8.9	8.9	8.8	10.1	8.9	8.2	7.7	7.9	5.1	4.1	2.4	11.7	14.3	15.4
C1orf50	21	23.8	22	21.5	45.1	46.8	20.9	23.9	25.2	25.7	17.5	15.6	25	13.7	17.4	17	17.5	17.6	26.6	25.5	25.2	23.5	19.6	23.8	7.8	5.7	1.4	21.5	25.5	24.4
LOC105378683	2.9	3.3	1	1.6	15.2	7.1	2.7	1.3	4.1	2.5	4.6	1.9	1.8	1.7	2.4	3.1	2.8	3.5	4.5	1.8	3.3	3.8	3.6	1.4	0	2.3	0	4	3.8	4.7
LOC100129924	0.9	0.9	0.7	1	0.5	1	0.5	1.6	0.5	0.5	0.2	0.2	0.3	0.9	0.5	0.8	0.7	0.3	0.6	1.8	0.4	0.3	0.3	0.3	1.6	0	2	0.5	0.7	1
LOC107984946	1.3	2.2	0.8	1.2	0.8	0.8	2.5	1.9	1.3	0.8	0.5	0.3	0.4	0.9	0.2	1.8	0.4	0.5	2.3	1.3	0.8	0.2	0.3	0.6	0.9	0	0	1.1	0.2	1.5
SVBP	89.3	96.8	34	32.4	58.1	54.6	31.5	28.8	76.4	80.5	44.9	41	42	47.2	50	42.9	52.3	59.8	52.4	65	64.9	58	41.3	50.1	51.4	35.2	28.8	63.8	67.2	93.2
ERMAP	20.4	20.9	3.4	3.5	15.5	15.7	7	8.1	20.4	18.9	12.8	10.7	7.2	12	12.2	11.7	12	11.9	11.6	12.3	11.1	11.3	10.2	9.8	5	2.7	1.9	19	22.3	26.3
ZNF691	2	1.9	1.5	1.7	5.1	5	1.9	2.2	4.3	4.5	4.4	2.7	3.2	0.8	0.6	1.8	0.5	0.5	1.3	0.9	0.6	0.7	3.8	2.5	0.5	0.3	0.4	3.5	4.1	5.6
LOC339539	0.1	0	0.2	0	1.3	1.9	0.2	0.1	0.1	0	0	0.1	0	0	0	0.1	0.1	0	0.2	0.2	0	0	0	0	1	0.6	0.3	0.1	0.2	0.1
SLC2A1	195.1	192.5	289.8	293.7	98.2	98.9	76.7	73.6	7.9	8.4	9.7	15.5	12	4.8	3.6	3.9	10.8	9.6	0.7	0.9	0.9	1.2	41.1	26.8	56.8	44.4	29.3	15.7	21.7	27.6
SLC2A1-AS1	1.4	1.6	1.6	2.2	5.3	1.3	1.5	2.2	0.3	0	0.3	0.6	0.2	0	0	0	0.1	0	0	0	0	0	1.3	2.3	2.6	0.8	2.3	0.2	0.3	0.3
FAM183A	0.1	0.1	0	0.1	0.1	0.2	0	0	0.1	0.1	0	0	0	0	0	0	0	0	0	0	0	0	0.1	0	0	0.4	0.1	0	0	0.4
EBNA1BP2	158.1	154.6	226	223.9	97.3	101.4	64.7	65	66.8	65.4	61	55.1	57.5	31.9	37.6	40.1	38.7	33.2	36.9	46.7	39.1	38.9	37.2	38.5	68.7	40.1	28.6	47	56.6	42.2
MIR6733	696.2	665.5	942.2	935.5	465.4	461.8	249.6	284.9	242.1	265.6	282	216.3	203.3	129	126.2	164	141.2	128.5	130.9	169.7	148.6	209.2	153.8	171.3	100	99	32.2	214.9	265.8	191.6
CFAP57	0.2	0.2	0.1	0.1	0.1	0	0	0	0	0	0	0	0	0	0	0	0	0	0.3	0.5	0.2	0.2	0	0	0.1	0	0	0	0	0
LOC105378685	0.1	0.1	0	0.1	0.1	0	0	0	0	0	0	0	0	0	0	0	0	0	0	0	0	0	0	0	0.1	0.1	0	0	0	0
TMEM125	0.1	0	0	0	0.4	0.1	0.1	0.1	0	0	0	0.1	0.1	0	0	0.1	0	0	0	0	0	0	0	0	0.1	0.1	0.2	0	0	0
C1orf210	0	0	0	0	0	0	0	0	0	0	0	0	0	0	0	0	0	0	0	0	0	0	0	0	0	0	0	0	0	0
TIE1	0	0	1.4	1.4	33.5	33.4	5.3	4.4	0	0	2.8	2.8	2.2	0	0	0.2	0	0	0	0	0	0	0.9	0.1	0.3	0.2	0.1	0	0	0
MPL	0.1	0	0	0.2	0.3	0.3	0.2	0.2	0	0.1	0.1	0.1	0.2	0	0	0.6	0	0.1	0.1	0.1	0.1	0.1	0.1	0.2	0.6	0.5	0.5	0	0	0.1
LOC105378687	0.3	0.1	1	1.1	0.4	0.7	0.8	0.5	0.2	0.1	0.4	0.3	0.8	0.3	0.3	0.4	0.3	0.2	0.3	0.3	0.4	0.3	0.3	0.3	0.4	0.4	0.7	0.3	0.3	0.7
CDC20	479.2	478.8	511.2	493.2	19.3	19.5	2.8	3.4	58.9	59.3	8.9	12.9	18.9	0.6	0.2	0.7	0.3	0	0.7	0.4	0.6	0	2.5	1.9	0.5	2.1	3.9	130.7	153.4	138.9
ELOVL1	65.3	64.3	36.4	36	90.7	87.4	57.2	57.5	96.2	90.3	87.4	72.8	88.2	56.4	56.1	53.6	56.6	44.8	63.7	69.3	63.2	67	94.6	84.6	18	13.1	8.2	83	92.3	69.9
MIR6734	447.8	460.7	262	215	593.2	591.9	370.7	440.1	725.3	716.2	604	487.7	595	396.5	423.9	368.8	387.8	285.3	395.7	449.5	476.3	444	730.7	517.1	105.4	101.5	38.6	603.5	641.4	528.5
MED8	52.3	53.3	56.6	57.8	69.9	67.6	52.9	56.4	42.6	43	39.9	33.1	38.8	21.7	23.5	30.9	20.2	17.8	24	28.8	21.8	20	36.4	38.4	14.8	7.3	8.2	32	37.8	40.7
LOC107984947	57.2	55.6	60.8	63	73.4	78.8	65.1	67.2	42.5	43.5	36.6	34.7	39.3	23.6	25.1	38.4	23.2	23.8	29.8	34.5	24.7	26.9	31	42	11.9	5.4	7.3	26.4	33	35.5
SZT2	3.9	3.9	3.7	3.5	7.3	7.6	5.8	5.7	3.8	3.4	2.8	3	1.4	3	2.6	3.8	3.2	3.3	2.7	3	2.4	2.3	2.9	2.3	1.9	1.9	2.1	3	4.2	4.8
MIR6735	13.2	8.5	9.9	10.8	13.6	20.7	12.4	12.3	5.5	9.1	10.3	15.3	6.9	8.7	7	21.8	20.9	23.4	14.7	14.6	7	4	12.2	18.6	0	0	18	9	8.3	16.5
HYI	20.6	20.7	19.7	17.6	18.7	20.7	15.2	14.8	7.7	6.7	5.3	6.8	8.2	5.7	5	7	6	7.2	5	5.9	4.4	3.5	5.5	8.7	4	4.2	6.6	6.6	7.6	10.2
PTPRF	7.9	7.7	14.1	13.9	1	1	0.1	0.1	0	0	0.1	0.1	0	0	0	0	0	0	0	0	0	0	0	0	0	0	0.1	0	0	0
KDM4A	20.4	20.5	17.4	17.2	22.5	22.1	10.1	9.8	12.9	12.9	11	10.6	4.8	6.7	7	9.5	7.2	6	6.8	8.2	5.1	6.6	11.2	9.9	5	3.9	2.4	13	16.9	20.2
KDM4A-AS1	33.8	35.6	31.7	32.9	40.5	39.6	18.1	19.6	20.9	21.3	16.1	18.2	11.8	10.5	13.4	18	13.6	13.8	12.6	16.1	8.4	8.8	18.8	21.2	8.3	3.1	7.1	18.4	26.4	30.4
ST3GAL3	1.9	1.8	1.1	1.1	0.5	0.5	0.4	0.4	0.2	0.2	0.2	0.2	0.2	0.1	0.1	0.2	0.1	0.1	0.2	0.3	0.2	0.2	0.2	0.2	0.2	0.1	0.1	0.3	0.3	0.2
LOC101929592	0.8	0.3	0.7	1.7	2.1	0	0	0.4	0	0.8	0	0	0	0.2	0.3	0.8	0	0	0.2	0	0	0	0	0.2	2.3	0	0	0	0	0
MIR6079	1	0	0	0	0	0	0	0	0	0	0	0	0	0	0	0	0	0	0	0	0	0	0	0	0	0	0	0	1.4	0
ARTN	3.7	3.6	0.4	0.3	0.5	0.1	0.1	0.2	0	0	0	0	0.5	0	0	0	0	0	0	0	0.1	0	0	0	0	0.4	0.3	0	0	0.1
LOC105378688	1.1	0.9	0.3	1	0	0.8	0.9	0.6	2.3	1.2	1.4	0.8	2.3	1.2	0.3	2.4	0.3	0.2	1.5	0.1	0	0.3	1.5	1.2	2.4	0.7	0	0.5	1.4	1.1
LOC101929609	3.2	2.1	1.3	1.5	2.9	2.4	1.1	1.4	1.8	2.2	1.9	1.7	1.4	1	0.8	3.1	0.6	0.4	1	0.2	0.7	0.2	1.6	1.3	0.5	0.8	1.9	1.6	1.7	1.8
IPO13	71.6	68.5	28.5	27.8	203.5	201	62.3	64.2	67.9	62.2	69.5	98.9	60.1	30.8	29.6	34.8	30.2	23.7	32.8	31.3	24.2	23.3	114.1	102.5	20.7	15.4	15.6	53.7	63.2	58.2
DPH2	6.3	6.3	6.6	6.5	7.9	7.7	4.1	4	4.2	4	2.9	2.9	2.5	2.3	2.7	2.9	2.8	2.3	2.5	2.4	2.1	2.1	1.9	1.9	1.7	1.2	1.3	4.2	4.6	2.8
ATP6V0B	170.2	171.7	86.6	83.5	173.8	177.6	306.9	304	243.9	228	261.4	260.5	257	267.2	266.6	228.8	257.4	270.3	185.9	192.8	229.9	204.6	241.4	260.9	54.5	34.1	32.8	197.5	208.9	213.3
B4GALT2	38.7	38.8	40.6	37.5	14.8	13.9	7.1	6.6	3.5	3	5.2	6.2	6.2	0.1	0.1	0.3	0.3	0.3	0.2	0.2	0.3	0.2	4.2	6	0.2	0.5	0.2	2.8	3.3	1.4
CCDC24	1.3	1.3	0.8	0.8	1.4	1.4	0.8	0.6	0.5	0.4	0.5	0.5	0.7	0.3	0.3	0.3	0.4	0.5	0.8	0.8	1	0.8	0.5	0.7	0.2	0.3	0.3	0.3	0.4	0.4
SLC6A9	4.9	4.9	2.3	2.3	0.1	0.1	1.1	0.9	0.1	0	0.8	1.5	0.9	0	0	0	0	0	0	0	0	0	0.1	0.1	0.1	0.1	0.1	0.3	0.3	0.1
LOC107984948	1.7	1.8	0.7	0.9	0	0.3	0.8	0.6	0.5	0.3	0.2	1.1	1.1	0	0	0	0	0	0	0.1	0	0	0	0.1	0	0.2	0	0	0.5	0.3
KLF17	3.3	3	0	0	0.3	0.3	0	0	0.1	0.1	0	0.1	0	0	0	0	0	0	0	0	0	0	0	0	0.1	0.3	0.1	0	0	0
LOC107984949	0.1	0	0	0	0.4	0.8	0	0.1	0	0	0.1	0	0	0	0	0	0	0	0.1	0	0	0	0	0	0.7	0	0	0	0	0
LOC105378689	0.1	0.1	0	0	0	0	0	0.2	0	0	0	0	0	0	0	0.1	0	0	0	0	0	0	0	0	0.4	0.2	0	0	0	0
DMAP1	13.2	13.4	10.8	10.9	11.6	11.6	5.6	5.6	6.9	6.4	4.8	4.8	7.3	5.4	6.2	7.3	6.4	6.3	6.1	5.5	6.4	5.9	5	5.7	3.6	3.6	3.5	5	5.8	7.1
ERI3	28.3	28.7	19.7	18.8	13	13.3	8.1	8	9.3	8.2	6	6.2	7.9	5.5	6.2	6.5	6.1	6.2	6.2	6.7	7.7	6.2	5.6	6.7	4.2	2.8	3.1	6.2	7.1	6.2
ERI3-IT1	3.8	2.9	2	2.1	3	3.5	2.3	3.6	1.7	0.7	2.4	2.4	1	0.9	1.3	2.6	0.8	3	1.3	2.2	0.7	1.6	2.2	2.1	2.1	1	1.1	0.9	2.2	1.5
SNORA110	0	0	0.7	0	0	0	0	0.8	0	0	0	0.4	0	0	0	0	0	0	0	0	0	0	0	0	0	0	0	0	0.2	0
RNF220	8.5	8.5	5.8	6	8.9	9.1	9.9	9.6	6	5.8	5.9	6.3	5.7	5.9	6.6	6.9	6.6	6.6	6.8	8	7.8	6.8	5.1	5.4	4.1	3.3	2.9	5.1	5.7	6.1
LOC107984951	1.9	0.4	0	0	0	0	0	0	0	0	0	0	0.9	0	0	0	0	0	0	0	0	0	0	0	1	3.1	0	0	0	0
MIR5584	0	0	0	0	0	0	0	0	0	0	0	0	0	0	0	0	0	0	0	0	0	0	0	0	0	0	0	0	0	0
LOC107984950	51.8	50.2	34	35.7	63.3	67	64.4	61.5	41.5	41	37.9	41.2	33.6	40	44.3	44.7	49.4	46.3	49.8	55.9	52.8	48.3	34.8	38.6	28.7	23.7	18.1	30.8	35.3	34.1
TMEM53	4.7	4.6	2.1	2.1	18.2	18	10	9.5	3.8	3.1	5.2	5.4	6.4	0.7	0.9	0.9	1.1	0.5	1.8	1.9	1.7	1.8	7.2	7.5	0.1	0.2	0.7	2.1	2.3	2.3
C1orf228	0.2	0.3	0	0	0.3	0.2	1.2	1.1	0.1	0.1	0.4	0.2	1.2	1.7	2.3	3.8	1.7	3.5	0.1	0.1	0.1	0.1	0.1	0.1	0.4	0.2	0.4	0.2	0.2	0
LOC105378690	0.1	0.3	0.1	0.2	0.7	0.7	2	1.7	0.1	0.1	0.9	0.3	1.4	3.5	3.6	5.9	2.3	4.7	0.2	0.1	0	0.1	0.3	0.2	0.9	0.6	0	0.4	0.4	0
RNU5F-1	0	0.5	0	0	0	4.3	0.9	0	0	1.6	0	0	0	31.2	15.6	195.6	15.1	9.5	15.5	2.1	3.5	0	0	0	299.7	587.6	751.7	0	1.5	0.7
RNU5D-1	1.3	0.6	0	0	0	0	1	0	0	0	0	0	0	49.8	10.9	109.4	13.7	4	23.3	1.6	0	1	0	0	257.4	491.8	622.9	0	0	0
KIF2C	54.4	55.6	61.7	61.1	2.5	2.3	0.4	0.5	5.5	5.8	0.7	0.5	1.2	0	0.2	0.1	0.1	0	0	0.1	0	0.1	0.3	0.5	0.2	0.1	0.1	9.6	13	11.2
RPS8	2362.5	2332.2	4122.6	4130.9	621.3	618.3	2622.1	2514.3	2503.8	2598.5	1966.1	1933.2	2848.1	2983.4	3246.6	3039.7	2947.6	3084.2	2938.7	3209.3	3169.9	3435.2	1578.9	1911.6	4034.4	2914.6	3035.7	3179.1	2603.3	2233.4
SNORD55	39.1	35.1	127.5	113.2	40.4	47.6	12.3	12.1	27.3	32	14	9.3	13.5	20.8	16.7	15.7	16.5	27.2	25.5	14.4	24.8	9.2	8	6.9	1201.2	1581.9	2046.7	24.8	29.2	13.2
SNORD46	13.8	16.4	15.6	14.5	10.2	15.4	21.6	14.6	9.9	18.4	4.8	7	1.3	42.5	23.7	45.1	8.6	17.4	50.3	15.9	12.5	13.9	1	6.1	376.3	628.1	655.6	25.4	21.6	14.6
SNORD38A	68.8	61.8	43.1	34.5	49.1	49.6	93.7	84.5	53.4	26.7	15.9	6	17.6	67.5	46	89.8	48.3	69.4	74.5	49.8	70.3	61.7	2.8	13.2	186.9	291.7	240.1	31.4	45.1	34.5
SNORD38B	32.6	28.7	45.6	41.2	14.4	0	45.3	37.7	33.9	31.6	17.7	14.9	21.8	19.7	25.3	34.7	22.1	37.9	18.2	20.2	41.3	26.8	20	13.5	238.4	450.2	389.6	26.6	22.6	19.7
BEST4	0.1	0.1	0	0	0.7	0.6	0.3	0.3	0.1	0.1	0.1	0.1	0.2	0.1	0.1	0.1	0.1	0.1	0	0	0	0	0.1	0.1	0.2	0.2	0.1	0	0	0.1
PLK3	22.2	22.8	22.5	21.2	103	104.6	112.7	105.8	51.3	45.9	58.4	44.4	54.5	116.1	108.7	87.6	129.7	162.9	93.4	81.7	102.4	66.2	28.6	24.1	26	15.4	13	32.7	39.5	53.4
TCTEX1D4	1.3	1.2	1.3	1.4	14	13.8	8.8	9	3.9	4.5	6	3.7	2	5	5	3.1	5.5	7.1	3.4	3.3	2.7	1.9	2.3	1.1	4.8	2.8	4.9	1.2	2.7	4.8
BTBD19	1.6	1.4	0.6	0.7	8.2	8.4	4.9	4.2	3.5	3	3.5	2.7	0.6	0.9	1.4	0.8	2	2.4	0.8	0.6	0.5	0.5	2.3	1.2	0.5	0.6	0.3	2.1	3.3	6.7
LOC107984952	2.6	2	1.8	1.6	22.3	25.6	12.4	14	9.8	8.4	19	8.2	23.9	2.7	3.3	2.7	3.8	5.4	2.6	0.8	0.5	0.7	9.8	6.9	10	25.8	26.1	3.7	7.4	26.9
PTCH2	1.5	1.6	0.7	0.9	4.2	4.2	1.7	2.1	4.9	4.8	0.6	1.7	0.9	0.6	0.5	0.8	0.6	0.6	0.7	0.8	0.4	0.5	4.9	3.4	3.2	8.1	8.7	3.2	3.6	5.7
EIF2B3	18.7	19.3	19.6	19.7	18.1	18	8.1	9.3	13.6	14.4	14.3	13.4	12	5.3	6	8.1	4.6	3.5	8.7	8.1	6.3	6.9	13.2	12.5	5.6	4	2.4	11.4	14.3	8.3
HECTD3	44.1	45.8	26.9	27.7	133	134.5	68.4	63.2	41.4	38.9	61	62.6	41.4	19.1	23	37.1	27.8	28.1	28.1	31.2	33.1	29	100.7	80.9	15.5	11.9	8.7	38.4	45.5	47.2
UROD	98.7	100.3	61.8	59.4	101.5	97.5	64.6	61.2	89.1	80.6	79.6	108.5	69.6	26.8	35.3	35.2	38.9	29.9	20.8	26.6	21.6	27.1	149.8	104.6	19.3	10.7	8.3	67.5	81.8	66.7
ZSWIM5	0.7	0.7	0	0	0.4	0.3	0.2	0.2	0	0	0.3	0.1	0.4	0	0	0	0	0	0	0	0	0	0.1	0	0.2	0	0.1	0	0	0
LOC105378691	2.2	2.6	1.5	1	4.1	4	0.8	1	0.8	0.9	0.2	0.4	0.6	1.4	1.3	1	0.7	0.8	0.9	1.3	1.5	0.8	0.8	1.1	0.9	0.5	1.1	0.4	0.5	0.5
LINC01144	3	3.6	2.1	1.3	5	4.7	1.1	1.3	1.1	1.3	0.2	0.5	0.9	1.8	1.7	1.3	0.9	1.1	1.3	1.7	2.1	1.2	1	1.5	1.1	0.7	1.2	0.5	0.7	0.6
HPDL	3.7	4.2	1	1.3	5.5	3.6	0.4	1	0.3	0.4	0.5	0.7	0	0.3	0.6	0.8	0.8	1.5	0.7	1	0.8	0.8	0.5	0.8	2.1	1	0.7	0.1	0.6	1.4
MUTYH	1.2	1.1	1.6	1.6	1.7	1.7	1.3	1.2	1.4	1.4	0.8	0.8	0.8	0.8	1.1	0.9	1.3	1.4	1.5	1.7	1.7	1.3	0.9	1	0.8	0.5	0.7	1.2	1.3	1.3
TOE1	9.2	9.5	8.9	9	7.8	7.2	3.9	4.5	4.3	4.2	3.1	3.5	3.1	3.9	5.6	2.9	6.7	7.2	5.2	7.4	8.7	6.9	2.8	3.2	3.1	2.3	2.4	3.6	4.3	4
TESK2	2	2	1.3	1.4	9.9	9.4	5.5	6	2	1.9	1.3	2.1	0.8	3.3	3.2	3.5	3.1	3.9	2.9	3	3.4	3.1	4	4.1	1.6	1.2	1.1	1.7	2.3	3.1
CCDC163P	6.7	6.7	3.2	3.3	4.9	5.4	4	4.5	0.9	0.6	0.4	1.7	0.7	0.6	2.1	0.9	0.4	2.1	0.5	2.5	2.4	0.5	0.4	0.6	0.4	1	1.1	0.9	0.7	1
MMACHC	35.3	36	30.5	31.5	24	24.6	44.7	46.6	35.2	37.4	52.2	51.5	75.5	7.2	7.8	8.8	8.3	7.6	8.3	8	8.4	9.2	60.1	52.8	7.3	4.2	3	24.9	27.9	15.6
PRDX1	307.2	309.7	252.2	246.9	176.4	176.6	449.3	475.4	354.1	359.2	766.8	719.5	920.6	126	121.9	137.3	137.9	113.6	129.7	134.5	150.5	160.8	853.3	648.2	33.1	22.7	13.8	458.3	429.9	271.6
AKR1A1	44.3	43.9	38.3	40	82.9	82.3	107	100.4	100.4	93.7	126.2	125.6	168.8	42.5	41	40.7	41.3	37	35.7	32	31.7	32.7	197.5	149.6	19.4	13.4	11	95.2	102.7	95
NASP	119.2	116.5	62.1	64.8	16.5	16.4	8.5	9.7	26.5	26.1	12.9	8.2	9.4	15	15.4	16.5	14.8	13.9	15	17.8	14.2	13.2	11.4	14.6	16.6	10.5	7.6	29	36.2	33.6
CCDC17	0.1	0.1	0.1	0.1	0.5	0.5	1.3	1	0.3	0.2	0.1	0.1	0.1	0.4	0.4	0.5	0.5	0.6	0.4	0.3	0.3	0.4	0.2	0.1	0.6	0.2	0.1	0.2	0.3	0.5
GPBP1L1	57.7	59.2	44.2	43.7	78.2	78	53.6	61.2	41.6	43.6	62.9	52.7	40.8	57.9	57.7	59.7	55.2	54.3	75.6	76.5	74.6	68.3	51.9	46.4	36.5	28.7	17.6	44	54.9	58.7
RPS15AP10	1.6	1.1	0.8	0.3	0.5	1.1	3.2	2.3	0.8	1.2	2	1.1	1.1	1.3	0.7	1.7	1.3	1	2	1.8	1.2	0.9	2.6	0.9	3.5	2.5	8.6	0.3	1.8	0.6
TMEM69	132.6	131.4	81.4	88.1	213.6	192.5	85.7	91.8	80.8	82.2	101	96	95.2	81.6	88.6	97.5	67.9	54.9	82.7	73.8	48.5	58.7	114.7	101.1	36.5	15.7	10.3	92.4	104.6	96.6
IPP	4.8	5	3.6	3.6	5	5.4	1.1	1.3	0.6	0.7	1.5	1.5	1.3	0.5	0.6	0.7	0.5	0.4	0.8	0.8	0.7	0.9	1.6	1.2	0.5	0.2	0.2	0.6	0.8	0.9
LOC105378693	0	0	0	0	1	0.7	0	0	0.1	0	0.2	0	0	0.1	0	0	0.1	0	0	0	0	0	0.1	0	0	0	0	0	0	0.1
MAST2	6.1	6.1	4.2	4.3	7.1	7.1	4.1	3.9	2.9	2.7	2.9	3.2	1.7	0.8	0.6	0.7	0.8	0.6	1	0.8	0.6	0.8	3.3	2.5	1	0.9	0.9	2.4	3.1	1.6
LOC105378694	0	0	0	0	0.1	0	0	0	0	0	0	0	0	0	0	0	0	0	0	0	0	0	0	0	0.7	0.1	0.6	0	0.2	0
PIK3R3	10.3	10.1	1.6	1.7	8.1	8.3	0.5	0.6	3.1	3.3	0.6	1.3	0.4	0.2	0.1	0.2	0.2	0.1	0.5	0.5	0.5	0.3	3.3	3	0.2	0.1	0.1	2.3	3.2	3.6
LOC101929626	3.2	1.7	0.7	1.1	0	0	0	0	1.1	0.5	0	0	0	0	0	0.4	0	0	0.2	0.5	0	0.5	0.8	0.7	0	0	0	0	0	0.6
LOC105378695	0.4	0.2	0	0	0.6	0	0	0.1	0	0	0	0	0	0.1	0	0	0	0	0	0	0	0	0	0	0.6	0.6	0.7	0	0	0
TSPAN1	3.9	3.8	1.7	2.1	2.9	3	0.4	1.1	0	0	0.4	0.2	0.3	0.1	0	0	0.2	0.1	0.2	0.2	0.2	0.2	0.3	0.1	0.4	0.1	0	0	0.2	0.2
POMGNT1	30.3	29.8	16.7	17.1	29.8	29.7	13	12.7	9.6	8.6	9.6	9.5	9.7	2.9	2.5	3.8	2.9	2.5	5.1	5.6	5.3	4.5	8.5	9.4	1.5	1	0.9	5	6.3	6.3
LURAP1	11.2	11.9	2.9	2.7	51.2	46.6	1.3	1.7	0	0	15	4.8	11.2	0.2	0.6	0.6	0.2	0	0	0	0	0.4	8	5.1	0.3	0.6	0	0	0	0.5
RAD54L	20.1	21.4	27.8	28.5	4.9	4.5	1.4	1.2	4.9	4.7	1.1	1.2	1.2	0.5	0.5	0.7	0.5	0.4	0.4	0.3	0.3	0.4	0.7	0.9	1.7	1	1.4	5.8	7.4	3.7
LRRC41	108.4	111.2	61.3	60.6	129.4	130.7	65	65.1	82.2	75.8	46.3	58.6	48.9	36	36.4	42.8	34.9	29	25.8	32.2	26.6	25.7	57.4	61.5	19	14.9	8.9	81.5	90.1	79.7
UQCRH	184.6	192.6	169.5	170.3	127.3	123.2	140.1	147	151.7	157	145.5	120.9	153.2	129.4	147.1	150.1	137.1	134.9	130.6	132.1	126.1	133.2	128.1	132.8	173.7	116	139.5	216.1	220.7	206.5
NSUN4	5.5	5.4	5.7	5.6	8.1	8.5	4	4.4	4.8	4.8	5.8	6	3.9	2.9	3.3	3.6	3.4	3.7	2	2.2	2	1.8	6.6	4.8	1.6	1.5	1.4	4.2	5.6	5.8
FAAH	3	2.4	1.7	1.9	13.3	12.3	17.6	14.1	16.7	14.8	3.8	7.6	4.7	68.8	59	67.1	64.2	55.1	12.6	9.6	7.4	7.7	1.9	1.9	24.7	20.2	14.7	11.8	15.6	38.5
FAAHP1	0.8	0.6	0	0.5	2.4	1.6	0.2	0.1	1.5	1.5	1.2	1.4	1.4	1.2	0.5	0.9	0.5	0.2	0.1	0	0	0	1.1	1.1	0.8	0.9	2.6	0.2	0.2	0.7
LINC01398	0.1	0	0	0	0.4	0.9	0	0	0	0	0	0.2	0	0	0	0.4	0	0	0	0	0	0	0	0.2	0.5	0.3	0.6	0	0	0.1
DMBX1	0.6	0.8	0	0	0.2	0.2	0.1	0	0	0	0	0	0	0	0	0	0	0	0	0	0	0	0	0	0.2	0.1	0	0	0	0
LOC105378696	0	0	0	0	0	0.5	0	0	0	0	0	0	0	0	0	0	0	0	0	0	0.1	0	0	0.1	0.5	0.6	0	0	0	0
MKNK1-AS1	7.8	8.1	5.9	4.7	58.9	55.3	31.3	30.9	63	56.2	35.7	22.7	19.5	15.7	15.1	17.9	17.9	17.1	14.7	12.1	9.1	11.3	34.6	39.7	4	3.6	0.5	38	49.8	64.7
KNCN	0	0	0	0	0.3	0.3	0	0	0	0	0	0	0	0	0	0	0	0	0	0	0	0	0	0	0.4	0.1	0.1	0	0	0
MKNK1	1.1	1.1	0.7	0.7	7.8	7.6	3.9	4	7.6	7.3	4.7	2.8	2.4	2.4	2	2.5	2.4	2.4	2	1.6	1.5	1.5	4.7	4.8	0.7	0.6	0.4	5.2	6.7	9
MOB3C	6.5	6.8	3.8	4.3	45.3	45.7	20.5	18.7	29.7	26.7	25.3	20.3	16	10	10.8	11.9	12.3	12.9	14.6	11.4	13.4	13.6	23.8	20.7	4	2.2	1	21.5	24.8	31.1
LOC105378697	0.1	0	0	0	0.3	0.6	0.2	0	0.2	0	0.2	0.2	0	0.3	0.1	0	0.2	0.1	0.2	0	0.1	0	0	0	0	0	0.4	0	0.1	0
ATPAF1	36.4	37.2	26.9	25.6	38.2	40.3	10.6	13.7	28.4	28.9	26.6	26.1	23	13.9	14.4	16.4	15	12.5	14.9	16.8	14.1	15	22.8	26.9	12.7	9.5	4.3	22	25.5	23
TEX38	0	0	0.1	0	0.5	0.3	0.1	0.1	0	0	0	0	0	0.1	0	0	0.2	0	0.1	0.1	0	0.1	0	0	0	0.1	0.4	0	0	0
EFCAB14-AS1	25.7	23.8	19.5	19	45	46.9	23.5	31	50.3	50.3	41.8	31.5	9.5	25.6	30.7	28.6	30.4	25.4	24.2	31.4	24.6	29.7	38.4	21.5	19.1	9.8	7.3	39.9	44	51.5
EFCAB14	133.4	135.6	94.9	93.3	288.9	286.3	115.7	141.7	214.1	217.8	205.4	190.8	93.4	132.3	164	143.4	160.1	130.9	124.3	165.9	142.2	144.8	199.6	151.7	77	55.1	32.5	212.4	255.9	290.6
LOC105378698	4.3	4.1	2.3	2.9	13.1	11.3	5.1	8.4	3.7	4	7.1	4.4	1.2	2.7	2.9	5.5	2.6	5.4	3.4	4	3	3.3	6.1	2	4.6	3	0	3.3	4.6	5.8
LOC105378699	0	0	0	0	0	1.1	0	0	0.2	0	0	0	0	0	0	0	0	0	0	0	0	0	0	0	1.1	0.6	0	0	0	0
CYP4B1	0	0	0	0	0.1	0	0	0	0	0	0	0	0	0	0	0	0	0	0	0	0	0	0	0	0.1	0.1	0.1	0	0	0
CYP4Z2P	0	0	0	0	0.3	0.3	0	0	0	0	0	0	0.2	0	0	0	0	0	0	0	0	0	0	0.1	0.7	0.2	0	0	0	0
CYP4A11	0	0	0	0	0	0	0	0	0	0	0	0	0	0	0	0	0	0	0	0	0	0	0	0	0	0	0	0	0	0
CYP4X1	0	0	0	0	16	15.3	0.1	0.2	0	0	1.2	2.3	2.2	0	0	0	0	0	0	0	0	0	0.1	0.5	0.1	0.2	0	0	0	0
CYP4Z1	0	0	0	0	0.3	0.5	0	0	0	0	0	0.2	0.3	0	0	0	0	0	0	0	0	0	0	0	0.6	0.8	0	0	0	0
CYP4A22	0	0	0	0	0.1	0.1	0	0	0	0	0	0	0	0	0	0	0	0	0	0	0	0	0	0	0.2	0.1	0	0	0	0
LOC105378701	0.1	0.1	0.2	0.3	0.4	0.4	0.1	0	0.1	0.2	0.2	0.1	0.1	0	0	0	0	0	0	0	0	0	0.4	0.3	0.1	0.2	0.2	0	0.1	0
LINC00853	0	0.6	0.6	1.2	5.3	5.3	0	0.5	2.1	1.1	1.3	1.8	2.3	0	0	0	0.1	0	0	0	0	0	3	1.7	0.8	0	1	0.6	0.3	0.2
PDZK1IP1	0.4	0.6	0.5	0.4	0	0	0	0	0.3	0.4	0	0.4	1.1	0	0.2	0	0	0	0	0	0	0	0	0	1.2	0.3	0	0	0.2	0.4
TAL1	0	0	0	0	0	0	0	0	12.2	11.8	2.9	0.2	0.5	0	0	0.4	0	0	0.2	0	0	0	0.3	0.6	0.3	0.1	0.1	17.5	20.6	20.6
STIL	4.7	4.7	6	6.1	0.9	1	0.2	0.2	1	1.1	0.3	0.6	0.2	0.1	0	0.1	0	0	0.1	0	0	0	0.5	0.3	0.3	0.2	0.1	1.5	1.8	1.4
CMPK1	85.5	94.5	72.7	76	77.5	74.9	52.5	69.4	36.5	42.4	113.1	113.4	87.3	65.1	75.7	64.3	76.4	72.8	52.6	61.8	59.5	66.2	98.4	84.5	44.8	30.6	18.6	71.3	91.7	83.7
LINC01389	3.9	2.4	1.1	1.3	4	2.9	1.3	1.9	2.6	1.8	0.5	1	1.2	1.3	0.7	1.4	0.4	0.9	1.1	1.1	0.6	0.9	1	1	0	0.7	0	2.3	1.9	1.5
FOXE3	1	1.7	0.1	0.1	0.3	0.3	0	0	0.2	0	0	0.1	0.1	0	0	0	0	0	0	0	0	0	0	0	1.5	1	1.3	0.1	0.1	0
FOXD2-AS1	5.8	6.7	10.7	11	18.1	14.2	7.2	5.7	22.1	18.2	3.1	4.2	3	2.6	1.3	2.5	0.8	1	1.9	1	1.1	0.8	2.8	2.4	0.6	1.1	0	8.3	10.9	9.6
FOXD2	2.2	1.7	3.5	3.6	3.7	3.6	1.6	2.3	5.3	4.2	1.2	1.5	1.2	0.6	0.5	0.5	0.4	0.1	0.5	0.7	0.5	0.2	0.7	0.7	1.1	0.9	2	2.7	3.4	2.7
LOC107984953	0	0	0	0	0	0	0	0	0	0	0	0	0	0	0	0	0	0	0	0	0	0	0	0	1	0.4	0	0	0	0
TRABD2B	0	0	0	0	0	0	0	0	0	0	0	0	0	0	0	0	0	0	0	0	0	0	0	0	0.2	0.1	0.4	0	0	0
LOC105379778	0	0	0	0	0	0	0	0	0	0	0	0	0	0	0	0	0	0	0	0	0	0	0	0	0.2	0.2	0.4	0	0	0
SKINT1L	0	0	0	0	0	0.7	0	0.1	0	0	0	0	0	0.1	0	0	0	0	0.2	0	0.1	0.1	0	0.1	0.9	0.4	0.9	0	0	0
SLC5A9	0	0	0	0	0	0	0	0	0	0	0	0.1	0	0.2	0.2	0.1	0.1	0.1	0.6	0.8	0.3	0.3	0	0	0.2	0.1	0.2	0	0	0
SPATA6	0.6	0.6	0.1	0.1	0.7	0.6	0.2	0.2	0	0	0.4	0.3	0.2	1.2	1.5	1.2	1.3	0.9	3.1	4.1	2	3	0.4	0.4	0.6	0.4	0.1	0.1	0.1	0.1
AGBL4	0	0	0	0	0	0	0	0	0	0	0	0	0	0	0	0	0	0	0	0	0	0	0	0	0.2	0.1	0.2	0	0	0
BEND5	0.6	0.5	0	0	0.1	0.1	0	0	0	0	0	0.1	0	0	0	0.2	0	0	0	0	0	0	0	0	0.9	0.6	0.6	0	0	0
LOC105378706	0	0	0	0	0	0	0	0	0	0	0	0	0	0	0	0	0	0	0	0	0	0	0	0	0.5	0	0	0	0	0
LOC101929721	0	0	0	0	0	0	0	0	0	0	0	0	0	0	0	0	0	0	0	0	0	0	0	0	0.9	0.5	1.1	0	0	0
AGBL4-IT1	0	0	0	0	0	0	0	0	0	0	0	0	0	0	0	0	0	0	0	0	0	0	0	0	0	0	2.6	0	0	0
LOC107984954	0	0	0	0	0	0	0	0	0	0	0	0	0	0	0	0	0.2	0	0	0	0	0	0	0	0	0	0	0	0	0
LOC105378708	0	0	0	0	0	0	0	0.1	0.1	0	0	0	0	0	0	0	0	0	0	0	0	0	0	0	0	0	0	0	0	0
ELAVL4	0	0	0	0	0.1	0	0	0	0.5	0.6	0.8	0.2	0.3	0	0	0	0	0	0.2	0.1	0.1	0	0	0	0.1	0	0	0.5	0.6	0.9
LOC105378709	0	0	0	0	0.1	0	0	0	0	0	0	0	0	0	0	0	0	0	0	0	0	0	0	0	0.4	0.3	0	0	0	0
LOC107984955	0	0	0	0	1.6	1.1	0	0.2	0	0	0.5	0.5	0.6	0	0	0	0	0	0	0	0	0	0.2	0.2	0.4	0	0	0.1	0	0
LOC105378711	0	0	0	0	0	0	0	0	0	0	0	0.1	0	0	0	0	0	0	0	0	0	0	0	0	0.4	0.3	0	0	0	0
LOC105378710	0	0	0	0	0	0	0	0	0	0	0	0.5	0	0	0	0	0	0	0	0	0	0	0	0	0	0	0	0	0	0
LOC105378712	0	0	0	0	0	0	0	0	0	0	0	0	0	0	0	0	0	0	0	0	0	0	0	0	0.1	0.1	0.1	0	0	0
DMRTA2	3.9	3.6	0	0	0.1	0	0	0	0	0	0	0	0	0.1	0	0	0	0	0	0	0	0	0	0	0.6	0.3	0.6	0	0	0
LOC105378714	1	1.6	0	0	0	0	0	0	0.2	0	0	0	0	0	0	0	0	0	0	0	0.2	0	0	0	0	1.1	1.2	0	0	0
FAF1	95.9	95.9	135.6	131	63.8	62.4	29.2	35.7	37.5	36.2	31.6	40.4	30.7	31.4	32.4	35.3	28.5	28.9	42.2	43.6	35.9	35.9	40.2	39.8	32.3	25.6	16.4	33.9	41.3	31.8
LOC105378715	0	0.1	0.1	0.1	0.2	0.2	0	0.2	0.1	0	0	0.1	0	0.1	0.2	0.2	0.2	0.2	0	0.1	0.1	0.1	0.3	0	1.6	1.2	0	0.2	0.2	0.1
CDKN2C	294.6	296.7	67.4	61.2	34.4	36.7	2.8	2.5	31.5	28.5	5.1	7	7.4	8.7	6.6	8.3	5.2	6.4	6.1	2.8	4.7	3.2	10.3	10.5	3.6	3.5	1.6	49.9	60.7	55.8
MIR4421	3.7	0	0	0	0	0	0	0	0	0	0	0	0	0	0	0	0	0	0	0	0	0	0	0	0	0	0	0	0	0
MIR6500	3	1.4	0	0	0	0	0	0	0	0	0	0	0	0	0	0	0	0	0	0	0	0	0	0	0	0	0	0	0	0
C1orf185	0.3	0.3	0	0	0	0	0	0	0	0	0	0	0	0	0	0	0	0	0	0	0	0	0	0	0	0	0	0	0	0
LOC105378716	0.2	0.1	0.1	0.1	0.2	0	0.1	0	0	0	0.1	0.1	0.2	0.2	0	0.1	0.1	0	0.1	0	0	0	0.2	0	0	0.5	0	0	0.1	0.1
RNF11	265	276.5	147.2	142.6	218.7	208.5	76.8	90.7	76.9	78.7	160.2	182.6	113.4	156.6	133.6	116.7	132.7	145.4	123.9	137.7	157.3	139.6	143.1	117.3	34.5	28.7	23	97.9	121.4	117
TTC39A	0.3	0.3	0.1	0.1	1.4	1.4	0	0	0	0	0	0	0	0	0	0	0	0	0	0	0	0	0	0	0.1	0	0.1	0	0	0
LOC105378717	0	0	0.2	0	0	0.2	0	0.1	0	0	0	0	0	0	0	0	0	0	0	0	0.1	0	0.1	0	0	0.4	0	0	0	0
TTC39A-AS1	0	0	0	0	0.8	0	0	0	0	0	0	0.1	0	0	0	0	0	0	0	0.1	0	0	0	0	0	0	0	0	0	0
EPS15	9.3	9.3	5.7	5.7	19.1	19	8	10.3	11.9	12.3	14.7	13.1	8.6	10.9	11.3	14.6	9.6	9.1	12.6	14.3	11.5	11.1	14.7	11.3	12.5	8.4	5.5	9.6	12.4	12.2
LOC105378720	0.1	0	0.1	0	0.1	0.1	0	0	0.1	0	0	0	0	0	0	0.1	0.1	0	0	0	0.1	0	0	0	0.5	0.3	0.1	0.1	0.1	0.1
LOC105378719	0	0	0	0	0	0.5	0	0	0	0	0	0	0	0	0	0	0	0.3	0	0	0.3	0.1	0	0	1.7	1.3	0.6	0	0	0
OSBPL9	7.2	7.2	3.6	3.6	9.8	9.8	4.4	5.2	4.7	4.8	4.4	4.8	3.5	2	2.4	3	2.2	2.3	1.5	2	1.7	1.5	5.4	4.8	2.9	1.8	1.4	3.9	4.8	4.6
NRDC	41	42	21.4	21.1	46.6	47.1	30.4	37.5	37.8	39.1	36.7	37.3	26.6	36.8	36.7	42	37.5	33.7	33.8	34.9	28.5	32	30.9	27.2	22.8	14.8	12.6	36.6	43.3	43.4
LOC105378721	153.1	150.9	79.5	81.7	159.4	186.4	111.4	145.2	136.9	143	131.2	135	117.2	134.9	130.3	160.2	130.4	136.3	126.2	126.5	91.6	96.9	113.7	107.1	21.5	14.5	13	146	174.5	179
MIR761	46.8	73.3	30.1	48.2	160.4	187.6	54.7	62.3	80.7	59.4	65.3	47.9	51	119.6	103.4	131.5	98.2	103.9	83.6	58.5	72.5	66	68.6	48.9	22.5	48.7	0	86.7	86.5	65.8
RAB3B	37.4	36.9	75.1	74.8	0.2	0.3	0	0	0	0	0	0.7	0.7	0	0	0	0	0	0	0	0	0	0	0	0.3	0.2	0.2	0.1	0	0
TXNDC12	76.8	76.8	82.9	83.3	78.7	78.8	47	52.8	73.1	72.6	52.5	52.4	45.3	53.4	50.8	51.5	57	51.1	48.1	57.4	56.8	53	47.2	56.3	21.7	12.8	6.2	47.2	53.6	63.7
KTI12	67.2	68.2	65.6	64.7	79.6	87	39.5	37.2	37.1	36.7	30.6	32.1	21.6	44.5	39.8	18.7	37.3	41	43.6	47.2	61.6	43.7	30.8	30.8	25.5	17.3	6.2	28.9	36	41.2
TXNDC12-AS1	1.3	0.2	2.1	0.4	0	0	1.5	1.1	0.6	0.2	0	0	0.6	0	0.9	0.6	0.2	0	0.2	0.2	0	0	0	0	0	3.7	0	0.3	0.8	0.6
BTF3L4	28.4	28.5	23.2	24.9	33	32.7	7.7	10.4	16.3	18.4	24.6	20.6	16.9	19.6	22.1	23.5	21.3	18.4	18.8	22	19.7	19.4	23.8	22.2	7.1	4.1	3	24.5	31.1	25.1
LOC107984956	0	0	0.3	0	0	2.1	0	0	0	0	0	0	0	0	0	0	0	0	0	0	0	0	0	0	2.3	2.4	0	0	0.2	0
ZFYVE9	10.1	9.9	11.9	11.9	4.2	4.4	2.3	3.2	0.8	0.8	1.2	1.3	0.9	0.5	0.4	0.7	0.7	0.8	0.2	0.2	0.2	0.4	0.2	0.3	0.9	0.5	0.4	1.2	1.4	1.3
CC2D1B	9.3	9.1	6.5	6.2	21.2	21.7	13.1	13	8.3	8	9.7	10.6	6	3.9	3.7	5.1	4.2	3.7	4.1	3.7	3.2	3.4	10	9.6	1.6	1.4	1.5	6.2	7.2	7
ORC1	10.5	10.9	12.6	12.7	2.7	3.1	0.6	0.7	5.6	5.9	0.7	0.5	0.4	0.1	0.2	0.2	0.1	0.1	0.2	0.2	0.1	0.1	0.6	0.6	0.2	0.2	0.2	5.2	6.3	3.5
PRPF38A	61	61.6	40	39.7	34.3	34.7	19.3	24.1	29.3	27.7	19.7	15.9	15.1	31.8	36.6	44.9	31.6	32.5	33.2	36.7	28.5	26	16.7	17	38	27.9	19.1	31.9	39.5	38
ZCCHC11	2.8	2.8	1.7	1.8	1.2	1.2	0.7	0.8	1.7	1.8	1.1	1	0.4	0.5	0.4	0.6	0.5	0.4	0.2	0.3	0.2	0.2	1	0.8	0.3	0.4	0.3	2.6	3.3	3.5
LOC105378723	0.1	0	0	0.1	0	0	0	0	0.2	0	0	0	0.1	0.1	0	0	0.2	0.1	0	0	0.1	0	0	0	0.5	0	0.8	0.1	0.3	0.3
GPX7	40.5	40.9	11.8	12.2	9.3	10.3	1.2	1.2	11.1	11.6	11.6	6.6	18	4.8	3.4	9.5	1.9	3	0.3	0	0.2	0.2	1.1	2.7	7.6	4.7	1.1	16.5	20.8	12.9
FAM159A	0.1	0	0	0	0	0	0	0	4.4	4	0.1	0.1	0.1	0	0	0	0	0	0	0	0	0	0	0	0.1	0.1	0.5	5.5	7	5.1
COA7	63.2	65.4	82.3	82.1	77.6	85	27.9	29.5	66.7	62.6	56.6	59.8	23.7	15.2	19.9	19.4	17.4	16.2	14.9	16.1	12.6	12.5	73	47.1	19.9	11.8	3.7	70.8	88.6	50.3
ZYG11B	18.8	20.9	13.7	13.4	43.9	43.2	9.5	13.5	11.7	12.2	29.7	28.6	11.4	12.4	12.9	13.1	13.9	11.8	9	11	11.6	11.8	30.1	19.8	6.5	5.5	4.1	16.5	22.2	18.4
ZYG11A	2	2	3.2	3.3	0	0	0	0	0	0	0	0	0	0	0	0	0	0	0	0	0	0	0	0	0	0	0.1	0	0	0.1
ECHDC2	3.6	3.5	0.4	0.3	8.2	8.6	2.5	2.6	2	1.7	2.3	2.1	1.6	1	0.4	0.5	0.7	0.5	1	0.6	0.3	0.4	3.8	3.3	0.7	1	0.7	1.6	2.6	2.6
SCP2	22.5	23.4	11.8	12	37.4	36.1	19.4	22.6	15.1	15.3	28.6	33.8	25.2	20.7	20.8	21.5	19.9	19.2	19.3	21.1	20.3	20.9	39	32.6	8.3	6.5	4.1	16	18.7	20.3
MIR1273F	1.3	0	0	0	0	0	0	0	0	0	0	0	0	0	0	0	0	0	0	0	0	0	1	0	0	2.9	6.6	0	0.4	0
MIR5095	0	0	0	0	0	5.7	0	0	0	0	0	0	0	0	0	0	0	0	0	0	0	0	0	0	0	0	0	0	0	0
MIR1273G	0	0	0	0	0	0	0	0	0	0	0	0	0	0	0	0	0	0	0	0	0	0	0	0	0	0	0	0	0	0
PODN	0.4	0.3	0	0	2.1	2.2	0	0	0	0	0	0.3	0.2	0	0	0	0	0	0	0	0	0	0	0	0.1	0.1	0	0	0	0
SLC1A7	0.1	0	0.1	0.1	6.7	7.3	0.6	0.4	0	0	0	0	0	0	0	0	0	0	0	0	0	0	0	0	0	0.1	0	0	0	0
LOC105378724	0	0	0	0	0	0.4	0	0.2	0	0	0	0	0	0	0	0	0	0	0	0	0	0	0	0	0	0.5	0	0.1	0	0
CPT2	38.2	37.8	13.2	11.4	158.3	154.4	47.1	51	64.3	63.2	51.3	38.3	34.3	11	12	19.1	11.6	10	20.2	23.1	19.5	19	46.7	48.9	11.7	7.8	8.6	40.8	46.4	47.3
C1orf123	65.2	67.3	46.8	48.6	48.6	50.2	39.8	43.3	36.9	34.7	29.3	27.2	35	32.8	34.7	35.8	32.1	29.4	41.7	44	39.6	37.3	27.5	35.1	23.6	12.6	16.7	23.3	27.6	24.9
MAGOH	298.9	294.3	309.7	297.3	115.6	116.8	77.6	99.1	135.6	135.7	169.5	130.5	159.5	223.6	264.6	256.3	287	286.9	239.2	308.7	284.5	260.7	124.7	166.6	135.8	88.9	78.3	151.6	178.6	179.8
LOC100507564	15	16.2	4.1	4.6	18.1	18.7	4.7	4.8	3.4	5.5	5.2	6.2	12.2	2.4	1.4	1.7	1.4	1.3	1.7	1.1	0.4	0.9	4.5	6.6	4.5	1.7	1.7	5.4	5.4	2.5
LRP8	5.2	5.3	2.5	2.4	3.4	3.6	1.3	1.4	2.3	2.4	2.3	1.2	2	0.7	0.5	0.8	0.4	0.6	0.5	0.4	0.3	0.3	1	0.7	1.1	0.5	0.4	3.1	4	0.8
LOC105378728	0.7	0.5	0.3	0.4	0.4	0.6	0.2	0.3	0.4	0.4	0.3	0.2	0.2	0.1	0.1	0.1	0.1	0.1	0.1	0.1	0.1	0	0.1	0.1	0.5	0.2	0.4	0.4	0.6	0.1
LOC105378726	0.5	0.5	0.3	0.3	0.4	0.4	0.2	0.2	0.3	0.2	0.2	0.1	0.1	0.1	0.1	0.1	0	0	0	0	0	0	0.2	0	0.4	0.2	0.5	0.4	0.4	0.1
LOC107985741	0	0	0.2	0.1	0.5	0.4	0	0.1	0	0.1	0.1	0.1	0	0	0.1	0	0.1	0	0	0	0	0	0.1	0	1.1	1.3	1.1	0.1	0.3	0
LOC105378732	1.2	0.9	0.6	0.6	0.9	0.9	0.4	0.8	1.1	1.8	2.8	1.2	2.7	1.4	1.3	1.5	0	1.1	0.2	0.3	0.4	0.2	0.9	0.9	1.4	0	0	2.8	3.2	0.7
LOC105378731	0.2	0.3	0.1	0.2	0.3	0.3	0.1	0.2	0.1	0.1	0.3	0.1	0	0	0.1	0.1	0	0	0	0	0	0	0.1	0	0.3	0.3	0	0.5	0.5	0.1
LOC105378730	0.3	0.4	0.4	0.6	0.4	0.4	0.1	0.3	0.2	0.5	1.6	0.4	2.3	0.8	0.3	0.5	0	0.7	0.3	0	0.1	0	0.1	0.2	0	0	0.5	1.2	2	0.3
LOC107984957	0	0	0	0	2.1	1.6	0.8	0.7	0.5	0.2	4.5	1	2.6	12.3	6.3	10.1	3	3	9.7	1.8	2.2	1.9	0.9	0.4	5.4	6	4.7	1.3	1.9	0.5
SLC25A3P1	0	0	0	0	0	0	0	0	0	0	0	0	0	0	0	0	0	0	0	0	0	0	0	0	0.6	0	1.4	0	0	0
LOC105378733	0	0	0	0	0	0	0	0	0	0	0	0	0	0	0	0	0	0	0	0	0	0	0	0	0	0	0	0	0.1	0
DMRTB1	0	0	0	0	0	0	0	0	0	0	0	0	0	0	0	0	0	0	0	0	0	0	0	0	0.3	0.8	0.7	0	0	0
GLIS1	2	1.9	2.7	2.7	0.1	0	0	0	0	0	0	0	0.1	0	0	0	0	0	0	0	0	0	0	0	0.4	0.2	0.6	0	0	0
NDC1	29.5	31.6	22.3	21.9	18.3	17.3	3.8	5.8	8.9	9.7	8.8	11.2	6.5	3.6	4.7	4.2	4.1	2.7	5.6	6.7	4.8	6.6	5.9	4.8	1.8	1.4	1.3	12.3	16.6	12.3
YIPF1	8.3	8.8	3.9	4.3	18.6	18.6	9.2	9.4	12.3	12.4	10.5	9.3	10	8.2	8.2	8.6	7.6	6.8	9.4	8.1	6.7	6.7	11.4	13	3.3	2.5	1.6	8.1	10	10.3
DIO1	0	0.1	0.1	0.1	0.6	0.6	0.3	0.3	0.5	0.3	0.4	0.5	0.3	0.1	0.1	0.1	0.1	0.1	0.1	0	0.1	0	0.4	0.6	0.1	0.1	0.1	0.2	0.3	0.2
HSPB11	81.7	84	55.2	56.5	27.5	29.8	13.4	18.8	29.5	29.3	29.5	23.1	31.5	18.8	18.6	26.7	19.8	21	26.5	27.9	22	22.1	27.7	31.6	15.3	8.9	8.2	27.2	31.9	27.8
LRRC42	54.6	54.4	44.8	43.7	33.2	33	11.5	13.3	14.4	13.5	12.9	12.8	12.7	6	5.3	5.4	5.4	4.9	5.9	5.5	3.5	4.2	18.9	17.4	2.3	1.9	1.6	11.4	14.9	12.6
LDLRAD1	0	0	0.2	0.1	0.2	0.2	0	0	0	0	0	0	0	0	0	0	0	0	0	0	0	0	0	0	0	0	0	0	0	0
TMEM59	25.9	26.2	10.6	10.1	18	18.1	17.5	20.6	15	15.2	20.3	24.7	20.4	20.3	21.8	20.8	20.7	21.1	16.7	20.2	20.3	20.3	20.4	22.8	6.8	4.8	2.9	13.2	15.1	19
TCEANC2	8.2	8	8.5	8.4	21.3	21.1	4.5	5.6	8.3	9.4	7.9	7.5	3.2	8.8	7.8	12.3	6	5.7	9.3	8.9	6.3	6.8	9.2	6.8	5.5	3.9	3.9	7.9	10.5	12.2
MIR4781	0	0.8	0	0	0	0	0	0	2.1	0	0	0	0	0	0	0	0	0	0	1.1	0	0	0	0	0	0	0	0	0	0
CDCP2	0.2	0	0.4	0.3	1.3	2.6	0.6	1.1	0.1	0	0.1	0	0	0.1	0	0.1	0.2	0	0	0.2	0.2	0	0.1	0	0.3	0.3	0.3	0.1	0.1	0.2
CYB5RL	23.3	23.4	25.8	24.1	28.5	31.8	9.5	9.7	10.1	9.5	7.2	10.5	3.2	2.2	2	3.9	2.6	2.1	3.3	3.9	2.7	2.3	11.1	6.2	2.2	1.1	3.9	6.1	8.8	9.6
MRPL37	228.4	221.7	245.1	248.5	228.8	223.5	120.5	122.8	72.8	69.4	62.8	61.6	81.2	48.2	51.4	48.6	45.2	49.4	49.3	58.4	49.7	44.2	54.3	63.2	39	23.5	19.6	67.9	73.1	54.8
SSBP3	13.4	12.7	4.8	4.6	64.8	64.6	27.6	28.8	16.6	16.9	4.5	3.2	3.2	10.2	10.8	10.7	12.3	10.6	9.3	8.2	8.5	12.9	4	5.9	9	7.5	8.9	13	15.2	26
SSBP3-AS1	0.8	0.6	0.2	0.6	13.3	14.8	5.1	6.2	1.4	1.4	0.7	0.3	0.1	1.8	0.8	3.5	1.3	1.2	1.9	1.9	0.9	1.9	0.5	0.5	1.2	0.8	0.5	1.7	2.6	3.5
LOC105378735	0	0	0	0	0.4	0	0.1	0	0	0.1	0	0	0	0	0	0	0	0	0	0	0.1	0	0	0	0.8	0	0	0	0	0
LOC105378734	0	0	0	0	0	0	0	0	0	0.2	0	0	0.3	0	0	0	0	0	0	0	0.1	0	0	0	0	0	0	0	0	0
ACOT11	3.8	3.8	1	0.9	60	57.2	19.5	18.7	58.5	55.6	20.9	14.3	10.8	1.5	2	2.1	1.6	1.3	1.9	1.6	1.3	1.4	21.6	18	4	2.2	2.9	36.8	39.7	43
FAM151A	1.9	1.6	0.4	0.3	25	24.7	7.9	7.4	23.2	22.7	8.9	5.9	5.8	0.7	1.2	1	0.5	0.6	0.6	0.6	0.6	0.7	8.4	9.3	0.7	0.4	0.3	14.4	17	19.7
MROH7	0	0.1	0	0	9.4	9.7	5.3	5.7	2.7	2.8	1.5	1.3	1.2	0.2	0.1	0.4	0.1	0.2	0.1	0.2	0.2	0.1	0.9	1.9	0.7	0.4	0.6	0.9	1.4	2.4
MROH7-TTC4	9.5	9.3	8.5	9.9	19.8	19.9	10.7	11.2	8.2	8.3	8.8	8.1	7.2	3	3	4.9	2.3	2.7	4.7	5.6	3.9	4.1	6.2	7.2	2.7	1.3	1.3	5.5	7	6.6
TTC4	41.5	41.2	37.4	43.4	53.7	52.9	28.7	29.1	26.8	26.6	34.5	31.8	27.7	13.2	12.9	20.7	9.9	11.1	20.5	24.7	17.2	18.1	24.4	25.1	11	4.5	4.1	22.8	27.2	21.4
PARS2	16.7	15.1	9.8	10.6	35.1	37.3	12.9	12.9	17	18.4	8.7	11.9	7.2	1.4	1	3.8	0.6	0.4	2.6	2.1	0.7	1.3	11.3	10.3	0.9	0.5	0.5	13.7	15.2	17.2
TTC22	0	0	0	0	1	0.8	0	0	0	0	0	0	0.2	0	0	0	0	0	0	0	0	0	0	0	0.4	0.8	0.9	0	0	0.1
LEXM	0	0	0	0	0	0.2	0	0	0	0	0	0	0	0	0	0	0	0	0	0	0	0	0	0	0.2	0.2	0.1	0	0	0
DHCR24	797.7	790.5	579.4	563.7	650	651.8	340.8	343	692	667.4	238.1	226.3	223.4	3.3	6.3	8.7	2.7	4.7	3.5	5.4	5.2	2.1	569.4	399.9	11.5	3.3	6.3	708.5	802.2	295.9
LOC107984958	1.9	2.1	1.9	1.7	9.7	9.4	1.3	1.6	1.4	1.7	0.5	0.5	1.6	0.1	0	0.1	0	0	0	0.1	0	0	1.3	1.3	0.4	0.5	0	1.2	1	0.7
LOC107984959	0.2	0.3	0.2	0.5	0.2	0.6	0	0.1	0.1	0	0	0	0	0	0	0	0	0.2	0	0	0	0	0.1	0.1	0.4	0.1	0	0	0.1	0
LOC105378736	0	0	0	0.1	0.2	0	0	0	0	0	0	0	0	0	0.1	0	0	0	0	0	0	0	0	0	0.4	0.4	0	0	0	0
TMEM61	0.2	0.1	0	0	0.3	0.1	0	0	0	0	0	0	0.1	0	0	0	0	0	0	0	0	0	0	0	0.6	0	0	0	0	0
BSND	0	0.2	0.1	0.1	0.7	0.7	0	0	0	0	0.4	0.6	0.5	0.3	0.4	0.4	0.4	0.5	0.3	0.7	0.7	0.6	0.6	0.2	1.2	0.2	1.4	0.6	0.5	0.7
PCSK9	5.6	5.7	1.2	0.9	1.4	1.6	0.1	0	0	0	0.1	0.3	2.9	0	0	0	0	0	0	0.1	0	0	0.1	0	0.5	0	0.1	0	0	0
USP24	5.2	5.3	5.2	4.9	8.4	8.3	4.1	5	3.9	3.9	7.3	7.9	2.7	3.6	3.4	4.4	3.7	4.3	4.6	5.4	3.9	3.6	6.8	3.9	3.9	3.1	2.3	5.5	7.9	6.5
LOC100507634	2.7	3.1	1.9	2.4	2.9	3.2	2.1	2	0.8	1	0.5	1.3	0.7	2.4	1.2	2.1	2.8	3.6	2.3	1.5	3.5	1.6	0.8	1	1.4	2.2	1.9	0.8	1.5	1.9
MIR4422	0	0	0	0	0	0	0	0	0	0	0	0	0	0	0	0	0	0	0	0	0	0	0	0	3.2	0	0	0	0	0
LOC105378740	0.1	0.1	0	0	0	0	0	0	0	0	0	0	0	0	0	0	0	0	0	0	0	0	0	0	0	0	0.4	0	0	0
LOC105378739	0	0	0	0	0	0	0	0	0	0	0	0	0	0	0	0	0	0	0	0	0	0	0	0	0.4	0	0	0	0	0
LOC105378738	0	0	0	0	0	0	0	0	0	0	0	0	0	0	0	0	0	0	0	0	0	0	0	0	0	0	0	0	0	0
LOC105378737	0	0	0	0	0	0	0	0	0	0	0	0	0	0	0	0	0	0	0	0	0	0	0	0	0.4	0	0	0	0	0
LOC105378741	0	0	0	0	0	0	0	0	0	0	0	0	0	0	0	0	0	0	0	0	0	0	0	0	0	0	0	0	0	0
LOC105378744	0	0	0	0	0.3	0.2	0.2	0.1	0	0	0	0	0	0	0	0	0	0	0	0	0	0	0.2	0.1	0.4	0.3	0.7	0	0	0
PLPP3	42.7	42.8	1.3	0.9	249.9	249.9	175.4	191.3	0	0	10.7	40.9	27.7	0.3	0.7	0.7	0.4	0.3	0.3	1.2	0.1	0.6	356.9	260.1	0.4	0.5	0.2	0	0	0.1
LOC101929935	0.3	0.3	0	0	0	0	0	0	0	0	0	0	0	0	0	0	0	0	0	0	0	0	0	0	0.5	0	0	0	0	0
PRKAA2	0.9	1.1	1.6	1.8	0	0	0	0	0	0	0	0.1	0.1	0	0	0	0	0	0	0	0	0	0	0	0.1	0.1	0.1	0	0	0
C1orf168	0	0	0	0	0	0	0	0	0	0	0	0	0	0	0	0	0	0	0	0	0	0	0	0	0	0.1	0	0	0	0
C8A	0	0	0	0	0.1	0.1	0	0	0	0	0	0	0	0	0	0	0	0	0	0	0	0	0	0	0.2	0.2	0.3	0	0	0
C8B	0	0	0	0	0	0	0	0	0	0	0	0	0	0	0	0	0	0	0	0	0	0	0	0	0.2	0.2	0.2	0	0	0
LOC105378745	0	0	0	0	0	0	0	0	0.1	0.1	0	0	0	0	0	0	0	0	0	0	0	0	0	0	0.1	0	0	0	0	0
DAB1	0	0	0	0	2.7	2.9	0.2	0	23.2	21.7	0.9	0.6	0.1	0	0	0	0	0	0.1	0	0	0	0.2	0	1.1	0.3	0	2.5	2.2	0.1
LOC105378748	0	0	0	0	0	0	0	0	0	0	0	0	0	0	0	0	0	0	0	0	0	0	0	0	0	0.2	0.2	0	0	0
LOC105378747	0	0	0	0	0	0	0	0	0	0	0	0	0	0	0	0	0	0	0	0	0	0	0	0	0.2	0.2	0.2	0	0	0
DAB1-AS1	0	0	0	0	0	0	0	0	0	0	0	0	0	0	0	0	0	0	0	0	0	0	0	0	0	0	0	0	0	0
LOC105378746	0	0	0	0	0	0	0	0	0	0	0	0	0	0	0	0	0	0	0	0	0	0	0	0	0.1	0.1	0	0	0	0
LOC107984960	0	0	0	0	0	0	0	0	0	0	0	0	0	0	0	0	0	0	0	0	0	0	0	0	0	0.1	0.1	0	0	0
OMA1	36.1	39.1	32	30.3	70.1	67.7	20.5	32.9	37.8	36.9	54.7	43.8	38.8	38.9	33.7	50.7	25.7	21.7	69.5	68.2	40.9	43.4	51	59	17.9	23.4	9.5	35.2	45.4	46.9
TACSTD2	2.3	2.3	0	0.2	2.6	2.2	11	14.1	26.6	21.8	36.9	2.2	4.6	0.1	0.1	0.6	0	0	0.3	0.4	0.9	0.3	6.2	0.8	7.8	1.1	4.7	410.1	453.7	267.7
MYSM1	4.4	4.6	5.3	5.1	8.8	8.9	4.5	6.2	4.3	4.6	6.5	4.4	2.6	6.1	4.1	7.8	4.8	4.9	7.4	5.7	6	5.7	5.2	3.1	3.9	2.5	1.5	4.6	6.9	6.9
LOC105378751	0	0	0	0	0.1	0.1	0	0	0	0	0	0	0	0	0	0	0	0	0	0	0	0	0	0	0.5	0.3	0.4	0.1	0.3	0.3
JUN	94.2	93.4	328.2	313.1	320.7	315.8	586.9	547	78.9	73.6	315.7	375.1	160.2	1127.1	601.1	940.8	764.2	246.3	649.8	30.7	23.2	59.7	502.7	495.7	92.1	122.1	141.7	118.8	136.1	216.6
LINC01135	0	0	0	0	46.8	43.5	1.6	1.4	0.2	0.2	1.1	3.6	0.3	0.1	0	0.4	0.1	0.1	0.1	0	0	0	3.5	0.7	0.4	0.2	1.3	0.3	0.2	0.2
LOC101926907	0.1	0	0.2	0.2	0.8	0.7	0.3	0.3	0.1	0.2	0.2	0.4	0.1	0.1	0.1	0.1	0	0	0	0	0	0	0.4	0.5	0.6	0.3	0.4	0.1	0.3	0.3
LOC107984961	0	0	0	0	1.3	0.4	0.2	0	0	0	0.2	0.8	0	0	0	0	0	0	0	0	0	0	0	0	1.4	0	0	0	0	0
LOC105378753	0.1	0.1	0	0.1	21.1	21	1.6	1.8	0.4	0.3	1	6	0.9	0.1	0.2	0.3	0.3	0.1	0	0	0	0	1.7	0.8	0.1	0.2	0	0.2	0.2	0.5
LINC01358	1.5	2.5	1.7	2	13.7	7.5	6.9	8.6	2.1	1.8	7.2	10.4	2.7	0	0	0.3	0	0.4	0	0	0	0	10.5	16.6	0	0	0	0	0.6	0.5
HSD52	0	0	0.2	0.2	0	0	0	0	0	0	0	0	0.1	0	0	0	0	0	0	0	0	0	0	0.1	0.3	0.6	0	0	0	0
LOC105378756	0.1	0.1	0.1	0.1	0.7	0.7	0.1	0.1	0.1	0.1	0.1	0.1	0.1	0.1	0	0	0	0	0	0	0	0	0.1	0.1	0.5	0.1	0.3	0	0	0
FGGY	0.2	0.3	0.2	0.2	2.2	2.2	0.4	0.5	0.2	0.3	0.7	0.6	0.5	0.2	0.1	0.1	0.1	0.1	0.2	0.2	0.2	0.2	0.7	0.7	0.2	0.2	0.1	0.3	0.3	0.4
MIR4711	0	0	0	0	0	0	0	1.3	0	0	0	0	0	0	0	0	0	0	0	0	0	0	0	0	0	0	0	0	0	0
LOC101926944	0.7	0.2	0	0	2.8	0.9	0.8	1	0	0.4	0.7	1	0.5	0.5	0	0.3	0.3	1.5	0.3	0	0	0	0.2	1.4	2	0.5	0	0	1	0.1
LOC105378758	0	0	0	0.2	0	0	0.1	0	0	0	0	0.2	0.1	0	0	0	0	0	0	0	0	0	0.1	0	0.3	0	0.7	0	0	0
HOOK1	0	0	0.5	0.4	0	0	0	0	0	0	0	0	0	0	0	0.1	0	0	0	0	0	0	0	0	0.1	0.2	0.3	0	0.1	1
CYP2J2	0	0	0	0	0	0.1	0	0	0	0	0	0.1	0.5	0	0	0	0	0	0	0	0	0	0	0	0.2	0	0	0	0	0
C1orf87	0	0	0	0	0	0	0	0	0	0	0	0	0	0	0	0	0	0	0	0	0	0	0	0	0.2	0.2	0	0	0	0
LOC105378760	0	0	0	0	0	0	0	0	0	0	0	0	0	0	0	0	0	0	0	0	0	0	0	0	0	0	0	0	0	0
LOC107984963	0	0	0	0	0	0	0	0	0	0	0	0	0	0	0	0	0	0	0	0	0	0	0	0	2.9	1.2	0	0	0	0.1
LOC105378761	0	0	0	0	0	0	0	0	0	0	0	0	0	0	0	0	0	0	0	0	0	0	0	0	0.3	0	0	0	0	0
LOC107984962	0	0	0	0	0	0	0	0	0	0	0	0	0	0	0	0	0	0	0	0	0	0	0	0	0.4	0	0.2	0	0	0
LOC107985379	0	0	0	0	0	0	0	0	0	0	0	0	0	0	0	0	0	0	0	0	0	0	0	0	0	0	0	0	0	0
LOC105378763	0	0	0	0	0	0	0	0	0	0	0	0	0	0	0	0	0	0	0	0	0	0	0	0	0.1	0	0	0	0	0.1
LOC101926964	0	0	0	0	0	0	0.1	0	0	0	0.1	0	0	0	0	0	0	0	0	0	0	0	0	0	0.7	0	0	0	0	0
LOC105378764	0	0	0	0	0	0	0	0	0	0	0	0	0	0	0	0	0	0	0	0	0	0	0	0	0.2	0.1	0.5	0	0	0
NFIA-AS2	0	0	0	0	0	0	0	0	0	0	0	0	0.1	0	0	0	0	0	0	0	0	0	0	0	0.9	0.2	0	0.1	0	0
NFIA	0.2	0.2	0	0	0.9	0.9	0.1	0.1	0	0	0.2	0.6	0.3	0.4	0.5	0.5	0.4	0.5	0.3	0.3	0.4	0.2	0.3	0.2	0.2	0.2	0.2	0	0	0
NFIA-AS1	0.2	0.2	0	0	0	0	0	0	0	0	0	0.9	0	0	0	0.4	0.2	0.5	0	0	0	0	0	0.2	0	0	0	0	0	0
LOC105378766	0	0	0	0	0	0.9	0.3	0.2	0.1	0	0.2	0.2	0.3	0.2	0	0.4	0.2	0.2	0.2	0.6	0.5	0.2	0.2	0.2	0.7	0	0	0	0.2	0.1
LOC107984964	0	0	0	0.1	0	0	0	0	0	0	0	0	0	0	0	0	0	0	0	0	0	0	0	0	0.4	0	0	0	0	0
MGC34796	0	0	0	0.1	0	0	0	0	0	0	0.1	0	0	0	0	0	0	0.1	0.1	0	0	0	0	0.1	0.4	0.2	1.7	0	0	0
TM2D1	32.4	33.2	18.5	18.6	32.8	30.2	15.1	16.7	15.1	14.9	27.4	21.3	23.7	17.9	17.3	21	17.8	19.7	15.1	18.5	17.9	18	24.8	26	10.1	7.4	6.6	15.5	17.3	19.1
PATJ	0.7	0.7	0.3	0.3	0.6	0.7	0	0	0	0	0.2	0.8	0.1	0	0	0.1	0	0	0	0	0	0	0	0	0.1	0.1	0.1	0	0	0.3
LOC107984965	0	0	0	0	0	0.2	0	0	0	0	0	0	0	0	0	0	0	0	0	0	0	0	0	0	0.2	0.2	0	0	0	0
MIR3116-1	0	0	0	0	0	0	0	0	0	0	0	0	0	0	0	0	0	0	0	0	0	0	0	0	0	0	0	0	0	0
MIR3116-2	0	0	0	0	0	0	0	0	0	0	0	0	0	0	0	0	0	0	0	0	0	0	0	0	0	0	0	0	0	0
L1TD1	0	0	0	0	0.4	0.5	0.1	0	0.2	0.1	0	2.8	0	0.2	0.1	0.5	0	0	19.8	17.3	0.9	2.3	0.6	0.1	0.3	0.1	0.5	0.2	0.2	0.1
KANK4	0	0	0	0	3.4	3.5	0	0	0	0	0.2	0.2	0	0	0	0	0	0	0	0	0	0	0	0	0	0.1	0.1	0	0	0
LOC105378768	0	0	0	0	0	0	0	0	0	0.1	0	0	0.1	0	0.1	0.2	0	0	0	0	0	0	0	0	0.3	0.4	0.3	0.1	0.1	0.1
USP1	95.2	100.1	73	73.6	26	25.3	9.2	12.7	18.5	20.1	17.4	16.9	10.8	18.7	20.8	20.6	17.1	16.1	21.1	25.5	23.1	21.5	14	13.7	18.1	12.5	8.3	32.7	41.8	43.2
DOCK7	6.4	6.4	5.3	5.4	10.1	10	2.7	3.5	2.5	2.8	4.3	6	2.2	0.7	0.6	0.9	0.8	0.5	0.6	0.6	0.5	0.6	8.9	5.7	1.4	1.3	0.8	2.9	3.6	3.3
ANGPTL3	0.1	0.1	0	0	0.2	0.3	0.2	0.1	0.1	0	0	0.1	0	0.1	0	0.1	0	0	0.1	0	0	0	0.1	0	0.4	0.4	0.2	0	0.1	0.1
ATG4C	2.6	2.9	2.8	3	11.3	11.4	2.5	4.4	8.2	9.4	9.7	8.6	6.8	3.8	4.1	5.1	2.9	2.2	2.5	2.4	1.5	2.1	13.7	15.2	3.9	2	1.4	12.1	15.6	20.6
LOC105378769	0	0	0	0	0	0	0	0	0	0	0	0	0	0	0	0	0	0	0	0	0	0	0	0	1	0.3	0	0	0	0
LINC00466	0	0	0.1	0.1	0.3	0.3	0	0	0	0	0	0	0	0	0	0	0	0	0	0	0	0	0	0	0.6	0.3	0	0	0	0
LOC105378770	0	0.1	0	0	0	0	0	0	0	0	0	0	0	0	0	0	0	0	0	0	0	0	0	0	0.5	1	0	0	0	0
FOXD3-AS1	0.2	0	0.2	0.1	0	0	0	0.1	0	0	0	0	0.8	0.1	0	0	0.1	0.1	0	0	0	0	0	0	0.5	0.4	0	0	0	0
FOXD3	0	0	0.2	0	0.5	0	0.1	0	0	0	0	0	0.9	0.1	0.1	0	0	0.2	0	0	0	0	0	0	1.3	0.3	0	0	0	0.1
MIR6068	0	0	0	0	0	0	0	0	0	0	0	0	0	0	0	0	0	0	0	0	0	0	0	0	0	0	0	0	1.4	0
ALG6	19.9	22.2	12.1	11.9	18.5	18.4	5.3	9.6	9.4	12.8	14.3	10.1	12.8	21.8	18.8	26.1	20.3	16.8	22.4	17.4	15.1	16.5	24.4	29.5	4.3	1.7	2.5	14.2	19	18.8
ITGB3BP	18.6	19.6	12.7	13	11.2	11.7	0.7	1.3	2.2	2.6	3.3	1.6	3.8	1.6	1.5	5.2	1.5	1.2	2.1	1.9	1.7	1.9	1.5	1.3	1.7	1.4	1.5	3	3.3	3
LOC102724319	0	0	0.1	0	0	0	0	0	0	0	0	0	0	0	0	0.1	0	0.1	0.2	0	0	0	0	0	0	0.3	0	0	0	0
EFCAB7	3.1	3.1	1	1.1	1.4	1.3	0.3	0.5	0.4	0.4	0.6	0.4	0.6	0.3	0.4	0.8	0.2	0.1	0.5	0.4	0.4	0.3	0.7	0.6	0.2	0.2	0.1	0.3	0.4	0.5
DLEU2L	1	1.3	0.6	0.6	1.2	0.9	0.6	0.4	0.3	0.2	0.9	0.5	0.1	0.6	0.7	1.7	0.6	0.4	0.4	1.2	0.7	0.8	0.5	0.5	0.6	0.3	0	0.3	0.7	0.4
PGM1	77.9	77.8	21.1	20.3	49.1	48.4	22.1	20.9	20.5	19.5	11.5	34.7	14	24.6	20.6	20.3	26.8	22.2	9.3	9.1	12.2	9.9	33.8	32	15.4	16.9	11.6	31.4	38.5	37.2
LOC105378771	0.1	0.1	0	0	0	0	0.2	0	0	0	0	0	0	0	0.1	0	0.1	0	0	0	0	0	0	0	0.2	0.5	0.8	0	0	0
ROR1	3.6	3.9	0.4	0.3	1.2	1.4	0.4	0.6	0	0	0.1	0.1	0.2	0	0	0	0	0	0	0	0	0	1.9	0.4	0.2	0	0.1	0	0	0
LOC105378772	0	0	0	0	0	0	0	0	0	0	0	0	0	0	0	0	0	0	0	0	0	0	0	0	0.5	1	0.4	0	0	0
ROR1-AS1	0	0	0	0	16	16.2	27	34.4	0	0	0.7	0.4	1	0	0	0	0	0	0	0	0	0	0.7	0	0.3	0.2	0.4	0	0	0
LOC105378773	0	0	0	0	0	0	0	0	0	0	0	0	0	0	0	0	0	0	0	0	0	0	0	0	0	0.6	0.7	0	0	0
UBE2U	0	0	0	0	0	0	0	0	0	0	0	0	0	0	0	0	0	0	0	0	0	0	0	0	0	0	0	0	0	0
LOC105378774	0	0	0	0	0	0	0	0	0	0.3	0	0	0	0	0	0	0	0	0	0	0	0	0	0	0	0	0	0	0	0
LOC107984966	0.2	0.3	0.1	0	0	0	0	0.2	0	0	0	0	0	0	0	0	0	0	0	0	0	0	0	0	0.5	1	0	0	0	0
CACHD1	2.9	2.8	1.2	1.1	0.1	0.2	0	0	0.1	0	0.1	0.1	0.1	0.1	0	0.1	0.1	0.1	0	0	0	0	0	0	0.3	0.3	0	0.1	0.1	0.4
MIR4794	0	0	0	0	0	0	0	0	0	0	0	0	0	0	0	0	0	0	0	0	0	0	0	0	0	0	0	0	0	0
RAVER2	6.3	6.4	5.5	5.3	2.3	2.4	0.8	1.2	0.4	0.4	0.1	0.1	0.1	1.7	1.8	1.6	1.8	2	1.1	1.9	1.4	1.4	0.1	0	6.5	5.7	3	1.1	1.4	2.3
JAK1	23.9	23.6	15.7	16	32.7	32.4	23.1	27.1	19.9	20	27	29.3	14.2	31.4	32.6	34.9	31.5	28.3	44.7	50.3	44.3	47.2	28.4	21.2	28	24.1	13.4	19.3	24.3	41.9
LINC01359	0.1	0.1	0	0.1	0	0	0.7	1.2	0.1	0	0.5	1	0	0.7	0.1	0.5	0.4	0.4	0.5	1.1	0.2	0.2	0.3	0.2	2.5	4.5	4.3	0	0.2	0.2
LOC107983962	0.3	0.2	0.2	0.2	0.4	0.9	1.9	2.1	0	0.2	0.6	1.2	0.9	0.8	0.8	0.9	0.8	0.6	0.8	1	0.6	0.7	0.5	0.6	1.6	1.8	0.6	0	0.3	0.7
MIR3671	1.5	0	0	1.8	0	0	4.6	8.1	1.8	2.2	2.1	12.7	4.3	3.1	7.4	1.6	13	6.9	2	5.6	8.1	13.3	3.4	1	12.1	26.1	0	0	1.5	8.6
MIR101-1	0	0.8	0	0	0	0	0	1.2	0	0	0	1.1	0	1.2	1	1	3	2.7	3.6	3.3	1.4	2.6	0	1.1	10.6	0	0	0	0.6	2.5
AK4	5.8	5.8	13.3	13.3	21.1	20.9	7.1	9.1	0	0	0.5	1.6	0.2	0.7	0.6	0.8	0.4	0.7	0	0	0.1	0.1	0.3	0.4	0.2	0.1	0.1	0	0	0
DNAJC6	8	9.1	45.1	45.5	6.8	6.3	1.5	1.7	0.1	0.1	0.6	0.7	1.2	0.1	0	0.2	0	0	0	0.1	0	0	0	0	0.3	0.1	0.1	0.1	0	0.1
LOC102724416	0	0	0.3	0.2	0.1	0.1	0	0	0	0	0	0	0	0	0	0	0	0	0	0	0	0	0	0	0.2	0.1	0.2	0	0	0
LEPROT	67.3	69.2	35.3	34.9	108.3	110.1	84.8	106.4	49.7	54.3	64.7	62	43.9	65.9	60.1	69.6	61.1	55.1	63.5	63.7	52.6	58	72.9	68.7	7.6	6.1	5.1	39.2	47.7	67.4
LEPR	3.5	3.6	8.3	9.1	14.2	14.7	4.7	5.6	2.2	2.1	3.8	3.8	2.1	3.2	2.9	3.2	4	3.4	3.3	3.4	3.5	4.3	3.1	2.5	1	0.7	0.6	2.6	2.9	5.3
PDE4B	1.7	1.8	0.1	0.2	1.3	1.3	0.9	1	2.6	3	3.1	2	1.7	12.5	29.2	6.8	41.3	38.5	5	7.6	8.9	7.4	1.8	2.5	15	10.9	8.6	2.2	2.7	5
LOC101927139	0	0	0	0	0	0	0	0	0	0	0	0	0	0	0	0	0	0	0	0.4	0	0	0	0.4	0	0	0	0	0	0
LOC105378776	0	0	0	0	5.5	6.9	5	5.9	1.6	2.6	0	3.1	11.4	5.7	5.6	5.2	4.8	5.8	1.5	0.5	3.4	0	14.7	6.6	3.7	2.4	0	2.2	1.6	1.5
SGIP1	0	0	0	0	0	0	0	0	0	0	0	0	0	0	0	0	0	0	0	0	0	0	0	0	0	0	0	0	0	0
LOC107985742	0.1	0	0	0	0	0	0	0	0	0	0	0	0	0	0	0	0	0	0	0	0	0	0	0	0.4	0.1	0.2	0	0	0
MIR3117	0	0.8	0	0	0	0	0	0	0	0	0	0	0	0	0	0	0	0	0	0	0	0	0	0	0	0	0	0	0	0
TCTEX1D1	0.2	0.2	0	0	2.3	2.8	0.1	0.1	7	7.3	1.2	0.6	0.5	0.1	0.1	0.2	0.3	0.2	0	0.1	0.2	0.3	2.2	1.4	0.3	0	0	3.3	4	11.8
INSL5	0	0	0	0	0	0	0	0	0.2	0	0	0	0	0	0	0	0	0	0	0	0	0	0	0	0	0	0	0	0.1	0
WDR78	0.6	0.6	0.2	0.1	0.6	0.6	0.2	0.2	0	0	0	0.1	0	0	0	0	0	0	0	0	0	0	0.1	0.1	0.1	0.1	0	0	0	0.1
MIER1	3.1	3.2	2.4	2.6	2.6	2.5	0.9	1.3	0.9	0.9	2.1	1.9	1.3	2.9	2.8	2.7	3	3.6	3.2	3.2	3.6	3.2	2	1.5	2.6	1.6	1.1	1.5	2.1	3.1
SLC35D1	5.5	5.7	4	4.3	9	9.4	2	2.5	2.9	2.9	3.5	2.8	1.1	2	2.3	1.7	2.5	2.2	1.8	2.3	2.9	2.6	3.5	2.5	1.3	1	0.3	2.8	3.6	4.4
C1orf141	0	0	0	0	0	0	0	0	0	0	0	0	0	0	0	0	0	0	0	0	0	0	0	0	0	0	0	0	0	0
IL23R	0	0	0	0	0.3	0.1	0	0.1	0	0	0.1	0.1	0.1	0	0	0	0	0	0	0	0	0	0	0	0.1	0.2	0.2	0	0	0
IL12RB2	0	0	0.1	0.1	0	0	0	0	0	0	0	0	0.1	0	0	0	0	0	0	0	0	0	0	0	0.1	0.1	0.1	0	0	0
LOC105378779	0.7	0	2.2	1.1	1.4	0	0.6	0.5	0	0	0	0.2	0.3	0	0.4	0.8	0	0	0.2	0.5	0	0	0	0.5	0.7	0	0	0	0.8	0.2
SERBP1	63.3	64.4	64.7	67.2	42.8	41.6	22.7	25.2	35.5	35.8	41.3	37.3	33.4	32.4	38.5	40	31.2	26.5	29	31.9	23.4	28	43.9	37.5	30.9	21.3	12.7	53	65.4	47.4
LOC102724481	0	0	0	0	0	0	0	0	0	0	0	0	0	0	0	0	0	0	0	0	0	0	0	0	0.6	0	0.2	0	0	0
LOC105378780	0	0.1	0.2	0	1	0	0	0	0	0	0.4	0.4	0	0	0	0	0	0	0	0	0	0	0	0	1.1	0	2.8	0	0	0
GADD45A	86.7	83.6	160.1	156.7	49.2	46.4	41.5	45.4	15.4	16.2	8.5	16.1	13.8	8.2	9.2	9.4	10.3	14.3	7.2	8.9	14.1	9.5	3.9	6	6.3	6.7	5.5	10.2	13.9	17.4
GNG12	96	102.3	99.6	101.1	3.2	3.5	1.1	1.2	2.4	3.1	5.6	16.7	4.4	0	0	0	0	0	0	0	0	0	8.6	9.3	0.1	0	0	3.9	4.8	4.2
LOC105378781	0.1	0.2	0.1	0.2	0	0	0	0	0	0	0.1	0	0	0	0	0	0	0	0	0	0	0	0	0.1	0.2	0.6	0	0	0	0
GNG12-AS1	5	5.9	3.2	3	1.6	1.6	1	1.4	0.3	0.3	2.8	2.6	1.1	3.6	2.5	4.5	2.8	2.6	0.1	0.1	0.3	0.3	3.1	3.7	0.2	0	0.3	0.1	0.4	0.1
DIRAS3	1.8	1.9	0.2	0.1	0	0	0	0	0	0	0.4	0.2	0.2	0.1	0.1	0.1	0.1	0.2	0	0	0	0	0.2	0.4	0.2	0.1	0.3	0	0	0
WLS	59.6	60.4	24.4	23.2	5.6	5.7	8.5	8.8	0.5	0.6	20.1	25.6	6.9	16.6	12.5	26.5	19.2	17.9	0.8	0.4	1.1	1.1	23.6	23.3	0.3	0	0.1	0.9	1	0.5
MIR1262	0	0	0.9	0	0	0	0	0	0	0	0	0	0	1	0	0	0	0	0	0	0	0	0	0	0	0	0	0	0	0
LOC105378782	0	0	0	0	0	0	0	0	0	0	0	0	0	0	0	0	0	0	0	0	0	0	0	0	1.7	0	0	0	0	0
RPE65	0.1	0.3	0	0	0.1	0.1	0	0	0	0	0	0	0.2	0	0	0	0	0.1	0.1	0.1	0	0.1	0	0	2.1	0.3	0.2	0.1	0	0
DEPDC1	48	52.4	41.1	42.5	1.2	1.4	0	0.2	1.7	1.7	0.6	0.1	1.1	0.1	0	0	0	0	0	0	0	0	0.1	0.2	0.1	0.1	0.1	6.8	8.5	8.5
DEPDC1-AS1	3	2.3	0.4	0.8	0	0	0	0	0.1	0.2	0	0.1	0	0	0	0	0	0	0	0	0	0	0.2	0	1.3	0.5	0	0.8	1.1	0.2
LOC107984967	1.2	1.5	0.2	0	0	0	0	0	0	0	0	0	0	0	0	0	0	0	0	0	0	0	0	0	0	0	0	0	0	0
LOC105378783	0	0	0	0	0	0	0	0	0	0	0	0	0	0	0	0	0	0	0	0	0	0	0	0	0.1	0	0	0	0	0
LOC105378785	0	0.1	0.1	0	0	0	0	0	0	0	0	0	0	0	0	0	0	0	0	0	0	0	0	0	0.3	0	0	0	0	0
LOC105378787	0	0	0	0	0	0	0	0	0	0.2	0	0	0	0	0	0	0	0	0	0	0	0	0	0	0.6	0	0	0	0.1	0
LOC105378786	0	0	0	0	0	0	0	0	0	0	0	0	0	0	0	0	0	0	0	0	0	0	0	0	0.3	0	0	0	0	0
LOC105378788	0	0	0	0	0	0	0	0	0	0	0	0	0	0	0	0	0	0	0	0	0	0	0	0	0	0	0	0	0	0
LOC105378789	0	0	0	0	0	0	0	0	0	0	0	0	0	0	0	0	0	0	0	0	0	0	0	0	0.3	0.1	0	0	0	0
LOC105378790	0	0	0	0	0	0	0	0	0	0	0	0	0	0	0	0	0	0	0	0	0	0	0	0	1.6	0	0	0	0	0
LRRC7	0.1	0.1	0.6	0.6	0	0	0	0	0	0	0	0	0	0	0	0	0	0	0	0	0	0	0	0	0	0	0	0	0	0
PIN1P1	0.1	0.1	0.2	0.1	0	0	0.1	0	0	0	0	0.1	0	0	0	0	0	0	0	0	0	0.2	0	0	0.8	0.6	0.7	0	0.1	0
LOC105378792	0.2	0.3	1.4	1.5	0.1	0.1	0.1	0.1	0	0	1	1.4	2.5	0.5	0.6	0.6	1.2	0.8	1.1	1.3	1.4	1.2	1.3	1.6	1.6	5.9	19.8	1.4	1.2	1.4
LRRC40	16.6	18	12.9	13.3	8.5	8.7	2.2	3.8	5.6	6.2	8.8	6.1	6.6	4.4	3.9	6.6	4.5	5	5.2	4.5	3.5	3.8	7.9	6.6	4.3	2.3	1.9	8	9.8	9.1
SRSF11	9.6	10.2	6.7	6.8	8.1	8	4.3	5.2	4.3	4.3	7.6	5.5	4	8.6	6.4	10.5	6.5	8	7.9	6.8	6.7	6.4	7.6	5.8	9.2	6.8	5.1	5.6	7.8	9.3
ANKRD13C	9	9.5	3.4	3.6	10	9.1	2.8	3.4	2.9	2.9	4.2	3.8	2.7	1.9	2	2.5	2	2	2.6	2.8	2.3	2.3	4.1	4.2	1.5	1.1	0.4	3	3.9	4.1
HHLA3	36	35.2	10	10.8	29.7	29.4	11.5	11.5	7.8	7.1	8.2	7.1	5.1	3.2	3.5	3.4	4.4	4.3	4.6	4.4	4.9	4.6	8.4	9.5	4.3	5	11.1	5.1	5.6	6.6
LOC102724548	1.5	1.5	0.4	0.3	0.8	0.8	0.1	0.6	0.2	0	0.9	0.1	0	0.1	0	0.1	0	0	0	0.1	0	0	0.4	0.1	0	0.4	1.1	0.2	0.2	0.2
CTH	7.6	7.6	4.8	4.4	4.6	5	1.4	1.6	0.5	0.4	4.7	2	1.2	0.8	0.4	0.3	0.8	0.9	0.4	0.1	0.3	0.1	1.4	1.1	0.3	0.2	0.2	0.9	1.2	0.6
LOC105378793	0.2	0	0	0.1	0	0	0	0	0	0	0	0	0	0	0	0	0	0	0	0	0	0	0	0	0.7	0.4	0	0	0.1	0
LOC105378794	0	0	0	0	0	0	0	0	0	0	0	0	0	0	0	0	0	0	0	0	0	0	0	0	0	0	0	0	0	0
LOC101927244	0.1	0	0	0	0	0	0	0	0	0	0	0	0	0	0	0	0	0	0	0	0	0	0	0	0.4	0	0.6	0	0	0
LOC102724572	0	0	0	0	0.1	0	0	0.1	0	0	0	0	0	0	0	0	0	0	0	0	0	0	0	0	0.2	0	0.6	0	0	0
PTGER3	0.1	0	0	0	0	0	0	0	0.1	0.1	0	0	0	0	0	0	0	0	0	0	0	0.1	0	0	0.4	0.3	0	0.9	1.2	3.4
LOC107985517	0.1	0	0	0	0	0	0	0.1	0	0	0	0	0	0	0	0	0	0	0	0	0	0	0	0	0.2	0.3	0	0	0	0
ZRANB2-AS1	59.2	63.6	38.7	37.6	30.3	31.2	23.4	31.6	30.6	30.6	24.1	16.2	14.7	22.5	16.1	31	16.3	16.2	22.2	19.3	16.9	14.9	18.9	17.2	13.9	9.6	7	26.1	34.2	43.4
ZRANB2	108.5	116.5	71.8	70.4	63.9	64.4	28.5	40	41.3	42.9	62.5	43.2	42.5	50.4	38.6	82.3	34.8	43.7	53	45.2	41.2	38.4	50.1	44.6	54.8	36.6	23.8	56.3	74.2	79.9
MIR186	22.4	28	15.9	17.5	34.7	23.4	1.2	3.1	0.9	3.3	35	20.9	2.9	49.4	16	39.6	23.9	38.6	42.8	22	30.8	15.9	26.4	20.7	6.2	0	0	12.2	29.2	32
ZRANB2-AS2	1	1.7	0.5	0.9	0	1.3	1	1.7	0.7	0.5	0.6	1.8	1.3	0.5	0.6	0.4	0.9	0.1	0.2	0	0.1	0	0.9	1.2	0.7	0.7	1.7	0.8	1.7	2.1
LOC105378795	0	0	0	0	0	0	0	0	0	0	0	0	0	0	0	0	0	0	0	0	0	0	0	0	0.1	0	0	0	0	0
NEGR1	2.7	2.9	6.5	6.9	0	0	0	0	0	0	0.1	0.1	0.1	0.3	0.7	0.6	0.9	1.6	0.2	0.5	0.3	1.1	0	0	7.7	8	5	0	0	0.7
NEGR1-IT1	0	0	0	0	0	0	0	0	0	0	0	0	0	0	0	0	0	0	0	0	0	0	0	0	2.5	1.1	0	0	0	0
LOC105378797	0.2	0.1	0.1	0.1	0	0	0	0	0	0	0	0	0	0	0	0	0	0	0	0	0	0	0	0	0.2	0.1	0.1	0	0	0
LOC105378796	0	0	0	0	0	0	0	0	0	0	0	0	0	0	0	0	0	0	0	0	0	0	0	0	0.6	0.2	0	0	0	0
LOC105378798	0	0	0	0	0	0	0	0	0	0	0	0	0	0	0	0	0	0	0	0	0	0	0	0	0.1	0.1	0	0	0	0
LOC339468	0	0	0	0	0	0	0	0	0	0	0	0	0	0	0	0	0	0	0	0	0	0	0	0	3.4	0	0	0	0	0.1
LOC107983986	0	0	0	0	0	0	0	0	0	0	0	0	0	0	0	0	0	0	0	0	0	0	0	0	1.9	0	0	0	0	0
LOC105378799	0	0	0	0	0	0	0	0	0	0	0	0	0	0	0	0	0	0	0	0	0	0	0	0	1.2	1.7	1	0	0	0.1
LOC105378800	0	0	0	0	0	0	0	0	0	0	0	0	0	0	0.2	0	0	0	0	0	0	0	0	0	0	0	0	0	0	0
LINC01360	0	0	0	0	0	0	0	0	0	0	0	0	0	0	0	0	0	0	0	0	0	0	0	0	0	0	0	0	0	0
LOC105378801	0	0	0	0	0	0	0	0	0	0	0	0	0	0	0	0	0	0	0	0	0	0	0	0	0	0	0	0	0	0
LOC107985391	0	0	0	0	0	0	0	0	0	0	0	0	0	0	0	0	0	0	0	0	0	0	0	0	0	0	0	0	0	0
LOC105378802	0	0	0	0	0	0	0	0	0	0	0	0	0	0	0	0	0	0	0	0	0	0	0	0	3.9	1.4	0	0	0	0
LRRIQ3	0.3	0.3	0.1	0.1	0	0.1	0	0	0	0	0.1	0.1	0	0	0	0	0	0	0	0	0	0	0.1	0.1	0	0	0	0.1	0	0.1
FPGT	3	3.8	1.7	1.7	17.3	15.9	4.7	7.2	5.6	5.8	16	12.2	8.2	6.1	4.6	10.9	4.7	3.8	6.1	5.2	4.5	4.7	12.4	9.9	1.1	0.5	0.4	7.6	9.2	13.3
FPGT-TNNI3K	1.8	1.8	1.2	1.1	10	9.5	3.3	4.2	3.5	3.9	7	5.1	2.4	3	2.2	4	2.9	2.3	3	2.6	2.5	2.4	4	3.3	1.2	0.7	1.1	4.2	3.8	5.6
TNNI3K	0.9	0.9	0.9	0.5	8.6	8.3	0.8	1.3	0.8	1.3	2.3	1.9	1.2	0.7	0.2	1.1	0.7	0.9	1	0.3	0.6	1.1	0.4	1.3	1.1	1.1	0.9	0.6	0.7	1.1
LOC105378805	0	0	0	0	0	0	0	0	0	0	0.1	0	0.1	0	0	0	0	0	0	0	0	0	0	0	0.4	0.1	0	0	0	0
LOC105378803	0	0	0	0	0	0	0	0	0	0	0	0	0	0	0	0	0	0	0	0	0	0	0	0	0.1	0	0	0	0	0
ERICH3	0	0	0	0	0	0	0	0	0	0	0	0	0	0	0	0	0	0	0	0	0	0	0	0	0.1	0	0	0	0	0
ERICH3-AS1	0	0	0	0	0	0	0	0	0	0	0	0	0	0	0	0	0	0	0	0	0	0	0	0	0.4	0.1	0.1	0	0	0
CRYZ	12.7	13.7	7.8	8.6	6.7	6.5	2.3	2.4	3.6	3.7	8	20.4	9.2	3.1	2	4.8	4.3	1.4	4.9	3	2.5	6.5	15.3	11.5	1.4	1.4	0.6	4.2	5.6	4.1
TYW3	21.4	21.5	11.9	12.7	20.6	20	9.7	12.2	9.9	11.3	15.9	18.4	12.4	7.4	10.7	9.6	10.8	8.9	8.1	11	8.3	10	11.7	12.1	9.8	6.9	4.3	13.7	16.8	7.3
LHX8	0	0	0	0	0	0	0	0	0	0	0	0	0	0	0	0	0	0	0	0	0	0	0	0	2	3.2	10.1	0	0	0
SLC44A5	0	0	0	0	0	0.1	0	0	0	0	0	0	0	0	0	0	0	0	0	0	0	0	0	0	0.1	0	0.1	0	0	0
ACADM	27.1	27.8	16.2	17.6	51.3	49.3	10.5	13.4	34.5	35.2	33	25.2	28.3	11.5	12.2	15.8	9.7	8.9	14.3	17.1	9.8	12.4	38.3	24	7.5	4.1	3.1	35.7	43.6	39.5
DLSTP1	19.3	20	17.6	17.2	27.6	26.2	15	14.8	15.6	13.1	19.4	14.5	6.9	9.1	8.5	8.8	6.7	5.8	12	11.4	8.6	9.5	16.4	11	7	6.6	7.6	14.3	17	20
RABGGTB	91	92.6	141.3	146.1	101	98.2	101.8	127.7	84.9	87	116.6	108.3	86.6	82.3	75.9	92.2	81.7	101	118.8	116.5	138	120.4	81.9	106.1	44.4	27.3	26.3	100.9	126.4	106.9
SNORD45C	15.6	19	17.6	17.2	83	77.4	11.6	25.3	6.2	20.6	26.5	22	4.8	25.5	14	41.8	11.7	11.6	23	20	9.1	12.5	22.8	10.9	163.3	460.9	487.5	45.4	51	34.3
SNORD45A	42.8	44.9	39.3	16.9	142.3	113.8	38.4	46.9	24	33.8	41.4	16.3	4.5	110.9	60.5	114.8	114.3	131.6	118.5	115.4	178.2	115.9	27	34.4	625.4	900.5	967.9	78	107	67.3
SNORD45B	53.4	47	38.6	36.7	175.4	184.2	21.3	60.6	34.1	42.7	67.5	32.6	10.6	131.3	98.2	179.7	129.9	157.1	120	97.2	236.7	160.5	54.3	52.6	213	259.3	443.3	88.6	129.7	88.2
MSH4	0.3	0.3	0.5	0.3	0.2	0.5	0.2	0.1	0	0.2	0.3	0.3	0.2	0.1	0.1	0.2	0.1	0.1	0.5	0.2	0.2	0.1	0.4	0.2	0.7	0	0	0.2	0.2	0.4
ASB17	0	0	0	0	0	0	0	0	0	0	0	0	0	0	0	0	0	0	0	0	0	0	0	0	0	0	0	0	0	0
LOC105378806	0	0	0	0	0	0	0	0	0	0	0	0	0	0	0	0	0	0	0	0	0	0	0	0	0	0.7	0	0	0	0
LOC101927342	0	0	0	0	0	0	0	0	0	0	0	0	0	0	0	0	0	0	0	0	0	0	0	0	0	0	0	0	0	0
ST6GALNAC3	0	0	0	0	0	0	0.3	0.3	0	0	0.2	0.7	0.2	0.8	0.8	0.9	0.6	0.2	0.1	0.2	0.1	0.2	0	0	0.1	0.2	0.1	0	0	0.1
LOC105378807	0	0	0	0	0	0.2	0	0.1	0	0	0.1	0	0	0.1	0.1	0.4	0.2	0	0.1	0.2	0.1	0.1	0	0	0.3	0.2	0.4	0	0	0
ST6GALNAC5	9.6	9.5	0.5	0.5	0	0	0	0	0	0	0	0	0	0	0	0	0	0	0	0	0	0	0	0	0.1	0	0	0	0	0
MIR7156	0	1	0	0	0	0	0	0	0	0	0	0	0	0	0	0	0	0	0	0	0	0	0	0	0	0	0	0	0	0
PIGK	76.9	81.8	51.9	55	92.1	91.1	25.6	34.5	26.1	27.1	46.3	58.1	31.5	22.7	21.3	26.1	24.4	15.7	20.5	26.9	22.2	23.5	40.2	38.2	13.8	11.6	8.8	25	34.9	39.6
LOC105378808	0.1	0.2	0.6	0.5	0.2	0.1	0	0.2	0	0	0.2	0.1	0	0	0	0	0	0	0	0	0	0	0.2	0.1	0.5	0.1	0.1	0	0	0.1
AK5	0.6	0.5	1.6	1.3	0.3	0.3	0.6	0.7	0	0	0.3	2.7	0.5	0	0	0	0	0	0	0	0	0	0	0	0.4	0.6	0.2	0	0	0
ZZZ3	7.2	7.5	5.9	5.9	9.7	10	3.1	4.2	3.2	3.3	3.5	4.6	2	2.5	2.3	2.5	2.4	1.8	2.5	2.6	2.2	2.3	7.5	5.6	3.9	2.3	1.4	4	4.8	5
USP33	12.4	12.8	5	4.9	11	11	4.4	6.1	5.9	6.2	7.1	6.5	3.2	6.6	6.6	7.7	6.1	5.6	7.7	8.3	7	6.4	6.8	5.4	4.5	3.2	2.5	7.8	9.9	10.8
FAM73A	2.5	2.5	2.2	2.3	2.7	2.7	0.8	1.2	0.8	1.1	1.5	1.3	0.6	1.4	1.5	1.2	1.4	1.2	1.3	1.6	1.6	1.6	1.6	0.9	0.5	0.4	0.5	0.8	1.2	1.3
NEXN-AS1	9.5	10.2	10.6	10.4	0.7	0.7	0.2	0	0	0	0.1	0.1	0	0	0	0	0	0	0.1	0	0	0.1	0	0.3	0.9	0.1	0.3	0	0.1	0.1
NEXN	14.2	14.4	10.3	11.1	2.5	2.8	0.9	1.1	0.7	0.8	2.8	1.7	2.3	5	4.5	6.7	3.3	4.9	2.9	3.4	3.1	2.6	2	1.6	2.7	1.5	1.1	1.7	3.1	2.6
FUBP1	9	9.5	7.7	8.4	5.6	5.6	2.3	2.5	4.4	4.4	4.6	2.6	2.6	5.1	4.9	6.2	4.1	4.9	5.1	5.9	5	4.4	3.7	2.6	5.1	3.6	2.2	4.2	5.7	4.9
DNAJB4	14.4	15.1	11.3	11.6	8.2	8.5	2.3	3.5	1.6	1.6	4.7	10.2	4	1.7	1.2	1.4	1.5	2.2	2.7	1.6	2.3	1.9	4.1	3.7	0.9	0.9	0.3	4.3	5.8	6.1
GIPC2	0.1	0.1	0	0	0.3	0.2	0	0	0	0	0.1	0.2	0	0	0	0	0	0	0	0	0	0	0	0	0.1	0.2	0	0	0	0
LOC107984997	0	0	0	0	0	0	0	0	0	0	0	0	0	0	0	0	0	0	0	0	0	0	0	0	0	0.2	0	0	0	0
MGC27382	0	0.1	0	0	0.4	0.4	0.2	0	0	0	0	0	0	0	0	0	0	0	0	0	0	0	0	0	0.2	0	0	0	0	0
PTGFR	6	6.5	0.3	0.4	0	0.1	0	0	0	0	0	0.2	0.2	0.2	0.1	0.9	0	0	0	0	0	0	0	0	0.3	0.1	0	0	0	0
IFI44L	19.2	19.2	0.1	0	1.2	1.3	0.4	0.6	1.2	1.2	1.6	14	4.1	15.2	23	38	20.2	22.1	9.6	13.2	9.9	10.8	2.4	0.5	3.4	6.1	1.2	0	0	0.1
IFI44	10	9.9	0.3	0.3	10.6	10.9	2.9	4.2	1.3	1.5	4.7	9.5	5.4	9.6	12.7	21.2	11.3	13.3	4.9	6	5.2	4.4	3.8	2.2	2.8	2.5	0.7	0.3	0.2	0.5
ADGRL4	7.1	7.9	0.4	0.4	0	0	0	0	0	0	0.1	0	0.4	0	0	0	0	0	0	0	0	0	0	0.1	0.4	0.2	0	0	0	0
LOC107984998	0	0	0	0	0	0	0	0	0	0	0	0	0	0	0	0	0	0	0	0	0	0	0	0	0.3	0	0.4	0	0	0
LOC105378810	0	0	0	0	0	0	0	0	0	0	0	0	0	0	0	0	0	0	0	0	0	0	0	0.1	0.1	0	0	0	0	0
LOC105378812	0	0	0	0	0	0	0	0	0	0	0	0	0	0	0	0	0	0	0	0	0	0	0	0	0	0	0	0	0	0
LOC105378811	0	0	0	0	0	0	0	0	0	0	0	0	0	0	0	0	0	0	0	0	0	0	0	0	0.1	0	0	0	0	0
LOC107983999	0	0	0	0	0	0	0	0	0	0	0	0	0	0	0	0	0	0	0	0	0	0	0	0	0	0	0	0	0	0
LOC101927412	0	0	0	0	0	0	0	0	0	0	0	0	0	0	0.1	0.4	0	0	0	0	0.1	0.4	0	0	1.2	0.7	2.9	0	0	0
LOC105378813	0	0	0	0	0.3	0	0	0	0.2	0	0	0	0	0	0	0	0	0	0	0	0	0	0	0	0.2	0	0	0	0	0
LOC107985018	0.6	0.3	0	0	0	0	0	0	0	0	0	0	0	0	0	0	0	0	0	0	0	0	0	0	0	0	0	0	0	0
ADGRL2	0.5	0.5	0.1	0.1	0	0	0	0	0	0	0	0	0	0	0	0	0	0	0	0	0	0	0	0	0	0	0	0	0	0
LOC101927434	0	0	0	0	0	0	0	0	0	0	0	0	0	0	0	0	0	0	0	0	0	0	0	0	0	0	0	0	0	0
LOC105378814	0	0	0	0	0	0	0	0	0	0.1	0	0	0	0	0	0	0	0	0	0	0	0	0	0	0.2	0	0	0	0	0
LOC107985396	0	0	0	0	0	0	0	0	0	0	0	0	0	0	0	0	0	0	0	0	0	0	0	0	0.9	0	0	0	0	0
LINC01362	0	0	0	0	0	0	0	0	0	0	0	0	0	0	0	0	0	0	0	0	0	0	0	0	0.2	0.1	0	0	0	0
LINC01361	0	0	0	0	0	0	0	0	0	0	0	0	0	0	0	0	0	0	0	0	0	0	0	0	0.1	0.2	0.4	0	0	0
LOC107985037	0	0	0	0	0.2	0	0	0	0	0	0	0	0	0	0	0	0	0	0	0	0	0	0	0	0.7	0.1	0	0	0	0
LOC105378816	0	0	0	0	0	0	0	0	0	0	0	0	0	0	0	0	0	0	0	0	0	0	0	0	0	0.1	0.1	0	0	0
LOC101927542	0	0	0	0	0	0	0	0	0	0	0	0	0	0	0	0	0	0	0	0	0	0	0	0	0.2	0.1	0	0	0	0
LOC107985043	0	0	0	0	0	0	0	0	0	0	0	0	0	0	0	0	0	0	0	0	0	0	0	0	1.1	0.4	0	0	0	0
LOC101927587	0	0	0	0	0	0.2	0	0	0	0	0	0	0	0	0	0	0	0	0	0	0.1	0	0	0	0	0.4	0.4	0	0	0
LOC101927560	0	0	0	0	0	0	0.1	0	0	0	0	0	0	0	0.1	0	0	0	0	0	0.1	0	0	0	0.1	0.6	0	0	0	0
LOC107985041	0.1	0.1	0	0	0.3	0	0	0	0	0	0	0.1	0	0.1	0	0.2	0	0	0	0	0.1	0	0	0	0.5	0	0	0	0	0
TTLL7	1.9	2	0.3	0.3	0	0	0	0	0	0	0.1	0.1	0.2	0	0	0	0	0	0	0	0	0	0	0	0	0	0	0	0	0
PRKACB	3	3.3	0.9	0.9	17.8	17.3	3.7	4.8	0.1	0.1	5	6.2	2.8	0.8	0.9	1.8	0.9	0.7	1.6	1.6	1.1	1.8	9.3	6.7	2.1	1.3	1.1	0.1	0.1	0.1
LOC107985046	0.1	0.1	0.1	0.1	0.5	0	0.2	0.1	0	0	0	0.1	0	0	0	0	0	0	0	0	0	0	0	0	0.6	0.3	0.3	0	0	0
SAMD13	0.4	0.6	0.2	0.1	8.6	8.6	1.6	1.6	0	0.1	0.4	2.1	0.4	0.1	0.1	0.4	0.2	0.2	0.1	0.1	0.1	0.1	2.3	2.6	0.3	0.1	1.2	0	0	0
UOX	0.2	0	0.1	0.1	8.7	9.9	0.9	1.1	0	0	0	0.5	0.2	0	0	0	0	0	0	0	0	0	0	0.3	0.8	0.2	0.5	0	0	0
DNASE2B	0	0	0	0	122.8	124.8	28	34.9	0	0	1.9	31.2	5.3	0	0	0	0	0	0	0	0	0	35	17.9	0.2	0.2	0	0	0	0
RPF1	145.9	152.5	89.4	94.2	131	130.3	57.8	80	76	76.8	78.8	77.4	99.1	67.5	70.8	72.6	80.8	98.9	109.6	129.8	123.9	107	59.5	74.1	98.6	70.6	41.9	61.5	76.8	68.3
GNG5	563.9	585	359.9	358.1	413.8	424.9	547.5	613.9	430.9	453.8	498.2	370	583.2	523.3	432.2	435.6	459.6	509.2	574.3	543.1	553.2	456.8	445.5	524.9	271.6	184.9	154.9	453.5	472.5	437.3
SPATA1	0.6	0.5	0.4	0.3	2	2.4	2.1	2.2	0.7	0.7	0.9	0.9	0.8	1.2	1	1.2	0.9	1.2	1.1	1.4	0.9	0.9	1.2	1	1.4	0.9	1.3	0.6	0.9	0.8
CTBS	30.2	33.1	11	11.2	151.9	147.7	56.6	78.3	34.7	38.4	76.7	93.4	89.3	109.6	120	138	128.9	117.1	111.2	131	136.9	124.9	104.3	95.4	18	14.6	8.3	33.1	43.1	68.1
LOC105378819	0.3	0.1	0.1	0	89.2	76	20.8	20.3	5.9	6	17.6	12.2	29.8	3.7	14.4	14.9	13.4	12.8	6	12.6	13.8	12.6	5.8	11.6	7.4	10.1	2	3.4	4.1	9.2
LINC01461	2.1	1.2	0	0	0.9	1.8	0.7	0.5	0	0.2	0	1.2	0	0	0	0.4	0	0.7	0.3	0	0	0	0	0.3	0.9	0	0	0	0.1	0.1
LINC01555	0	0	0.1	0	0.5	0.3	0	0	0	0	0	0	0	0	0	0	0	0	0	0	0	0	0	0	0	0	0	0	0	0
SSX2IP	3.4	3.6	1.7	1.6	2.5	2.5	0.4	0.5	0.1	0.2	0.5	0.7	0.4	0.3	0.3	0.3	0.3	0.4	0.7	0.9	0.8	0.8	0.7	0.6	0.6	0.5	0.4	0.2	0.4	0.3
LOC102724892	0.1	0.1	0	0	0	0	0	0	0	0	0	0	0	0	0	0	0	0	0	0	0	0	0	0	0.1	0	0.3	0	0	0
LPAR3	6.3	6.4	0.4	0.4	1.4	0.3	7.1	6	0.5	0.5	0	0.3	0	0.1	0	0.1	0	0.2	0	0	0	0	0	0.2	1.4	1.3	1.5	0.2	0.3	6.1
MCOLN2	0.4	0.4	0	0	0.6	0.6	0.8	0.9	3.3	3.2	4.4	3.9	4	0.1	0.2	0.8	0.3	0.4	0.3	0.3	0.2	0.3	4.6	3.6	4.8	4	3.1	4.5	6.6	6.6
MCOLN3	9.2	9.9	0.1	0.1	46.3	46.3	15.3	20.9	0	0	8.2	12.8	7.2	0	0	0	0	0	0	0	0	0	8.6	11.8	0.1	0.1	0	0	0.1	0
WDR63	0.6	0.6	0	0.1	27.6	26.8	1.4	2.4	0.1	0	3.4	3.7	1.1	0	0	0	0	0	0	0	0	0	3	4.7	0.4	0	0.1	0	0.1	0
MIR4423	0	0.8	0	0	6.2	0	1.3	0	0	0	0	0	0	0	0	0	0	0	0	0	0	0	2.5	0	0	0	0	0	0	0
SYDE2	1.7	1.6	2.5	2.6	0.5	0.7	0.1	0.2	0.4	0.4	0.1	0.2	0.1	0	0	0	0	0	0	0	0	0	0.1	0.1	0.1	0.1	0.6	0.4	0.6	0.4
LOC105378821	0	0	0.1	0	0.7	0.9	0	0	0	0	0	0	0	0	0	0	0	0	0	0	0	0	0	0	0.1	0.5	0	0	0	0
C1orf52	17.4	18.1	20.8	20.9	24.6	24.3	13.7	16.9	9.5	9.1	10.6	11.5	9.4	16.9	13.5	18.9	15.9	16.5	15.4	14.9	13.9	12.9	9.6	12.7	9.4	7.5	6.7	10.2	12.8	15.5
BCL10	11.5	12	7.2	6.9	18.6	18.2	9.2	11.1	11.6	11.9	15.5	12.8	14.6	21	20.8	12.6	28.6	23.8	16.2	16.6	20.5	19.2	13.5	11.9	8.5	5.4	5.5	11.7	15.4	13.4
LOC646626	24	23.4	15.7	12.9	40.9	39.1	24.9	23.4	23.5	21.8	23.9	18.7	16.6	33.3	33.8	17.3	39.7	40.6	28.1	34.2	39.2	32	15.8	13.5	18.5	13.6	14	28.5	34.2	31.9
DDAH1	31.5	31.8	38.1	38.3	0.6	0.4	0.1	0.1	0	0	0	0.5	0.8	0	0	0	0	0	0	0	0	0	0	0.1	0.2	0.1	0.1	0	0	0
LOC107985054	9.3	9	17.4	18.6	0	0	0	0.1	0	0	0.1	0.1	0	0.1	0	0	0	0	0	0	0	0	0	0	0.3	0	0	0	0	0
CYR61	1417.1	1410.1	1341	1342.3	0	0.2	0.2	0.1	0	0	0.7	4.4	25.8	0.1	0	0	0	0	0	0	0	0.1	0.4	2.6	0.2	0.4	0.9	0	0.2	0.3
LOC107985057	0.1	0.3	0.2	0.1	0	0	0.1	0	0.1	0.1	0.2	0.1	0.1	0.1	0.1	0.2	0.1	0.1	0.1	0.2	0	0.1	0	0.2	0	0.3	1.1	0.1	0.4	0.3
ZNHIT6	7.6	7.7	7.4	7.7	8.2	8.1	3.1	3.7	3.6	3.5	6.3	5.2	3.6	1.6	1.4	3.8	1.8	1.8	3.8	3.4	3	3.4	5	4.3	3.6	3.1	1.6	4.8	6.6	5.6
LOC105378823	0	0.2	0	0	0	0	0	0	0	0	0	0	0	0	0	0	0	0	0	0	0	0	0	0	1.3	0	0	0	0	0
COL24A1	0.8	0.8	0	0	0.9	0.9	0	0	0.2	0.2	0	0	0	0.1	0.1	0.2	0.1	0	0.2	0.3	0.1	0.1	0	0	0.2	0.1	0.4	0.1	0.1	0.2
LOC105378824	0	0	0	0	0.1	0.1	0.1	0	0.1	0.1	0	0	0.1	0	0	0	0	0	0	0	0	0	0.1	0	0.3	0.1	0	0.1	0.1	0.1
LOC105378825	0.3	0.2	0	0	0.6	0.3	0	0.3	0.1	0.1	0.2	0.1	0	0.1	0	0	0	0.1	0.1	0	0	0	0.2	0.3	0	0.3	0	0.1	0.4	0.8
ODF2L	2.2	2.2	0.5	0.4	1.3	1.3	0.4	0.7	0.5	0.6	0.8	0.7	0.8	0.3	0.2	0.5	0.3	0.5	0.7	0.6	0.7	0.5	1	1	0.3	0.3	0.2	0.8	1.2	1.6
MIR7856	2.3	1.1	0	0	0	0	0	0	0	0	1.7	4.6	0	0	1.3	1.3	0	0	0	0	0	0	3.5	0	0	0	0	0	1.5	2
CLCA2	2.1	1.9	0.3	0.5	0.1	0.3	0	0	0.1	0	0.1	0	0	0	0	0	0	0	0	0	0	0	0	0.1	0	0	0	0	0	0
CLCA1	0	0.1	0	0	0	0	0	0	0	0	0	0	0	0	0	0	0	0	0	0	0	0	0.1	0.1	0.7	0.1	0	0	0	0
LOC105378827	0	0	0	0	0.2	0	0	0	0.1	0	0	0	0.2	0	0	0	0	0	0	0	0	0	0.5	0	0.2	0	0.6	0	0	0.1
LOC105378826	0	0	0	0	0.5	0.6	0	0	0	0	0	0	0	0	0	0	0	0	0	0	0	0	0	0	0	0.6	0.7	0	0	0
CLCA4	0	0	0	0	0	0	0	0	0	0	0	0	0	0	0	0	0	0	0	0	0	0	0	0	0.1	0	0	0	0	0
LOC105378828	1.6	1.8	0.6	0.6	11.9	10.8	1.8	2.8	0.6	0.8	2.6	1.7	2.2	2.1	1.2	0.8	1.2	0.8	2.1	1.1	1.1	1.5	1.8	1.3	0.8	0.7	0.5	0.7	0.4	0.8
CLCA3P	0.1	0	0	0	0.3	0.1	0.1	0.1	0	0.1	0.2	0	0	0	0	0	0	0	0	0	0	0	0.1	0	0.2	0.1	0	0	0	0
SH3GLB1	17	18	9.1	9	31.7	30.3	15.8	20.5	8.3	9	26.8	20.7	19.6	14.1	13.2	15.9	13.8	14.3	15.5	16.1	16.8	15.7	15.9	15.8	5.5	4.7	3.1	10	13.2	14.7
LOC105378831	0	0	0	0	0.6	0	0.2	0	0	0	0	0	0	0	0.1	0	0	0	0	0	0	0	0	0	0.6	0.3	0	0	0	0
SEP15	195.6	205.6	145.8	146.3	180.9	181.3	137.5	164.8	130.3	147.5	273.4	247.8	247.1	204.9	216.5	236.2	206.2	198.5	176.1	188.3	195.8	203.7	272.7	284.8	48.6	42.4	33.3	174.1	198.9	182.4
HS2ST1	67.7	72.4	28.4	29.5	166.5	169.3	37.2	49.6	30.2	34.3	80.6	101.9	40.8	20.4	23.8	23.8	23.6	22	12.8	17.1	14.4	16.2	157.3	124.7	8.3	4.5	4.1	36.4	47.4	46
LINC01140	0.1	0.1	0	0	1.5	1.9	0.2	0.3	0.2	0.1	0.4	0.3	0.4	0.4	0.1	0.3	0.1	0.1	0	0	0	0	1.1	0.5	0.4	0.1	0.1	0.1	0.2	0.3
LOC101927844	0	0	0	0	29.1	31	9.4	8.2	0	0	1	1	0.4	0	0	0	0	0	0	0	0	0	0.1	0	0.7	0.6	2.1	0	0	0
LMO4	26.4	26.7	14.8	15	30.2	30.5	45.7	48.8	15.7	16.3	32.1	27.9	23.3	22.2	18.7	22.6	16.9	17.5	26.7	26.2	24.6	22.3	12.5	14.3	10.7	8	4.8	22.6	28.6	37
LINC01364	0.1	0	0	0.1	0.6	0	0	0.2	0	0.2	0	0	0	0	0	0	0	0	0.1	0.2	0	0	0	0	1.2	0	0	0.3	0.2	0.2
LOC105378833	0	0	0	0	0	0	0.1	0.1	0	0	0.1	0	0	0.1	0.1	0.1	0.1	0.1	0.1	0.2	0.1	0.1	0	0	0	0	0.1	0	0.1	0
LOC105378834	0	0	0	0	0	0	0.1	0.1	0	0	0	0	0	0	0.1	0.1	0.1	0	0	0.2	0	0.1	0	0	0.5	0.8	2.1	0.1	0	0
LOC107985408	0	0	0	0	0	0	0	0	0	0	0.2	0	0	0	0	0	0	0	0	0	0	0.2	0	0	0.6	0	0	0	0	0
LOC105378835	0	0	0	0	0	0	0	0	0	0	0	0	0	0	0	0	0	0	0	0	0	0	0	0	0.9	0	1.1	0	0	0
LOC107985518	0.1	0	0.1	0	0	0.3	0	0.1	0.1	0	0	0	0.1	0	0.1	0	0.2	0.2	0.1	0	0	0.1	0	0.2	0.3	0.1	0	0	0	0
LOC107985519	0	0	0	0	0	0	0	0	0	0	0	0	0	0	0	0	0	0	0	0	0	0	0	0	0.2	0	0	0	0	0
LOC101927871	0	0	0	0	0	0	0	0	0	0	0	0	0	0	0	0	0	0	0	0	0	0	0	0	0.2	0.2	0	0	0	0
LOC105378836	0	0	0.2	0	0	0	0	0	0	0	0	0	0	0	0	0	0	0	0	0	0	0	0	0	1	0	0	0	0	0
LOC107985520	0	0	0	0	0	0	0	0	0	0	0	0	0	0	0	0	0	0	0	0	0	0	0	0	0	0	0	0	0	0
LOC105378839	0.1	0.2	0	0	0	0	0	0	0	0	0	0	0.2	0	0	0	0	0	0	0	0	0	0	0	0.2	0	0	0	0	0
PKN2-AS1	0.9	1	0.3	0.4	0.3	0.3	0.1	0.1	0	0	0	0.1	0.3	0.2	0.2	0.2	0.1	0.1	0.3	0.4	0.5	0.3	0	0	0.6	0.5	0	0	0	0
LOC105378838	0	0	0	0	0	0	0	0	0	0	0	0	0	0	0	0	0.1	0	0	0	0	0	0	0	0.2	0	0.3	0	0	0
PKN2	12.9	13.6	8.4	8.8	6.9	7	3.1	4.3	3.1	3.5	8.3	8.8	4.7	9.5	7.7	9.8	8.5	9.1	7.7	8.2	6.3	7.3	9.3	7.5	5.6	4.1	2.7	5.3	7.8	8.7
GTF2B	36.4	37.2	23.2	25.2	58.2	54.6	30.9	37.5	39.6	42.4	42.8	41.6	47.4	37.8	42.6	36.2	44.6	57	43.9	49.6	55	42.2	46.1	50.8	38	22.5	17.1	44.3	53.8	61.6
KYAT3	45.6	49.3	41.1	39.8	77.2	74.4	28.2	45.5	30.8	34.4	39.1	36.1	48.6	45	45.1	48.3	39.8	34.1	44.9	37.4	36.7	39.4	42.4	58.9	31.7	19.3	13.6	39.6	43.7	47.4
RBMXL1	23	24.2	16.1	17.5	33.4	32.6	12.4	14.5	12.1	12.6	18.1	12.8	9.7	22.2	27.1	17.6	24.1	29.3	18.2	20.9	26.9	24	15.4	12.7	15.7	13	10.2	16.5	19.5	22.9
GBP3	5.6	5.6	1.6	1.7	14.9	14.6	4.4	4.9	0.6	0.7	4.2	0.7	11.7	5.1	5	4.9	3.8	2.7	6.6	7.2	3.4	3.8	5	4.5	4.4	2.6	2.9	0.1	0.1	1.1
LOC105378841	0.1	0.1	0	0	0.1	0.2	0.1	0.1	0	0	0.1	0.1	0.2	0.2	0.4	0.4	0.2	0.4	0.3	0.8	0.6	0.3	0	0.1	0.3	0.2	0.1	0	0	0.1
GBP1	235.6	243.5	12.6	12.6	87.9	88	18.3	19	0	0	61.1	43.6	246.6	56	136.8	102.8	62.4	84.4	186.6	323.2	150.2	84.1	4.3	2.3	101.7	64	42.6	0	0	0.1
GBP2	129.5	128.8	0	0.2	158.4	155.5	66.1	74.4	0.5	0.5	107.3	113.8	304.8	234.9	309.7	237.2	247.3	381.2	419.8	612.6	498.9	292.8	25.4	33.5	55.1	39.8	24.3	0.1	0.2	1
LOC105378842	0	0	0	0	0	0	0	0	0	0	0	0	0.1	0	0	0	0	0	0	0	0	0	0	0	0.2	0.1	0	0	0	0
GBP7	0.1	0.1	0	0	0.6	0.8	0.1	0	0	0	0.1	0.5	0.5	0.6	1.3	0.7	0.2	0.7	1.9	4.5	1.3	0.8	0	0	0.9	2.5	0	0	0	0
GBP4	3.9	4	0	0	8.3	8.8	5	6.1	0.1	0.1	9.6	24.5	55.7	43.4	69.5	56.5	41.2	55.4	161.6	255.6	155.5	111.1	1.2	0.7	22.3	24.6	12.1	0	0	0.2
LOC107985076	0.4	0.5	0	0	1.4	1.9	0.4	1	0.1	0	1.7	4.6	4.3	7.6	8.4	8.8	7.6	9.3	31	38.7	22.4	16.1	0.1	0	3.9	2.7	1.5	0	0	0.1
LOC105378843	0.2	0	0	0	0	0	0.5	0	0	0	0	0	0	0	0.6	0	0	0	0	0	0	0	0	0	0.7	0	1.7	0	0	0
GBP5	1.5	1.6	0	0	40.6	40.7	9.2	10.8	0.1	0.1	2.6	10.4	42.6	20.8	58.6	37.8	30.1	57.2	56.3	168.1	102.9	52.9	0.1	0	6.6	4.7	3.4	0	0	0.1
LOC729930	0.3	0	0	0.2	0	0.9	0	0	0.1	0	0	0.2	0	0	0	0	0.1	0	0.2	0	0	0	0.2	0	1	0	0	0	0.2	0.2
GBP6	0.1	0.1	0	0	0	0	0	0	0	0	0	0	0	0	0	0	0	0	0	0.1	0.1	0.1	0	0	0.2	0	0	0	0	0
GBP1P1	3.2	3.4	0.3	0	3.6	3.3	0.2	0.4	0	0	0.2	0.1	12.2	1.7	7.4	4.8	2.7	6.6	2	9.5	4.2	1.8	0	0	1.5	3.3	1.1	0	0	0.7
LOC105378844	0	0	0	0	0.5	0.3	0	0.1	0.1	0.2	0	0	0	0.1	0	0	0	0	0	0	0	0.1	0	0.1	0.6	0	0	0.1	0.2	0.2
LRRC8B	0.2	0.2	0.2	0.2	4.2	4.2	0.9	1.2	1.1	1.2	1.8	0.8	1.2	0.3	0.4	0.4	0.9	0.4	0.4	0.6	0.5	0.8	1	1.2	0.5	0.4	0.1	1.3	1.7	2.4
LOC105378845	0.2	0	0	0	0.6	0	2.7	1.1	0	0.1	0.1	0.4	0	1	0.5	0	0.6	0.6	0.8	0.5	0	0.2	0.2	0.4	2.9	1.7	3.2	0.2	0.5	0.3
LRRC8C	0.7	0.8	2.5	2.6	10.4	10.1	2.5	3.4	12.2	12.8	6.6	6.1	4	6.2	6.9	6.2	5.5	4.4	3.8	4.1	3.1	3.7	5.9	4.4	5.3	3.6	2.7	21.8	28.2	21.8
FLJ27354	0.3	0.5	2.1	3.2	7.6	5.1	2	1.9	17	14.5	5	3.1	1.7	11.6	6.2	7.4	5.4	8.5	5	3.9	4.5	3	6.3	3.8	5.7	6.9	5.8	20.6	21.6	18.7
LOC107985743	0	0	0.1	0.4	0.4	0	1	2.9	0.5	1.1	0.7	1.4	0.1	2.5	2.1	3	2.4	2.1	2	0.7	2	0.9	0.9	0	3	2.1	0	0.4	1.3	2.6
LOC101927952	0	0.1	0.7	0.8	0.3	0.5	0.8	1	0.5	0.7	0.4	0.8	0.3	2	0.6	1.4	0.7	1.3	1	0.3	0.6	0.3	0.6	0.4	1.6	0.6	0.5	0.5	0.8	2.1
LOC107985744	0.1	0.2	0	0	0.9	0.5	0.1	0.7	0.5	0.4	0.2	0	0.5	0	0.9	1.2	1.6	0.9	0	0.5	0.1	0.4	0	0.5	0.7	0.8	0	1.1	1.4	0.1
LOC101927975	0	0	0	0	0.9	1.4	1.1	0.9	1.7	1.6	0.3	0.3	1	0.3	1.9	2.3	2.7	2	0.2	1.2	0.4	1.6	0	0.8	1.3	0.5	1.2	0.7	1.7	0.4
LRRC8D	7.7	7.7	8.5	8.4	30.2	29.6	7.3	8.4	15.9	17	14.4	12.9	9.3	16.2	19	20.8	13.1	12.4	12.8	16.3	10.5	11.9	9.3	8.2	11.4	5.9	3.3	18.2	21.5	18.8
LOC105378847	0	0.3	0	0.1	1.2	2	0	0.1	0.3	0.2	0.2	0.1	0.2	0.9	1.1	0.6	0.9	0.9	0.4	0.2	1	0.2	0	0	2.2	0.9	0	0.1	0.5	0.3
GEMIN8P4	5.1	5.9	3.9	2.8	9.1	8.6	3.3	3.4	1.9	3	1.7	4.2	2.1	2.6	2.3	1.8	2.5	1.7	1.1	1	1.9	1	2.4	2.3	0.8	0.7	0.8	1.6	2.6	3.7
ZNF326	5.9	6.1	4.7	4.9	6.3	6.3	2.3	3.3	3.3	3.6	4.8	4.3	2.8	4.3	3.9	4.8	4.8	6.5	4.6	4.3	5.2	4.3	4.4	4	5.1	3.4	2.2	4.8	6.9	6
LOC105378848	0	0	0	0	0	0	0	0	0	0	0	0	0	0	0	0	0	0	0	0	0	0	0	0	0	1.4	0	0	0	0
LOC105378849	0	0	0	0	0	0	0	0	0	0	0	0	0	0	0	0	0	0	0	0	0	0	0	0	0.6	1.3	0	0	0	0
LOC107985088	0	0	0	0	0	0	0	0	0	0	0	0	0	0	0	0	0	0	0	0	0	0	0	0	0.2	0.1	0	0	0	0
LOC105378850	0	0	0	0	0	0	0	0	0	0	0	0	0	0	0	0	0	0	0	0	0	0	0	0	0.5	0	0.8	0	0	0
LOC105378851	0	0	0	0	0	0	0	0	0	0	0	0	0	0	0	0	0	0	0	0	0	0	0	0	2	0	0	0	0	0
LOC105378852	0	0	0	0	0	0	0	0	0	0	0	0	0	0	0	0	0	0	0	0	0	0	0	0	0.2	0.1	0	0	0	0
BARHL2	0	0	0	0.1	0.3	0	0	0	0	0	0	0	0	0	0	0	0	0	0	0	0	0	0	0	0.2	0.2	0	0	0	0
LOC105378853	0.4	0.1	0.7	1.5	0	0.4	0	0	0	0	0.6	1.3	0.3	0	0	0	0.1	0.1	0	0	0	0	0.1	0	0.8	0	0	0	0.1	0
LOC105378855	0	0	0	0.1	0.4	0	0.1	0	0	0	0.3	0.4	0	0	0	0	0	0	0	0	0	0	0	0.1	0.2	0.2	0	0	0	0
LOC105378854	0	0	0.3	0.3	0	0	0	0	0	0	0.1	0.4	0	0	0	0	0	0	0	0	0	0	0	0	0.2	0	0	0	0	0
ZNF644	4.6	4.7	3.4	3.6	4.6	4.8	1.4	2.2	2.4	2.5	3.1	2.8	1.5	1.8	2.4	1.9	2.5	2.6	2.3	3.2	3.3	2.8	3.4	2.4	3.6	2.8	1.6	3.7	4.8	4.6
HFM1	0	0	0	0	0.2	0.1	0	0	0	0	0	0	0	0	0	0	0	0	0	0	0	0	0	0	0	0	0.1	0	0	0
LOC107985412	0	0	0	0	1.8	3.6	0	0	0	0	0	0	0	0	0	0	0	0	0	0	0	0	0	0	1	2.1	2.3	0	0	0
LOC107985417	0	0	0.1	0	2.4	1.5	0.1	0	0	0.1	0	0	0	0	0	0	0	0	0	0	0	0	0	0	0.3	0	0.6	0	0	0
LOC105378856	0.3	0.2	0.2	0.2	1.4	1.4	0.1	0.1	0.1	0	0.1	0.1	0	0	0	0	0	0	0	0	0	0	0	0	0.6	0.3	0	0.1	0	0
CDC7	8.7	9.3	6.4	6.9	1.1	1.1	0.3	0.4	1.3	1.5	0.4	0.4	0.3	0.7	0.7	0.8	0.8	0.6	0.2	0.2	0.2	0.2	0.8	0.7	0.7	0.6	0.4	1.5	2	1.4
LOC102723436	0.5	0.8	0.5	0.7	0.7	0.7	0.2	0.2	0	0.1	0.1	0.3	0	0	0	0	0	0	0	0	0	0	0	0	0.1	0.9	0.3	0	0.3	0.2
TGFBR3	1.2	1.1	1.2	1.2	0.7	0.7	0.2	0.2	0	0	0.1	0.4	0.3	0.1	0.1	0.1	0.1	0.2	0.1	0.2	0.3	0.1	0.1	0.1	0.1	0.1	0.5	0	0	0
BRDT	0	0	0	0	0	0	0	0	0	0	0	0	0	0	0	0	0	0	0	0	0	0	0	0	0	0	0	0	0	0
EPHX4	11.9	13.2	1.6	1	69.5	59	0	0.1	0	0	0	0.5	0	0	0	0	0	0	0	0	0	0	0	0	0.2	0	0.5	0	0	0
SETSIP	11.3	12.2	7.6	9.5	13	8.7	5.5	6	9.3	11	6.7	6.9	3.9	8.6	8.3	9.2	8.5	8.9	8.3	7.3	7.3	6.4	6.7	8.1	35.1	42.2	31	8.9	9.3	7.3
BTBD8	2.4	2.6	1.6	1.3	6.2	5.6	1	2.9	0.8	1.1	4.8	2.9	0.3	2.6	1.4	2.6	1.8	0.6	1.3	0.8	2.8	1.6	4.3	1.7	1.7	0.4	0	1.3	1.4	2.6
KIAA1107	1.1	0.9	0.6	0.6	5.9	5.9	1.8	2.2	0.6	0.9	2.2	1.8	1.1	1.4	0.9	1.2	1	0.8	1.1	0.9	0.7	0.7	2.4	1.6	0.6	0.2	0.5	0.7	0.9	1.6
C1orf146	0.2	0.1	0.1	0.2	0.3	0.3	0	0.1	0	0.1	0.1	0.2	0.2	0.2	0	0.2	0.1	0	0.1	0	0	0	0	0.1	0	0	0	0.2	0.1	0.1
GLMN	1.6	1.8	1.8	1.5	2.9	2.8	0.3	0.6	0.9	1.1	1.1	0.7	0.8	0.5	0.5	0.7	0.3	0.3	0.5	0.5	0.4	0.4	1.3	1.1	0.5	0.4	0.2	1.2	1.9	1.4
RPAP2	3.1	3	4	3.9	7	7.5	1.9	2.6	3.3	3.5	3.2	2.4	2.1	2.4	1.6	3.2	1.6	1.5	2.3	2.5	1.8	1.9	3.1	2.3	3.2	1.8	1.2	3.8	4.7	4.4
GFI1	0.3	0.3	0	0.1	7.7	7.6	0.4	0.5	0	0.1	0.2	0.1	0.5	0.1	0.1	0.3	0.2	0.1	0.1	0.2	0.2	0.3	0.1	0.1	0.1	0.4	0.2	0	0.1	3.9
EVI5	2.4	2.4	2.2	2.1	5.3	5.2	1.8	2.2	2.1	2.3	3.1	2.8	1.6	2.8	3.1	3	2.7	2.3	3.1	3.7	3.4	3.6	2.9	2.5	2.9	1.9	1.1	2.7	3.8	3.4
RPL5	1597.6	1564.9	3233.7	3244.3	486.9	482.1	1269.9	1417.3	1713.2	1820.8	1506.7	1302.9	1659.2	2677.1	2733.6	2576.4	2474.1	2424.1	2191.7	2302.5	2349.4	2571.9	1314.3	1425.3	4536.6	2986	2781.2	2908.8	2645.1	2213.1
FAM69A	19.2	19.9	3.5	3.5	22.1	20.7	2.8	3.6	2.7	2.5	8.2	10.2	9.9	2.3	1.5	2.7	1.9	2	1.6	0.9	0.9	0.6	5.2	4.4	2.8	3	1.1	1.8	1.8	1.4
SNORD21	13.5	11.7	14.4	15.8	31.5	31.8	14.9	20.7	2.5	4	5.9	5.4	7.9	49.5	20.6	58	30.5	37	20.8	21.6	18.2	13.3	5.2	10.7	346.3	566.1	835.1	6.9	17.3	9.1
SNORA66	4.8	7.4	8.5	8.3	3.7	7.6	7.6	17.5	6.7	6.4	2.1	2.6	6.6	21.8	7.1	18.5	11.5	6.8	14.2	1.9	6.1	3.7	4.5	5.7	137.7	566.6	537.3	2	10.4	6.2
MTF2	4.4	4.8	3.9	3.9	6.2	6.2	2	2.5	4	4.3	2.8	2.6	2	3.2	3.3	4.7	2.5	2.3	3.5	3.4	2.5	2.4	2.7	2.6	3	2.1	1.9	5.3	7.5	7.4
TMED5	30.4	34	18.7	19.2	71.2	69.2	26.2	35.9	27.9	30.1	62.2	53.1	43.3	52.5	46.2	46.6	45.7	46.6	46	41.1	40.4	36.8	61.3	55.6	23.5	15.1	9.8	42.2	54.8	53.7
CCDC18	1.5	1.5	0.9	0.9	1.1	1.1	0.6	0.7	0.9	0.9	0.7	0.7	0.4	0.7	0.4	0.6	0.5	0.4	0.9	0.6	0.6	0.6	0.5	0.5	1.1	0.8	0.5	1.3	1.7	1.3
LOC107985521	0	0	0	0.3	2	3	1.4	1.8	1.1	0.6	0.7	0.7	0.5	0.2	0.1	0.1	0.3	0.4	0	1.1	0	0.4	1	0	0.5	1.7	0	0.3	0.5	0.8
CCDC18-AS1	7.1	7.1	10.1	10.5	72.2	73	40	46.3	24.6	26	25.2	11.3	13.6	22.7	25.1	29.5	32.5	31.5	31.6	30	24.1	22.6	16.4	13.6	7.5	8.1	3.3	15.2	19.9	51.1
DR1	163.8	169	98.8	99.4	159.5	160.3	56.3	64.2	87.7	81.2	149.8	127	89.9	100.6	130.9	144.3	91.9	86.6	110.7	129.8	111.7	109.2	105.6	85	67.3	51.5	26.4	134.5	173	132.8
FNBP1L	12	13.1	6	6.2	20	20.7	2.6	3.2	4.6	5.3	10.2	8.8	4.4	0.3	0.2	0.4	0.2	0.2	0	0	0	0.1	7.1	5.3	1.3	1	0.6	8.2	11	10.8
BCAR3	28.5	28.9	17	16.8	15.2	16.1	9.7	9.3	3.9	3.6	8.6	6.3	7.1	0.1	0	0.2	0.1	0.1	0	0	0	0.1	4.9	3.9	1.4	0.6	1.5	6.6	7.6	12.5
LOC100129046	30.3	30.9	18.3	17.6	25.8	21.6	11.9	9.5	4	4.7	10	6.9	4.8	0.2	0.2	0.5	0.1	0.2	0	0	0	0.2	6.3	3.3	3.2	3.1	2.9	7.4	7.2	10.7
LOC102723480	0.6	0.5	0.2	0.3	0.3	0.3	0.1	0.1	0	0	0	0	0	0	0	0	0	0	0	0	0	0	0	0	0.4	0	0.2	0	0	0
MIG7	0.6	0.5	0.2	0.4	0.3	0.3	0	0	0.1	0.3	0.2	0.2	0	0	0.1	0.1	0.1	0.1	0.1	0	0	0.1	0	0.1	0.6	0.3	0.1	0.1	0.2	0.3
MIR760	0	0	2	0	0	0	0	0	1	0	0	0	3.1	0	0	0	0	0	4.5	2.1	0	0	0	0	13.3	14.4	0	0	1.1	2.8
DNTTIP2	170.4	171.6	174.1	174.4	195.9	205.1	99.2	128.9	98.8	105.9	143.6	140.1	113.3	237.7	209.9	128.8	214.4	267.2	176.1	190.8	202.9	162.9	108.2	104.8	289.7	168.8	103.6	99.7	119.1	109.3
GCLM	6.6	7.3	2.9	2.6	10.7	10.4	2	2.3	2.3	2.7	8.7	19.5	10.5	0.8	0.7	1.2	0.5	0.5	0.6	0.5	0.5	0.4	6.9	4.5	0.6	0.2	0.2	3.2	4.5	3.6
ABCA4	0.4	0.5	0.4	0.5	1.3	1.5	0.1	0	0	0	0	0.2	0.1	0	0	0	0	0	0	0	0	0	0.1	0	0.9	0.2	0.4	0	0	0
LOC105378858	0.4	0.6	0.1	0.2	0	0	0	0	0	0	0	0.1	0	0	0	0	0	0	0	0.2	0.3	0.1	0	0	0.4	0	0	0	0	0
ARHGAP29	24.2	25.3	13.4	13.6	0	0.1	0	0	0	0	0	0.4	0.5	0.5	0.4	0.4	0.5	0.4	1.4	1.9	2.4	1.6	0	0	0.1	0.1	0	0	0	0
LOC107985092	0.1	0.2	0	0.1	0	0	0	0	0	0	0	0	0	0	0	0	0	0	0	0	0	0	0	0	0.2	0.1	0	0	0	0
LOC105378859	0.8	1	0.7	0.5	0.1	0.1	0	0	0	0	0	0	0	0	0	0	0	0	0	0	0	0	0	0	0.3	0.1	0.2	0	0	0
ABCD3	19.5	20.4	11.2	11.2	18.2	18.9	3.7	5.1	6.7	7.5	11.1	9.6	7.1	5	5.5	6.2	5.5	4.8	4.4	5.6	3.6	5	8	7.5	2.9	2.2	1.4	9.7	12.3	12.9
F3	126.4	130.2	85	82.6	54.4	53.6	16.1	19.2	0.9	0.8	24.2	24.4	29.7	3.5	2.1	0.5	2.1	4.1	0.2	0.2	0.2	0.1	9.5	2.2	0.3	0	0	0	0.2	0.3
LOC105378861	0.1	0.1	0.1	0	0	0.1	0	0	0	0	0	0	0	0	0	0	0	0	0.1	0	0	0	0	0	0.2	0.1	0	0	0	0
LINC01057	1.7	2.1	0.2	0.1	0.4	0	0.2	0	0.1	0	0	0	0	0	0	0.1	0	0	0.2	0	0	0	0	0	0.4	0.4	0	0.1	0.4	0
LOC105378860	0	0	0	0	0	0	0	0	0	0	0	0	0	0	0	0	0	0	0	0	0	0	0	0	0.5	0.3	0	0	0	0
MIR378G	0	0	0	0	0	0	0	0	0	0	0	0	0	0	0	0	0	0	0	0	0	0	0	0	0	0	0	0	0	0
SLC44A3	0.4	0.5	0	0.1	0	0	0	0	0.1	0	0	0	0	0	0	0	0	0	0	0	0	0	0	0	0	0	0.1	0	0	0
CNN3	244.1	250.5	143.1	143.4	0	0.1	0	0	0.3	0.3	0.9	1.7	10.8	0	0	0.1	0	0	0.1	0.1	0	0	0.2	0.8	0.2	0.3	0.2	0	0.1	0.1
LOC105378862	3.5	4.2	2.4	1.7	0	0	0	0	0	0	0	0.1	0	0	0	0	0	0	0	0	0	0	0	0	0.2	0.4	0	0	0	0
LOC729970	33.7	32.6	16.9	13.3	0	0	0	0	0.2	0.3	0.1	0.5	1.3	0	0	0.2	0	0	0	0	0	0	0	0.2	0	0.9	0.7	0	0	0.1
ALG14	6.2	5.6	3	2.8	10	9.8	3.3	4.2	2.2	2.3	2.9	2.3	4	1.2	1.1	1.9	1	1.2	1.1	0.6	1.1	1	2.1	1.9	1.3	0.4	0.6	1.2	1.8	1.5
LOC105378863	0	0.1	0	0.2	0.5	0	0.1	0	0	0	0	0	0	0.2	0	0.2	0.1	0	0	0	0	0	0	0.2	0.5	0.6	0	0	0.1	0.1
LOC101928098	0	0.1	0	0.3	0	0	0	0	0	0	0	0	0	0	0	0	0	0	0	0.1	0	0	0	0	0	0.3	1.2	0	0	0
TMEM56	16.8	19.4	13.9	13.2	0.1	0	0.1	0.1	0	0	0.1	0.3	0.1	0	0	0	0	0	0	0	0	0	0	0	0.3	0	0	0	0	0
TMEM56-RWDD3	48.7	49.8	36.4	33.8	28.1	25	12.4	17.6	12.4	11.8	18	13.7	13.4	7.2	5	12.7	5.9	4.3	7.5	5.6	4.7	6.7	18.6	14.3	5.9	1.5	4.8	10.9	15.9	18.9
LOC101928118	0.2	0.2	0.1	0.1	0.1	0	0	0	0	0	0	0	0	0	0	0.1	0	0	0	0	0	0	0	0	0	0.2	0.3	0	0	0
RWDD3	9.1	8.7	5.5	5.6	10.8	10	3.2	5	3.5	3.4	6.2	5.1	5.5	6.2	5.3	8.5	5.5	7.6	6.2	6.2	7.4	6	6.5	6.4	3.7	2	1.8	4	5.4	6.6
LOC100996630	0	0	0	0	0	0	0	0	0	0	0	0	0	0	0	0	0	0	0	0	0	0	0	0	0	0	3.4	0	0	0
LOC105378864	0	0	0	0	0	0	0	0	0.2	0	0	0	0	0.1	0	0	0	0	0	0	0	0	0	0	0	0.3	0	0	0	0
LOC105379825	0	0	0	0	0	0	0	0	0	0	0	0	0	0	0	0	0.2	0	0	0	0	0	0	0	0	0	0	0	0	0
LOC101928169	0	0	0	0	0	0	0	0	0	0	0	0	0	0	0	0	0.1	0	0	0	0	0	0	0	1	0	0	0	0	0
LOC107985420	0	0	0	0	0	0	0	0	0	0	0	0	0	0	0	0	0	0	0	0	0	0	0	0	1.3	0.4	0	0	0	0
FLJ31662	0	0	0	0	0	0	0	0	0	0	0	0	0	0	0	0	0	0	0	0	0	0	0	0	0	0	0	0	0	0
LOC100996635	0	0	0	0	0	0	0	0	0	0	0	0	0	0	0	0	0	0	0	0	0	0	0	0	0.3	0.4	0.4	0	0	0
LOC101928219	0	0.1	0	0	0	0	0	0	0	0	0	0	0	0	0	0	0	0	0	0	0	0	0	0	0.2	0.5	0	0	0	0
LOC102723661	0	0	0	0	0	0	0	0	0	0	0	0	0	0	0	0	0	0	0	0	0	0	0	0	0.3	0.7	0	0	0	0
LOC101928241	0	0.1	0.2	0	0.2	0.3	0	0	0	0	0	0	0	0	0	0	0	0	0	0	0.1	0	0	0	0.4	0	0	0	0.1	0.1
LOC105378866	0.1	0	0	0	0.4	0.4	0	0	0	0	0	0	0	0	0	0	0	0	0	0	0	0	0	0	0	0.2	0	0	0	0
PTBP2	1.9	2	1.3	1.4	0.6	0.7	0.4	0.6	0.4	0.4	0.5	0.4	0.6	1	0.6	1.2	0.7	0.9	1.2	0.8	0.9	0.8	0.7	0.7	0.6	0.6	0.4	0.7	1.1	1.5
DPYD	4.9	5.3	3.5	4	30	29.3	13.4	16.1	16.5	17.3	14.1	24.3	13.4	49.3	64.6	60.5	48.9	41.1	18.6	24.2	18.4	16.6	6.1	7.4	18.6	10.7	5.7	12.5	15.3	18
DPYD-AS1	17.8	18.8	11.5	12.6	114.9	102.9	51.5	54.8	63.1	59.2	42.8	72.5	35.5	125.4	187.6	163.2	142.8	114.5	47.5	75.2	51.4	38	18.7	21.8	44.3	31.3	16	32.2	43.3	51.4
LOC105378867	0	0	0	0	0.1	0.1	0.1	0.2	0	0	0	0	0	0.6	0.3	0.5	0.2	0.2	0.1	0.1	0.1	0.2	0	0	1.8	1.1	0.2	0	0	0.1
DPYD-AS2	0.3	0.5	0.2	0	0.6	0.6	0.5	0.7	0	0	0	0	0	0.7	0.7	1.8	0.7	0.6	0	0.3	0.2	0	0	0	2.3	3.2	1.6	0	0.3	0.1
MIR137HG	0.3	0.4	4.3	5.1	1	1.6	0.1	0.2	0.1	0	0.1	0.1	0.1	0	0	0	0	0	0	0	0	0	0	0.1	0	0	0.5	0.1	0	0
MIR2682	2.3	2.8	34.4	29.5	0	0	0	0	0	0	0	0	0	0	0	0	0	0	0	0	0	0	0	0	0	0	0	0	0	0
MIR137	3.1	3.6	17.4	24	0	0	0	0.9	0	0	0.9	0	0	0	0	0	0	0	0	0	0	0	0	0	0	0	0	0	0	0
LOC729987	0.8	0.5	0.9	0.6	0	0	0	0	0	0	0	0	0	0	0	0	0	0	0	0	0	0	0	0	0.2	0	0	0	0	0
SNX7	21.6	21.7	3.4	3.6	0	0	0	0	5.9	6	6.9	6.8	7.3	0.1	0.1	0.2	0.3	0.3	0.4	0.3	0.4	0.4	9.8	10.4	0.3	0.6	2.1	8.9	10.6	7.1
PLPPR5	0	0	0	0	0	0	0	0	0	0	0	0	0	0	0	0	0	0	0	0	0	0	0	0	0	0	0	0	0	0
LOC100129620	0	0	0.1	0.1	0	0	0	0	0	0	0	0	0	0	0	0	0	0	0	0	0	0	0	0	0.1	0	1	0	0	0
PLPPR4	0.7	0.8	0	0	0	0	0	0	0	0	0.1	0	0.1	0	0	0	0	0	0.1	0.2	0.8	7	0	0	0.2	0.1	0.4	0	0	0
LOC107985093	0	0	0	0	0	0	0.2	0	0	0	0	0.3	0	0	0	0	0	0	0	0	0	0	0.2	0	0.7	0	0.6	0	0	0
LOC101928270	0	0	0	0	0	0	0	0	0	0	0	0	0	0	0	0	0	0	0	0	0	0	0	0	0	0	0	0	0	0
PALMD	3.9	3.8	1.1	1.2	0.4	0.4	0	0.1	0	0	0.2	0.5	0.1	0	0	0	0	0	0.1	0	0	0	0	0.1	0	0.7	0	0	0	0
FRRS1	1.6	1.8	0.2	0.2	19.7	19.3	2.9	4.5	3.1	3.6	1.9	2.6	1.5	1.3	1.1	1.2	1.3	1.1	1.3	0.7	0.8	0.8	2.2	2.7	0.6	0.8	0.5	3	3.2	8.7
AGL	3.6	3.8	2.1	2.2	8.5	8.5	1.3	2	2.9	3.2	4.9	3.8	2.2	1.3	1	1.5	1	0.9	1.4	1.8	1.2	1.2	5.5	2.8	1.2	0.8	0.2	3.4	4.9	5.5
SLC35A3	4.4	4.6	3.1	3.2	3.8	3.6	1.4	2.2	0.8	0.9	2.9	2.4	1.6	2.4	2.3	3	2.1	2.3	2.5	2.8	3.1	2.7	2.3	2.1	1.1	1.1	0.6	1.2	1.8	2
MFSD14A	42.7	43.9	27.1	26.8	51.1	50.5	22.8	26.8	31.5	32	39.4	35.7	28.1	30.8	31.3	27.5	35.6	36	20.4	27.8	34	28.1	39.6	37.7	17.7	14.4	7.5	37.7	48.3	48.7
SASS6	16.9	18.4	14.4	14.9	12.8	12.5	1.6	3	3.8	4.5	9.4	9.9	10.4	8	7.8	7.6	7.8	7.8	5.8	8	8.2	7	8.7	11	2.9	1.8	1.8	9.4	14.3	13.8
TRMT13	1.1	1.2	1.1	1.1	2.2	2.2	0.9	1.1	0.9	0.9	3.1	2.1	2.1	1.1	0.8	2.2	0.7	0.5	1.7	1.4	0.7	0.9	4.7	4.4	1.3	0.7	0.8	1.2	2	1.5
LRRC39	1.7	1.6	1.5	1.4	3.1	3.4	1.1	1.3	0.8	1.1	28.5	19.8	13	1.8	1.3	3.2	1.5	1.9	2.3	2.2	1.4	1.5	125.5	104.2	1.6	0.9	1	2.3	3.8	2.5
DBT	7.7	8.1	7.9	8.1	18.3	17.7	3.8	5	4.2	4.9	7.9	7.5	3.6	2.5	1.8	3.7	1.8	1.4	3.1	2.8	2.2	2.1	8.4	5.3	1.7	0.7	0.8	4.8	7.4	6.5
RTCA-AS1	4.3	2.9	1.4	2.4	4.5	4.9	1.4	0.5	1	1.6	1.5	2.1	0.6	1.9	1	4.2	1.3	1.5	3	1.8	0.9	2.1	1.4	1.9	0.9	0.7	0.8	0.2	1.6	2.1
RTCA	22.1	23.6	11.4	12.1	42.9	42	21.7	26.1	16.3	17.6	25.9	18.5	19.5	11.5	12.6	12.5	10.4	9.7	15.6	17.3	14.9	14	28.7	24.8	7.7	5.6	2.8	17.3	20.6	17.4
MIR553	0	0	1.2	0	14.6	0	0	1.3	0	4.2	1.4	0	0	2.7	0	2.1	1.1	1.5	0	8.5	1.5	4.3	0	1.2	11.7	12.7	19.3	0	3.8	1.1
CDC14A	0.6	0.6	0.6	0.7	1.3	1.6	0.6	0.7	1.4	1.4	1.3	1	0.8	2.9	2.1	2.9	2.5	1.8	2	1.6	2.4	2.8	1	0.8	3	1.6	1.4	1.5	2.1	2.5
LOC105379827	0	0	0	0	1.4	0	0	0	0.1	0	0	0	0	0.5	0.4	0	0.6	0.4	0.4	0.1	0.4	0.3	0	0.2	4.2	7.5	7.6	0	0.2	0.2
GPR88	0.4	0.3	0	0	0	0.1	0.1	0.1	0.1	0.3	0.1	0	0	0.8	1.3	1.3	0.7	0.3	0	0	0	0.1	0	0	0.8	0.2	0	0.1	0	0.2
LINC01349	0	0	0	0.2	0	0.6	0	0	0	0	0	0	0	0	0	0	0	0	0	0	0	0	0	0	0.6	0	0	0	0	0
VCAM1	6.4	6.7	0	0	1.2	1	0.1	0.1	0	0.2	0.1	0.5	16.4	0	0	0	0	0	0	0	0	0	0.5	0.1	0.1	0	0	0	0	0
EXTL2	7.8	8.1	2.6	2.6	5.7	5.4	1.3	1.8	1.7	1.8	2.4	2.9	1.8	0.3	0.3	0.4	0.3	0.2	0.3	0.4	0.2	0.5	3.3	2.6	0.3	0.2	0.2	1.8	2.4	2.9
SLC30A7	7.9	8.3	6.1	5.7	14.8	14.8	4.8	6.9	4.2	4.5	9.1	9.1	7.6	6.2	5.2	8.8	5.3	4.8	6.9	6.3	6.3	5.7	9.2	7.7	4.4	2.8	1.6	5.5	7.7	7.7
DPH5	3.6	3.5	7.3	6.8	5.4	5.8	2.7	3.4	3.6	3.6	4	3.6	3.9	2.8	3.3	3.7	2.9	2.5	2.6	2.6	1.9	2.7	4.4	4	3.3	2.4	1.2	4.1	5.4	3.6
LOC102606465	14.6	12.2	7.5	8.6	15.4	17.1	5.1	8.4	6.1	6.4	10.1	9	5.8	2.3	2.8	5.7	2	2.5	1.4	2.3	1.5	2.5	6.7	7	2.8	3	1	5.8	8	3.6
LOC107985094	0	0	0	0	0	0	0	0	0	0	0	0	0	0	0	0	0	0	0	0	0	0	0	0	0.6	1.3	0	0	0	0
LOC101928334	0	0	0	0	0	0	0	0	0	0	0	0	0	0	0	0	0	0	0	0	0	0	0	0	0.1	0	0	0	0	0
LOC101928370	0.6	0.8	0.6	0.4	0	0	0	0.1	0.1	0.1	0	0.1	0	0	0	0	0	0	0	0.1	0	0.2	0.8	2	0.7	1.2	2.2	0	0	0
S1PR1	6.8	6.3	10.5	11.2	1.6	1.7	0.5	0.7	0.4	0.4	0.4	4.8	0.4	0.3	0.6	0.6	0.9	0.7	0.5	1.5	3.5	8.9	10.8	18.2	1.3	2.6	4.6	0	0	0
LOC102723784	0	0	0	0	0	0	0	0	0	0	0	0	0	0	0	0	0	0	0	0	0	0	0	0	0.1	0.5	0.4	0	0	0
LINC01307	0	0	0	0	0	0	0	0	0	0	0	0	0	0	0	0	0	0	0	0	0	0	0	0	4.5	2.4	2.8	0	0	0
LOC105378872	0	0	0	0	0.2	0.1	0	0	0	0	0	0	0	0	0	0	0	0	0	0	0	0	0	0	0.1	0	0	0	0	0
OLFM3	0	0	0	0	0	0	0	0	0	0	0	0	0	0	0	0	0	0	0	0	0	0	0	0	0.1	0	0	0	0	0
DNAJA1P5	0	0	0	0	0	0	0.1	0	0	0	0	0.3	0	0	0	0	0	0	0	0	0	0	0	0	0.3	0	0	0	0	0
LOC107985095	0	0	0	0	0	0	0	0	0	0	0	0	0	0	0	0	0	0	0	0	0	0	0	0	0	0	0	0	0	0
LOC105378874	0	0	0	0	0	0	0	0	0	0	0	0	0	0	0	0	0	0	0	0	0	0	0	0	5.7	0	0	0	0	0.3
LOC107985096	0	0	0	0	0	0	0	0	0	0	0	0	0	0	0	0	0	0	0	0	0	0	0	0	0	0	0	0	0	0
COL11A1	7.2	7.1	27.1	27.1	0	0	0	0	0	0	0	1.1	1.3	0	0	0	0	0	0	0	0	0	0	0.1	0.1	0	0.1	0	0	0
LOC101928436	0.4	0	0	0	0.9	3.8	0	0	0	0	0	0	0.2	0.5	0	0.6	0	0	0	0.2	0	0	0	0	0	0	0	0	0.1	0.4
RNPC3	58.4	61.9	33.5	32.6	109.1	119	49.1	66.9	48.2	50.8	52.4	33.4	23.3	67.3	49.7	101.8	65.3	65.4	71.9	59.6	68.1	56.8	45.3	31.1	43.2	25.6	27.5	27.5	36.3	58.8
AMY2B	6.5	6.9	8.2	8.1	79.8	82.4	46.3	61.9	30.7	31	33.7	41.5	29.5	50.9	38.5	72.5	48.8	54.7	40.4	29.3	30.2	29.5	36.1	40.6	22.7	14.9	13.8	14.9	26.8	42
ACTG1P4	0.1	0.4	0.7	0.8	2	2.3	0.9	1.2	0.2	0.3	1	0.8	0.2	0.8	0.9	0.8	0.3	0.8	1.4	0.7	0.7	1.1	1	0.9	1.7	1.4	0.7	0.1	0.8	0.6
AMY2A	0	0	0.4	0.5	9.8	8.7	2.5	2	1.1	1	1.3	0.7	1.1	0.9	1	2.5	2	6.1	1.3	1.6	1.7	0.9	1	1.9	1.3	1.7	1.2	0.8	1.5	2
AMY1A	0	0	0.1	0.1	1.8	1.7	0.7	0.8	0.4	0.3	0.4	0.1	0.2	0.2	0.1	0.3	0.3	0.2	0.2	0.1	0.1	0.2	0.3	0.3	0.9	0.9	1.1	0.1	0.1	0.2
LOC105378877	0	0	0	0	0	0	0	0	0	0	0	0	0	0	0	0.6	0	0	0	0	0	0	0	0	0	0	0	0	0	0.2
AMY1B	0	0	0	0.2	2.8	1.9	0.5	1.1	0.3	0.3	0.1	0.2	0.3	0.5	0.1	0.2	0.3	0.3	0.2	0.3	0.1	0.2	0.1	0.2	1.1	0.5	1.3	0.1	0.2	0.3
LOC105378878	0	0	0	0	0	0	0	0	0	0	0	0	0	0	0	0	0	0	0	0	0	0	0	0	0	1.6	0	0	0	0
AMY1C	0	0	0	0.1	1.5	1.5	0.7	0.5	0.3	0.2	0.2	0.1	0.2	0.2	0.1	0.3	0.1	0.4	0.1	0.1	0.1	0.1	0.1	0.1	0.9	0.3	0.6	0.1	0.1	0.3
LOC100129138	0.1	0.3	0.1	0.5	0.4	0.8	0	0	0.3	0	0	0	0.2	0	0	0.2	0	0.2	0.1	0.1	0.3	0	0.3	0.4	1.1	0.2	0	0.4	0.1	0.2
LOC105378879	0	0	0	0	0	1	0	0	0	0	0	0	0	0	0	0	0	0	0	0	0	0	0	0	1.1	0	0	0	0	0
LOC105378880	0	0	0	0	0	0	0	0	0	0	0	0	0	0	0	0	0	0	0	0	0	0	0	0	0	0	0	0	0	0
LOC105378881	0	0	0	0	0	0	0	0	0	0	0	0	0	0	0	0	0	0	0	0	0	0	0	0	0.8	0	0	0	0	0
LOC101928476	0	0	0	0	0	0	0	0	0	0	0	0	0	0	0	0	0	0	0	0	0	0	0	0	0	0.3	0	0	0	0
LOC105378882	0	0	0	0	0	0	0	0	0	0	0	0	0	0	0	0	0	0	0	0	0	0	0	0	1.2	0	0	0	0	0
LOC105378883	0	0	0	0	0	0	0	0	0	0	0	0	0	0	0	0	0	0	0	0	0	0	0	0	2.1	0	0	0	0	0
LOC105378884	0	0	0	0	0	0	0	0	0	0	0	0	0	0	0	0	0	0	0	0	0	0	0	0	0.1	0	0.1	0	0	0
LOC107985116	0	0	0	0	0	0	0	0	0	0	0	0	0	0	0	0	0	0	0	0	0	0	0	0	0.6	0	0	0	0	0
LOC105378886	0	0	0	0	0	0	0	0	0	0	0	0	0	0	0	0	0	0	0	0	0	0	0	0	0	0	0	0	0	0
LOC105378885	0	0	0	0	0	0	0	0	0	0	0	0	0	0	0	0	0	0	0	0	0	0	0	0	0	0	0	0	0	0
LOC105378887	0	0	0	0	0	0	0	0	0	0	0	0	0	0	0	0	0	0	0	0	0	0	0	0	0.3	0	0	0	0	0
LOC105378889	0	0	0	0	0	0.2	0	0	0	0	0	0	0	0	0	0	0	0	0	0	0	0	0	0	0.2	0.5	0	0	0	0
LOC105378888	0	0	0	0	0	0	0	0	0	0	0	0	0	0	0	0	0	0	0	0	0	0	0	0	1	1.1	0	0	0	0.1
PRMT6	47.7	48.4	26.2	25.4	62.6	67	18.3	19	41.1	39.2	21.6	24.7	20.2	9.4	16.2	17.2	9.6	9.9	7.9	16.3	12.6	9.2	37.8	35.7	8	6.9	2	56	68.8	45.6
NTNG1	0.1	0.1	0.1	0.1	0	0	0	0	0	0	0.1	0	0	0	0	0	0	0	0	0	0	0	0	0	0.1	0	0.1	0	0	0
VAV3	0.1	0	0	0	8.6	8.5	2.7	3.3	4.1	4.3	0.1	0.6	0.2	5.9	5.6	8.7	5.2	4.6	3.4	3.4	3	3	0.7	0.9	9.7	7.9	4.5	1.3	1.8	2.5
MIR7852	0	0	0	0	0	0	0	0	0	0	0	0	0	0	0	0	0	0	0	0	0	0	0	0	0	0	0	0	0	0
VAV3-AS1	0	0	0	0	1.6	1.6	0	0.4	0.5	0.5	0	0	0	0.7	0.9	3.4	0.4	0.2	0	0	0.2	0.6	0.3	0	3.4	7.4	2.1	0	0.1	0
LOC107985124	0	0	0	0	4.4	5.1	5	5.1	0	0	0	0.1	0	5.1	2.5	5.1	2.1	0.6	0.4	0.1	0.1	0.2	0	0	2.4	2.4	0.6	0	0	0
SLC25A24	46.8	48.2	19.9	20.2	56	53.5	18.5	24.3	41.6	42.8	45.8	48.3	23.1	26	32.5	33.7	33	24.4	31.2	37.6	30.6	37.8	81.7	61	16.2	10.9	6.2	35.6	45.5	52.4
NBPF4	0.1	0.1	0	0	0	0	0.1	0.1	0	0	0.2	0.1	0.2	0.1	0	0.1	0.2	0.2	0	0	0	0.1	0.3	0.4	0.5	0.5	1.5	0	0	0.2
LOC107984108	0	0	0	0	0	0	0.2	0	0	0	0.3	0	0.2	0.2	0.1	0.2	0.8	0.2	0.2	0	0.1	0.6	0.6	0.4	0	0.2	0	0	0	0
NBPF6	0.1	0.1	0	0	0.1	0	0	0	0	0	0.1	0.1	0.1	0.1	0	0.1	0	0	0.1	0	0	0.1	0.1	0.2	0	0.3	0.2	0	0	0.1
FAM102B	52.4	54.1	9.1	8.2	70.3	70.7	33.1	44.5	74.7	80.3	105.9	85.2	35.7	39.6	51.1	42.7	59.9	58	36.6	50	44.1	53.3	101.7	65.3	60.4	48.2	29.5	152.8	201.1	185.9
HENMT1	0.2	0.2	2.2	1.8	11.4	12	2.9	4.3	4.7	4.5	10.3	7.3	10	10.5	9.2	14.6	8.4	6.9	15.4	14.7	10.3	13.2	12.7	13.9	5.4	3.5	2	7.8	10.6	19.1
LOC105378890	0	0	0	0	0	0	0	0	0	0	0	0	0	0	0.1	0.1	0.1	0.1	0.1	0.2	0.1	0.1	0	0	0.1	0.1	0	0	0	0.1
PRPF38B	6.2	6.2	6	6.2	11.1	10.9	5.4	6.4	8.7	8.9	9.9	6.8	5.3	12	10.2	13.7	11.6	12.9	11.7	10.3	9.9	9.6	8.1	7.4	13.8	8.7	6.2	11.8	16	18.3
FNDC7	0.1	0	0.1	0.1	0.3	0.2	0.1	0	0	0	0.1	0.1	0.1	0	0	0.1	0.1	0.1	0.1	0	0.1	0.1	0	0.1	0.3	0.1	0	0.2	0.1	0.1
STXBP3	98.7	105.5	88.6	86.2	187.6	183	92.9	127.8	79	84.6	179.3	166.5	119.4	131.6	145.4	180.6	132.3	108.5	143.4	176.1	137.4	160.1	159.4	155.3	58.5	35.4	29.9	119.3	153.5	175.9
LOC105378891	0.2	0.3	0.2	0	0	0	0.1	0	0	0	0	0	0.1	0	0.1	0.1	0	0	0	0	0	0	0	0	0.4	0.3	0.6	0	0.1	0
AKNAD1	0.2	0.4	0.2	0	0.3	0.1	0.1	0.1	0	0	0	0	0	0	0	0	0	0	0	0	0	0	0	0	0.3	0	0	0	0	0
SPATA42	0.1	0.2	0	0	0	0	0	0	0	0	0	0	0	0.1	0.1	0	0	0	0	0	0	0	0	0	0.3	0	0.7	0	0.2	0
LOC107985159	0	0	0.1	0	0	0	0	0.1	0	0	0	0	0	0	0	0	0	0	0	0	0	0	0	0	0.8	0.5	0.5	0	0.2	0.5
GPSM2	12.2	12.8	7.8	7.7	7.6	7.5	3.2	3.9	3.2	3.3	3.3	3.3	2.5	1.7	1.7	3	1.5	1.1	1.6	1.6	1	1.1	3.8	3.3	2	1.3	1.5	4.6	5.9	5.9
CLCC1	23.3	23.9	15	15.5	28.8	28	11.7	14.2	10.3	10.4	12.4	12.1	8.3	5.3	4.7	8.4	4.6	3.6	5.8	5.3	3.5	4.7	12.5	10.1	5.4	3.2	2.7	10.8	13.3	12
WDR47	5.4	5.4	2	2	9.4	9.7	2.7	3.4	1.8	1.7	4.2	4.5	2.6	2.2	2.2	2.4	2.1	1.9	2.3	2.8	2.8	2.6	5.8	4.1	1.6	1.4	0.4	1.8	2.4	2.5
TAF13	181	207.4	129.3	151.8	242.5	224	111.7	134.5	94.5	94.6	241.1	227.6	159.9	167.3	239.4	114.6	269.1	245.9	114.2	113.5	126.6	132.6	173.2	166.8	70.6	82.5	45.6	129.1	166	111.7
LOC105378892	2.8	2.4	0.9	0.5	5.7	8.7	2.7	1.4	2.2	2.7	3.2	2.6	0.5	2.1	1.9	1.8	2.8	0.6	0.9	0.5	0.8	0	1.1	2.8	3	0	0	2.8	2.4	5.6
TMEM167B	21.8	23.4	20.5	21	53.4	53.2	24	33.9	28.6	30.4	39.4	39.3	28.8	61.4	59.2	59.3	59.3	59.2	45.1	53.5	56.5	59.3	32.2	28.4	12.9	10.2	6.5	26.8	31.2	39.8
SCARNA2	0.5	0.6	0.8	0.4	8.3	6	8.6	6.6	4.2	1.6	0	0	0.6	3.4	0.7	7.9	1.3	0.2	4.5	0.8	1.5	0	0.5	0	295.7	413.6	251.3	1.9	1.7	4.3
C1orf194	0.1	0	0.1	0	0.2	0	0	0	0	0	0	0	0	0	0	0.1	0	0.1	0	0	0	0	0	0	0	0	0.1	0	0	0
KIAA1324	0.2	0.2	0.7	0.7	0.1	0.2	0.1	0.1	0.1	0.1	0	0.1	0.1	0	0	0	0	0	0	0	0	0	0	0	0.1	0.1	0.1	0	0	0.1
SARS	140.1	135.8	230.1	230	98.5	97.1	176.2	186.2	78.1	76.3	176.3	205.7	164.5	68.7	76.8	80.8	68.2	57.8	84.2	89.9	73.6	77.4	111.5	102.8	48.7	35.2	23.1	79	98.2	75
CELSR2	26.7	27.7	18	17.4	4.3	4.1	1.2	1.1	4.8	3.8	3.5	3.9	0.9	1.5	1.6	1	1	1.6	0.3	0.4	0.3	0.3	5	3.7	1.2	0.9	0.4	6.7	9	5.8
PSRC1	8.6	8.6	5.4	5.4	1.4	1.6	0.4	0.5	2.4	2.2	1.2	0.7	1	1.5	1.5	1.8	1.1	1.1	0.5	0.4	0.2	0.3	0.5	0.6	0.3	0.2	0.5	1.9	2.3	1.8
MYBPHL	0	0	0	0.1	0.2	0.3	0.1	0.1	0	0.1	0	0	0	0.1	0	0	0	0.1	0.1	0	0	0	0	0	0.2	0.2	0.3	0.1	0.1	0.1
SORT1	41.4	42.2	25.8	25.8	51.8	51.1	48.2	53.5	32.9	32.5	41.9	31.5	16.8	25.2	25.4	19.2	23.2	22.2	30.2	34.6	33.3	29.8	33.2	23.8	7.1	4.7	3.7	40.2	50.5	47
PSMA5	40.8	41.2	31.5	31	24.6	25.1	19.9	22.7	23.9	24	26.2	26.5	36.4	23	23.6	24.3	21.1	21	23.2	26	25	22	23.1	24.6	12	7	7.3	19.4	23.3	19.9
SYPL2	5.5	5.6	0.2	0.3	5.2	4.5	0.3	0.3	0	0.1	3	2.9	1.3	0	0	0	0	0	0	0	0	0	1.8	1.3	0.3	0.1	0.8	0	0.2	0.1
ATXN7L2	3.3	3.2	2.4	2.3	3.1	3.4	1.3	1.3	1.1	1	0.5	0.6	0.5	1.3	1.2	0.8	1.4	1.6	1.4	1.3	1.2	1.1	0.4	0.5	0.6	0.4	0.4	0.9	1.1	0.9
CYB561D1	2.3	2.3	1.1	1	8.3	8.5	1.7	1.6	2.7	2.5	2.9	2.1	1.2	2.3	1.7	1.6	2.1	1.8	2.5	2	2.9	3	2.8	2	0.4	0.6	0.2	2.7	3.1	4.5
AMIGO1	8.8	8.8	7.9	7.3	30.4	31.9	5.2	4.6	0	0	1.1	0.9	3.1	0.4	0.1	0.1	0.2	0.2	0.3	0	0.3	0.2	0.4	0.1	0.2	0.8	1.2	0.1	0.1	0.3
LOC105378893	0	0	0	0	0	0	0.1	0	0.1	0	0	0	0.1	0	0.1	0	0	0.1	0	0.1	0.3	0	0	0	0.9	0.2	0	0.1	0.1	0
GPR61	0	0	0	0	0.2	0.3	0	0	0	0	0	0	0	0	0	0	0	0	0	0	0	0	0.1	0	0.1	0.1	0	0	0	0
GNAI3	187.6	200.1	114.6	113.7	180	174	74.5	94	96.3	100.9	151.7	127.5	118	153.1	196.2	163.4	195.9	181.7	183.8	224.9	182.5	185.2	175.6	145.2	104.4	68.2	49.1	121.4	155.2	123
MIR197	0.9	2.5	3.2	6.3	6.6	20.1	4	3.6	0	0	1.3	2.3	1.7	3.6	1.9	5.8	4.1	5.4	6	4.4	0	3.9	1.3	1.1	3.5	0	0	1.7	4	2
GNAT2	0.5	0.3	1	1.2	3	4	0.9	0.5	0.4	0.2	1.8	1.1	0.3	0.6	0.5	0.9	0.7	0.5	0.5	0.6	0.3	0.5	0.6	0.6	1.1	1.6	0.7	0.5	1.4	1
AMPD2	13.1	13.3	13.5	14.1	37.6	38.7	8.5	7.9	18	17.1	13.9	6.5	9.7	66.9	66.2	49.7	87.9	86.3	108.7	101.8	94.5	92.1	3.2	3.9	19.8	19.4	17.6	13.4	16	15.5
GSTM4	10.3	10.3	1.9	2.1	67.1	65	23.2	22.2	36.2	32.7	30.2	16.1	65.1	6.6	1.6	8	6	10.9	3.2	0.5	5.1	2.8	20.4	14.6	8.9	6	1.6	17	20	15.1
GSTM2	14.9	15.9	3.9	3.4	133.9	134.8	29.8	28.4	356.6	366.7	24.5	21.3	59.8	2.8	4.8	17.7	15.7	30.5	1.3	9.3	22.3	19.4	25.6	27.8	40.3	41.4	13	274.5	308	141.9
GSTM1	3	2.1	0.7	0.5	87	81.7	27.1	26.3	113.6	112.3	1.9	2.2	63	0.7	1	32.6	22.1	59.9	0.1	0.8	31.2	16	2	2.7	42.4	50.8	3	80.3	92.6	9.2
GSTM5	0	0	0	0	2.2	2.2	0	0.2	0.1	0.3	0.6	0.1	1.5	0	0	0.3	0	0	0	0	0	0	0	0	1.1	0.6	0	0.1	0.1	0.1
GSTM3	45.9	45	10.3	9.3	20	19.1	9.6	10.8	15.2	15	29.9	28.1	4.3	0.5	0.1	0.2	0.4	0.6	0.1	0.1	0.1	0	16.2	10	0.9	0.4	0.1	11.4	14.2	13.3
EPS8L3	0	0	0	0	0.1	0.2	0	0	0.2	0.1	0	0	0	0	0	0	0	0	0	0	0	0	0	0	0.2	0	0	0.1	0.2	0.4
LOC107985167	0	0	0.1	0	1.8	1.8	0.6	0.3	7.9	7.9	0.3	0.1	0	0.1	0	0	0	0	0	0	0	0	0.4	0.1	0.2	0.6	0.3	4.3	7.5	7.9
CSF1	19.2	19.6	2.8	2.9	155	154.9	235.9	217.5	5.8	5.7	100.6	76	56.1	2.6	0.8	0.3	0.5	1.8	0.2	0.1	0.1	0.2	139.6	66.4	0.3	0.2	0.8	5.3	6.4	2.9
AHCYL1	22.9	22.9	29	29.8	40.1	39.8	34.8	38	29.2	29.8	39	38.4	27.1	17.4	16.4	20.1	14.6	13	18.8	16.2	15.5	15.2	28.9	20.4	9	5.8	4.3	37.7	44.1	38.7
STRIP1	17.2	16.7	12.2	11.7	33.2	34.1	15.9	15.8	15.4	15.6	13.8	15	7.5	10.5	11.7	12.6	10.2	10.4	14.1	15.4	13.8	13.1	17.1	12.5	6.4	6.3	3.4	13.2	16.5	17.5
LOC105378895	0	0	0	0	0	0	0	0.1	0.1	0	0	0	0.2	0.3	0.1	0	0	0	0	0	0.1	0	0	0.1	0.4	0	0	0	0	0
ALX3	6.8	7.1	8.4	8.5	22.9	25.6	10.4	8.8	7.3	7.6	7.8	8.4	3.1	4.2	3.7	3.5	3.6	5.9	5.2	5.7	3.9	3.7	7.8	6.7	1.6	1.9	0.4	9.2	11.4	18.2
LINC01397	0	0.2	0.6	0.1	0	0	0	0.3	0	0	0	0.9	1.7	0	0	0	0	0	0	0.3	0	0	0	0	0	0	0	0	0	0
UBL4B	0	0	0	0.1	0.3	0	0.1	0	0	0	0	0.6	2.2	0	0	0.1	0	0	0	0.1	0	0	0	0	0.2	0.8	1.7	0	0	0
SLC6A17	0.3	0.3	1.6	1.4	0.5	0.7	0	0.1	0	0	0.1	0	0.1	0	0	0	0	0	0	0	0	0	0.1	0	0.6	0.5	0.4	0	0	0
LOC105378897	0.2	0.1	0.7	0.6	0.4	0	0	0	0	0	0	0.1	0	0	0	0	0	0	0	0	0	0	0	0	0	0	0	0	0	0
KCNC4-AS1	0.1	0	0	0	0.4	0	0.5	0.2	1.9	1.5	0.2	0.6	1.3	0.2	0	0.1	0.1	0.2	0.7	0.1	0	0	0.2	0.2	1.4	0.8	0	0.2	0.5	0.9
KCNC4	0.2	0.2	0.1	0.1	5.7	6	1.8	1.7	3.5	3.3	1.2	2.2	0.8	0.2	0.1	0.2	0.1	0.1	0.1	0.2	0.2	0.1	2.1	1.7	0.2	0.2	0.2	1.1	1.2	1.4
LOC440600	2.6	2.8	0.6	0.5	1.5	1.7	0.9	0.6	1.3	1.6	0.7	1.4	0.7	1.7	1.7	2.2	1.5	2	1.3	1.7	1.8	1.2	1.6	1.1	1.8	0.7	1.3	1.7	1.7	1.4
RBM15	5.4	5.7	6.9	6.8	9.4	10.4	6.3	6.7	5.3	5.5	3.4	4.3	2.2	10.6	6.8	7.5	6.9	8.2	6.7	5.8	7.1	5.7	4.9	3.9	6.7	5.6	3.9	5.8	7.7	7.4
SLC16A4	3.3	3.2	0.4	0.3	0.4	0.4	0.1	0.2	0.1	0.1	0.2	0.3	0.4	0.1	0.1	0.2	0.1	0	0.1	0.1	0	0.1	0.2	0.2	0.1	0.1	0.2	0.1	0.2	0.1
LAMTOR5	332.5	343.3	184.8	174.2	364.7	363.1	251	280.6	230.3	240.1	441.3	393.4	434.6	346.9	340.6	363.2	307.8	297.8	314	335.4	344	338.7	474	480.4	103.6	74.6	94.3	231.5	249.9	242.5
LAMTOR5-AS1	2.3	3.8	3	1.6	20.6	21.7	4.2	6.6	3.9	2.3	2.8	4	4.7	1	0.8	2.6	1.4	2.3	1	1.5	0.6	0.5	4.3	3.2	0.5	2.2	3.7	2	2.4	2.1
PROK1	0.2	0	0.1	0	6.9	5.1	0	0.4	0	0.3	0	0.4	0.2	0	0	0	0.1	0.1	0.3	0	0	0	0.1	0.4	0.4	0.6	5.3	0	0	0.1
LOC105378899	0	0	0	0	1.2	0	0	0	0	0	0	0	0	0	0	0	0	0	0	0	0	0	0	0	0	0	0	0	0	0
LOC105378898	0	0	0	0	0	0	0	0	0	0	0	0	0	0	0	0	0	0	0	0	0	0	0	0	3	0	0	0	0	0
CYMP	0	0	0	0	2	1.6	0.7	0.6	0	0	0	0	0	0.1	0	0	0	0	0	0	0	0	0	0.1	0.4	0	0.5	0	0	0
LOC440602	0	0	0	0	0.4	1.3	0.1	0.1	0	0	0	0	0	0	0	0	0	0	0	0	0	0	0	0.1	0.2	0	0.6	0	0.1	0
KCNA10	0	0	0	0	84.2	88.9	8.4	7.7	0	0	4.6	1.7	0.4	0	0	0	0	0	0	0	0	0	1	0.7	0.3	0	0	0	0	0
KCNA2	0	0	0	0	2	2.1	0.4	0.4	0	0	0.3	0.5	0.2	0	0	0	0	0	0	0	0	0	0.1	0.1	0.1	0.1	0.1	0	0	0
LOC107985174	0	0	0	0	32.9	33.4	7.2	7.5	0	0	2.7	4.8	2.7	0.1	0.2	0.1	0.2	0.1	0	0	0	0	1.5	0.8	0.6	0.2	0	0	0	0
KCNA3	0	0	0	0	0.7	0.7	1	1.2	0	0	0.2	0.6	2.5	7	10	7.7	10.2	8.7	1	1.4	1.5	1.7	0.1	0.1	6.9	4.2	6.3	0.1	0	0
LOC105378901	0	0	0	0	2.9	2.9	0.1	0.3	0	0	0	0.1	0	0	0	0	0	0	0	0	0	0	0	0	0.8	0.8	0	0	0	0
CD53	0	0	0	0	218.1	215.1	337.2	360.6	531.8	546.7	573.4	477.6	583.7	527.2	550.2	526.8	529.3	445.6	522.4	573.7	535.4	555.9	539.4	478.3	187.8	88.9	81.5	506.2	520.6	462.5
LRIF1	4	4	6.3	6.6	10.1	10.7	4.1	5.4	4.7	4.8	5	8.4	3.7	1.6	1.6	3	1.2	1	2	1.9	1.2	1.2	6.8	5.8	3.3	1.6	1.1	6.3	8.1	8.5
DRAM2	10.9	11.2	10.6	11.3	36.5	35.7	22.3	31.1	23.3	25.9	39.2	31.8	29.6	27.2	31.7	32.3	22.7	31.1	31.9	36.4	30.1	27.4	33.9	37.8	11	7.8	4.4	22.9	27.8	33.5
CEPT1	10.3	12.1	12.8	12.5	38	38	17.8	23.3	19	20.9	30.3	31.3	23.6	16.7	16.2	20.6	13.4	12.4	26.6	26.8	18.1	20.7	27.3	28.6	12.4	8.6	3.3	22.7	28.1	27.2
DENND2D	0.2	0.2	0.4	0.5	32.1	31.5	11.1	12.8	10.1	10.3	15.8	18.7	11	4	3	5.7	3	2.1	2.4	2.3	1.4	1.2	26	19	1.6	1.1	0.7	4.1	5.6	5.3
LOC107985180	0.2	0	0	0	32.6	38.4	6.3	2.9	3.5	1.3	1.9	2.7	3.3	1.6	1.2	1.6	1.8	0.3	0.4	1	0	0.3	2.3	1.9	2.1	1.8	2	1.2	1.7	1.8
CHI3L2	0	0	0	0	8.5	8.1	21.3	22.1	0.5	1	2	0.8	1	1.1	3.5	4.4	1	8.4	0.3	0.3	0.3	0	0.3	0.3	0.1	0.3	0.4	0.2	0.1	0.2
CHIAP2	0	0	0	0	0.5	0.4	0.1	0.3	0	0	0	0	0	0	0	0	0	0	0	0	0	0	0	0	0.7	0	0	0	0	0
CHIA	0	0	0	0	0.1	0.1	0	0	0	0	0	0	0	0	0	0	0	0	0	0	0	0	0	0	0.1	0	0	0	0	0
LOC105378903	0	0	0	0	0	0	0	0	0	0	0	0	0	0	0	0	0	0	0	0	0	0	0	0	1.1	0.6	0	0	0	0
PIFO	0	0.1	0	0	0.6	0.4	0	0	0.2	0.2	0.1	0.2	0.1	0	0	0	0	0	0	0	0	0	0.2	0.1	0	0	0.1	0.1	0.1	0.1
LOC105378904	0	0	0	0	0	0	0	0.1	0.1	0	0	0.1	0	0	0	0	0	0	0	0	0	0	0	0	0.4	0	0	0	0	0
PGCP1	0	0	0	0	1.6	0.8	0	0	0	0	0	0	0	0	0	0	0	0	0	0	0	0	0	0	0	0	0	0	0.1	0
OVGP1	2	2.1	2.6	2.7	24	23.1	7.2	9	4	3.6	2.1	4.1	2.3	2.6	4.2	2.1	3.3	3.6	2	2.6	2	2	0.8	1.5	3.1	2.3	5.6	3.1	3.8	9.3
WDR77	15.2	16.5	19.4	18.7	32.7	33.1	10.2	12.8	45.7	45.5	20.5	16.8	14	8	9	12.9	8.8	9.1	11.3	11.4	13.3	13.1	24.1	23.4	7.1	4.7	3.6	44.7	51.2	30.5
ATP5F1	312.8	329.6	240.8	249	293.8	296.3	212	252.8	406.4	427.4	352	327.7	344.8	316.9	346.4	332.6	330.2	330.6	334.9	344.2	364.5	360.5	377.4	385.9	185.6	125.3	98.6	443.7	472.5	348.7
C1orf162	0.5	0.6	0.8	0.8	22	22.9	21.2	24.1	23	22	21.7	15.6	10.9	50.8	55.7	53.9	59.9	55.9	58.8	62	47.1	52.7	5	5.8	65.1	45.5	41.8	18.4	22	11.9
TMIGD3	0.1	0.1	0	0	17.9	19.4	0.8	1.3	293.1	282.5	257.9	92.4	112.3	2.4	3.2	1.9	1.3	4.6	0.9	1.3	1.3	0.4	228.5	207.7	0.6	1.1	0.6	211.8	230.1	247.2
ADORA3	0	0	0	0	16.6	17.9	0.6	0.8	296.8	302	70.4	35.5	19.8	0.5	1.3	1.4	0.9	1	0.8	1.1	1	0.5	89.9	98	0.9	0.4	0.8	178.2	190	289.5
RAP1A	12.1	12.7	7.2	7.2	23.9	23.2	16.3	19.4	37.1	39.9	50.3	34.8	42.1	34.6	36.4	38.9	36.1	32.1	36.2	40.4	36.9	44	40.5	33.7	18.5	11.8	9.6	43.3	50.3	41.3
LINC01160	0.7	0.8	0.1	0.1	32	34.3	12.8	13.9	25.2	26.6	16.5	4.3	20.7	2.6	1.4	3.4	2.2	2.4	2.6	1.7	0.9	0.7	5	5.2	3.1	2.2	0.9	7.3	11.8	11.4
LOC107985184	0.7	0.8	0.4	0.4	12.9	15.8	7.6	8.1	10.4	9.5	10.1	4.8	3.4	4	2.5	4.6	3.7	2.2	3.2	3.2	2.9	3.3	6	3.4	6.9	6.4	5.3	9.8	11.6	10.8
FAM212B	2.8	2.8	4.8	5	12.7	12.5	6	5.9	5.7	5.4	4.4	6.9	2.2	7.7	8.6	7.9	13.8	11.7	10.4	11.4	10.5	9.8	4.8	5.6	0.5	0.9	0.7	6.9	8	10.3
FAM212B-AS1	1.3	1.3	3.7	3.8	0.7	0.9	0.4	0.3	0.2	0.4	0.3	0.7	0.2	0.1	0.1	0.2	0	0.2	0.1	0.1	0.1	0.1	0.2	0.1	0.1	0	0.6	0.3	0.2	0.2
LOC101928718	1.6	1.6	4.5	4.5	1.1	0.9	0.4	0.5	0.4	0.6	0.3	1	0.4	0.1	0.2	0.2	0.1	0.3	0.1	0	0.2	0.1	0.4	0.1	1.4	0.2	1.9	0.5	0.3	0.4
DDX20	41.5	43	63.7	65.1	58.5	64.8	18.6	23.4	52	52.8	38.2	41.6	29.3	23.3	20.9	19.7	18.8	23.2	21	21.1	19.8	18.1	42.8	43	14.6	11.6	8.2	58	71.4	66.6
KCND3	0	0	0.1	0.2	0	0	0	0	0	0	0.2	0.1	0.5	0	0	0	0	0	0	0	0	0	0	0	0.1	0.1	0.1	0	0	0
KCND3-IT1	0	0	0	0	0	0	0	0	0	0	0	0	0	0	0	0	0	0	0	0	0	0	0	0	0.7	0	0	0	0	0
KCND3-AS1	0	0	0	0	0	0	0	0	0	0	0	0	0	0	0	0	0	0	0	0	0	0	0	0	0.6	0	0	0	0	0
LOC643355	0	0	0	0	0	0	0	0	0	0	0	0	0.4	0	0	0	0	0	0	0	0	0	0	0	0.1	0	0.5	0	0	0
LOC105378906	0	0	0	0	0	0	0	0	0	0	0	0	0	0	0	0	0	0	0	0	0	0	0	0	0	0	0	0	0	0
LOC105378909	0	0	0	0	0.1	0	0	0	0	0	0	0	0	0	0	0	0	0	0	0	0	0	0	0	0.1	0.1	0	0	0	0
CTTNBP2NL	16	15.7	16	17	35.6	35.8	13.6	16.3	12.7	13.1	34	24.3	15.3	1.7	1.7	3	1.7	1.2	1.5	1.2	1	0.9	20.1	14	10.1	6.2	4.8	15.3	18.2	17.8
MIR4256	0	0	0	1.2	7.8	7.9	1.6	0	1.3	3	16.2	5.4	0	0	0	0	0	0	2.8	0	0	0	7.7	2.7	0	0	0	2	3.4	0.6
WNT2B	0.3	0.4	0.7	0.8	2.3	2.8	1	1.1	1	1	4.7	3.9	2.6	0.4	0.1	0.6	0.4	0.5	0.3	0.3	0	0.1	2.7	2.3	0.9	1	0.6	0.9	1.1	1.9
ST7L	0.9	1	1.2	1.3	1.2	1.2	0.5	0.6	0.7	0.7	0.8	1.2	0.8	0.5	0.4	0.5	0.4	0.4	0.6	0.6	0.4	0.5	0.8	0.9	0.5	0.6	0.4	0.6	0.7	0.8
CAPZA1	174.1	180.6	132.4	128	186.5	188.7	97.4	138.3	205.3	221.5	257.3	202.5	199.2	180.8	218.9	225.8	190.4	175.6	268.8	281.4	228.3	226.7	232.6	199.9	119	80.1	57.2	285.2	322.2	256
MOV10	26.8	26.7	14.5	14.4	24.1	25.2	10.9	10	10	9.3	10.2	7.3	16.5	4	4.2	4	5	5.3	27.3	30.5	35.2	29.8	10	9.9	4.2	3.2	3.6	8.4	9.5	8.5
RHOC	304.9	311.1	173.2	176.6	166.6	170.5	104.2	98.4	123.8	112.9	179.1	114.2	290.3	30.1	32.2	22.6	47.6	40.9	477.2	556.2	675.1	590.7	163.1	139.3	56.1	34.6	41.3	145.3	150.1	122.9
PPM1J	2.2	2.5	8.6	6.8	1.5	1.8	2.1	2.3	1.9	1.5	1.8	0.4	1.8	1.3	1.3	3.5	2.2	2	7.5	6.1	7.1	4.5	0.6	0.1	4	3.4	3.1	10.5	12	4.5
LOC105378910	0	0	0	0	0.3	0.9	0	0	0	0	0	0	0	0	0	0	0	0	0	0	0	0	0	0	0	0	0.2	0.1	0	0
FAM19A3	0	0	0.3	0.3	0.8	0.6	0.6	0.6	0.2	0.1	0.8	0.4	0.5	0	0	0	0	0	0	0	0	0	0	0.1	0.1	0	0	0	0.1	0.1
LINC01356	0.5	0.8	2.4	2.9	1.6	1.4	0.3	0.3	41.5	41.2	4.6	2.1	9.1	0	0.1	0.2	0	0	0	0	0.2	0	4	4.8	0.7	1.1	0.7	55.4	65.2	51.1
HP08777	0	1.5	2.6	2.2	0	1	0.2	0	60.8	57.2	5.3	1.7	16	0.4	0	0.3	0	0	0	0	0.4	0	7.2	6.9	0	2.3	2.7	72.7	85.3	63.4
LOC105378911	0	0	0	0.2	0.3	0.1	0.1	0.1	1	0.8	0.4	0.2	0.3	0	0	0	0	0.1	0.1	0	0	0.1	0.4	0.1	0.3	0.3	0.6	2.6	5.8	2.4
SLC16A1	44.8	47.1	48.3	48.6	48.8	48	14.4	19.6	35.4	36.5	24.8	18.1	17.1	3.8	4.4	3.9	2.4	1.7	1.9	1.4	0.5	0.8	16.2	8	4.8	4.7	1.6	64.3	79.3	37.6
AKR7A2P1	0.6	0.8	1.2	0.8	4.5	5.3	1.4	1.3	0.5	0.8	0.6	0.9	0.4	1	0.4	0.5	0.3	0.2	0.1	0.1	0	0	0.1	0	1.8	0.9	1	0.5	1.9	0.8
SLC16A1-AS1	7.3	6.9	19.6	20.3	9.7	8.7	4.9	6.1	2.1	2.5	2.1	2.1	1.3	2.4	1	1.8	1.1	0.9	1.3	0.8	0.2	0.3	2.3	0.9	1.2	0.8	1.2	2.4	2.6	1.4
LOC107985189	0.1	0.4	0.4	0.5	0.9	1.1	0.6	0.2	0.2	0.1	0.1	0.1	0.8	0	0	0.2	0	0	0	0	0	0	0.1	0.2	0.2	0.3	0	0.1	0.5	0.2
LOC100996251	0.3	0.2	0.4	0.5	3.9	3.3	1.4	1.3	0.6	0.3	0.7	1.4	1	0.4	0.2	0.9	0.5	0	0.3	0.1	0.3	0	1.1	1.1	0.1	0.7	0.3	0.5	0.2	0.3
LRIG2	3.7	3.8	4.3	4.6	5.7	5.9	3.2	4.1	3	3.2	3.4	3.1	1.6	3.5	2.8	3.4	2.9	2.8	3.1	2.9	2.5	2.5	4.2	2.9	1.5	1.3	0.9	3.3	4.7	4.3
LOC643441	0	0	0	0	0	0	0	0	0	0	0	0	0	0	0	0	0	0	0	0	0	0	0	0	0	0	0	0	0	0
MAGI3	2.7	2.7	1.2	1.4	0.2	0.3	0	0	0.6	0.6	0.9	0.6	0.3	0.2	0.1	0.2	0.1	0.2	0.1	0.1	0.1	0.1	1.5	1.2	0.3	0.3	0.1	1.1	1.3	0.9
PHTF1	10	9.8	0.9	1	5.5	5.9	1.4	1.6	3.4	3.2	2.3	2.1	1.4	1.1	0.9	1.3	0.8	1	0.9	0.8	0.6	0.7	3.2	2.5	0.7	0.7	0.4	3.9	4.8	3.5
RSBN1	4.1	4.6	3.9	3.9	8.5	8.2	2.7	3.9	3.5	3.8	6.1	5.6	3.5	4.9	4.8	6.1	4.5	4.7	6.7	8	8.6	7.2	5.3	3.9	8	5.6	3.9	6.1	8.6	9.1
AP4B1-AS1	7.9	7.4	6.7	7	36.3	36.9	15.3	16.5	12.2	12.5	17.7	14	13.9	16.8	14.7	22.8	13.4	13.1	13.7	10.1	7.9	8.9	11.6	10.2	4.2	5.8	1.6	10.5	15.4	13.6
PTPN22	1	1	0.2	0.2	23	22.4	4.9	7.2	7.3	7.3	8.3	6.5	5.5	7.4	5.9	8.1	6.4	3.3	1.6	1.4	0.7	1	3.9	2.5	4.2	3.9	3.2	3.4	4.8	5.7
BCL2L15	0.1	0.1	0.1	0	0.9	0.8	0.3	0.2	0.3	0.2	0.3	0.4	0.6	0.3	0.4	0.9	0.4	0.5	0.4	0.4	0.4	0.2	0.1	0.2	0.3	0.2	0.3	0.3	0.5	0.3
AP4B1	1.9	1.8	1.6	1.6	5.6	5.9	3.5	4	2.4	2.6	3.2	2.2	2.4	3.5	3	4.7	3	3.1	3.3	2.6	2.2	2.3	2.3	1.9	1.4	0.9	0.6	2.3	3.1	2.8
DCLRE1B	17	18.5	15.4	15.6	43.1	44.3	17.3	19	14	12.6	18.2	16.7	13.2	8.4	6.3	8.7	4.7	4.8	8.1	8.3	5.5	5.4	17.1	12.5	2.9	1.4	1	12.9	15.8	15
HIPK1-AS1	0.2	0.3	0.2	0.2	0.7	1.5	0.5	0.5	0.4	0.5	0.5	0.7	0.4	0.8	1.2	0.4	1.3	1.3	1.3	0.4	0.7	0.4	0.6	1	1.2	1.9	1.4	0.2	0.3	0.2
HIPK1	5.6	5.5	5.1	5.2	10.8	10.6	5.8	6.7	7.1	7.3	9.1	9	3.2	13.4	12.6	10.2	12.4	12.1	9	11.1	9.5	9.1	7.1	4.7	5.6	3.9	2.4	8.3	11.9	11.1
OLFML3	9.9	10.5	0.7	0.8	9.9	10.2	0.1	0.2	412.1	402.1	61.6	30.4	59.7	0.4	0.4	0.3	0.4	0.3	0.1	0.8	1.1	0.2	38.1	42.3	1.2	0.3	0.3	448.4	438.6	491.1
SYT6	0	0	0	0	0.3	0.3	0	0	8.1	8.8	5.9	2.6	2.4	0	0	0	0	0	0	0	0	0	3.5	2.2	0.1	0.2	0.1	15	18.7	15.4
LOC107985443	0	0	0	0	0	0	0	0	2.9	1.3	13.5	2.4	0.3	0	0	0	0	0	0	0	0	0	8.5	3.1	0	0	0	6.2	8.4	2.3
TRIM33	6.7	6.9	5.6	6	16.8	16.5	8.8	11.3	3.9	4.3	7.8	7.7	4.2	6.4	5.4	7	5.4	5.9	7.6	7.6	6.5	6.4	5.9	4.2	4	3.5	2.7	5.4	7.7	8.1
LOC105378913	0.1	0.4	0.4	0.5	0.4	0.2	0.1	0.1	0	0.3	0.1	0.2	0.2	0.2	0.2	0	0.1	0	0	0.2	0	0	0.3	0.3	0.7	0.6	0	0.1	0.2	0.2
BCAS2	195.2	202.1	185.2	188.5	186.3	182.4	59.9	82.8	79.8	77.3	121.9	117.4	124.6	103.8	97.3	96.1	103.4	106.2	116.4	106.6	90.3	96.4	114	128.5	66.2	37.8	25.7	96.9	111.7	95.6
LOC105378914	0.2	0.8	0.7	0.5	0	0	0	1.1	0.5	0	0	0.8	0.8	0.6	0.2	0.4	0.5	0	1.4	0	0	0	0	0	0	0	0	0	0	0.1
DENND2C	2	2.5	1.4	1.5	7.7	8.3	0.9	1.2	0.3	0.2	1.5	1.4	1	0.1	0.1	0	0.1	0.1	0.1	0.1	0.2	0.1	1.1	0.4	0.1	0.1	0.2	0.2	0.2	0.2
AMPD1	0	0	0	0	0.2	0.3	0	0	0	0	0	0	0	0	0	0	0	0	0	0	0	0	0	0	0.1	0	0	0	0	0
NRAS	207.1	223.7	124	125.5	265.7	261	71.8	94.7	78.2	85.8	161.7	141	95.4	129.6	143.2	120	159.7	168	114.7	141	174.6	143.1	235.7	178.6	44.2	35.1	29.5	121.5	158.5	127.7
CSDE1	138.2	141.6	157.6	159.9	88.2	87.6	157.4	182.8	80.9	85.3	157.8	168.7	115	135.1	131.4	122.5	128.9	132.6	127.4	133.9	133.4	126.7	124.5	108.8	80.2	59.7	35.8	93.1	110.1	114
SIKE1	14.1	15.5	16.6	17.1	12.3	12.1	3.6	4.7	5.7	5.7	7.8	6.9	4.9	5.9	5.7	8.9	5.5	4.7	6.6	6.5	6.1	6.8	6.9	5.1	5.7	3.8	2.7	7.3	9.3	10.1
SYCP1	0	0	0	0	0.1	0	0	0	0	0	0	0	0	0	0	0	0	0	0	0	0	0	0	0	0	0	0	0	0	0
LOC105378915	0	0.1	0	0	0.7	0	0	0	0	0	0	0	0	0	0	0	0	0	0	0	0	0	0	0	1.1	0	0	0	0	0
TSHB	0.1	0.1	0.1	0.1	0	0	0	0	0	0	0	0	0	0.2	0	0	0	0	0	0	0	0	0	0	0.2	0.1	0	0	0	0
TSPAN2	7.3	7.6	5.9	5.8	0.2	0.2	0.4	0.5	0	0	0	0	0	5.6	4.2	5.6	8.7	3	0.1	0.1	0.2	0	0	0	0.5	0.6	0.6	0	0	0
LOC105378916	0	0	0	0	0	0	0	0	0	0	0	0	0	0.1	0.3	0.2	0.4	0.3	0	0.1	0.1	0	0	0	0.2	2.2	0.6	0	0	0
LOC105378917	0.2	0.1	0.4	0.2	0	0	0	0	0	0	0	0	0	0	0	0	0	0	0	0	0	0	0	0	0.2	0.2	0.5	0	0	0
NGF	10.5	9.8	12.3	12.3	0	0	0	0	0	0	0	0.1	0.2	0	0	0	0	0	0	0	0	0	0	0	0.4	0.6	0	0	0	0
VANGL1	18.1	18.3	3.8	3.5	8.8	8.8	1.2	1.7	1.3	1.4	0.1	0.1	0.2	0.5	0.5	0.7	0.5	0.4	0.4	0.4	0.7	0.4	0.7	0.1	1.4	1	1	2.8	3.6	3.4
CASQ2	0	0	0	0	0	0	0	0	0	0	0.1	0	0	0	0	0	0	0	0	0	0	0	0	0	0.3	0.6	0.7	0	0	0
NHLH2	0	0	0	0	0.1	0.2	0	0	0	0	0.1	0	0.2	0	0	0	0	0	0	0	0	0	0	0	0.4	0.2	0.3	0	0	0
LOC101928995	0	0	0.1	0	0.4	0	0	0.1	0.2	0.2	0	0	0	0	0	0.2	0	0	0	0	0	0	0	0	0	0	0	0.3	0	0
LOC101928977	0	0	0.3	0	0	0	0.3	1.4	0.3	0.7	0	0.3	0	1.7	0.9	0.8	0	0.3	0.9	0.1	0	0.5	0	0	0	2.5	0	0.7	0	0.5
SLC22A15	2.4	2.8	0.1	0.2	19.2	19.5	17	21.4	12	11.7	5.7	11.5	2.9	26.5	23.5	33.9	20.2	14.8	11.7	9.6	6.9	7.9	4.3	2.2	0.9	0.6	0.5	10.1	14.8	11
MAB21L3	0	0	0	0	0.6	0.6	0.2	0.3	0.1	0.1	0	0.1	0	0.2	0.3	0.1	0.1	0.1	0	0	0	0	0	0	0.3	0.1	0	0	0.1	0
LOC105378918	0	0	0	0	0.9	0	0	0	0.1	0	0	0	0	0	0	0	0.1	0	0	0	0	0	0	0	0	0	0	0	0	0
LOC107985190	0	0	0	0	0.4	0.5	0.1	0	0.2	0.3	0	0.1	0	0	0	0	0	0	0	0	0	0	0	0	0	0	0	0.2	0.2	0.1
LOC105378919	0	0	0	0	0	0	0	0	0.2	0	0	0	0	0	0	0	0	0	0	0	0	0	0	0	0	0	0	0	0	0
LOC105378920	0	0	0	0	0.2	0.1	0	0	0	0	0.9	0.5	1.1	0.3	0.3	0.5	0.5	0.3	0.9	0.8	0.9	0.7	0.8	0.8	0.4	0.1	2.1	0.4	0.4	0.5
ATP1A1	123.3	122.8	70.5	71.5	95.6	95.6	95.1	98.8	152.1	149.7	154.6	149	126.4	64.2	68.9	63	70.6	71	94	120.3	125.6	102.3	100.4	89.3	26.4	22.9	15.9	115.9	134.2	112.3
ATP1A1-AS1	109.7	112.2	64.2	64.5	90.1	88.9	89.8	94.8	137.8	134.5	141.9	135.2	146.3	60.3	65.7	58.5	67.9	72	88.6	112.8	113.1	95.9	92.4	96.5	32.6	28.5	19.3	107	124.4	105.4
LOC101929023	0	0	0	0	0.5	1.1	1.1	1.5	0.2	1.3	0.6	0.7	0.3	0.7	0.2	0.4	0.5	0.1	0	0.5	0.3	0.3	0.2	0.1	1.2	1.9	0	1.6	2.6	1.1
CD58	5	5.3	1.5	1.6	19.7	19.4	7.7	12.1	11.8	13.3	18.7	14.4	19.7	9.8	9	14.2	9.3	8.8	13.4	11.5	10	12	12.2	10.9	5.3	3.7	2.7	13.8	21.6	12.7
LOC105378925	0	0	0	0	0	0	0.3	0.5	0	0.2	0	0.4	0.2	0.8	0.9	0.7	0.6	0.9	0.1	0.6	0.1	0.5	0.1	0.2	3.4	1.9	0	0.1	0.4	0
MIR548AC	0.7	0	0	0	0	0	0	0	0	0	0	0	0	0	0	0.8	0	0	0	0	0	0	0	0	3	0	0	0	0.5	0.4
IGSF3	5.4	5.5	1.1	1.2	0.2	0.3	0.3	0.4	1.2	1.1	0.2	0.1	0	0.1	0.1	0.1	0.1	0.1	0.1	0	0	0.1	0	0	0.1	0.1	0.1	0.5	0.6	0.5
LOC105378924	0	0	0	0	1.2	1	0	0.1	0	0	0	0	0	0	0	0	0.1	0.1	0	0	0	0	0	0	0.4	0.3	0.4	0	0	0
MIR320B1	0	0	0	0	0	0	0	0	0	0	0	0	0	0	0	0	0	0	0	0	0	0	0	0	0	0	0	0	0	0
C1orf137	0	0.3	0	0	0	0	0	0	0	0	0	0	0	0	0	0	0	0	0	0	0	0	0	0	0	0	0	0	0	0
LOC105378926	0	0	0	0	0	0	0	0	0	0	0	0	0	0	0	0	0	0	0	0	0	0	0	0	0.8	0	0	0	0	0
CD2	0	0	0	0	0	0.3	0.7	2.5	0.8	0.2	0.2	1.5	76.7	4.5	3.6	4.9	2.4	1.1	0.7	0.2	0.1	0.4	0	0	128.8	73	66	0.2	0.4	1.3
LOC105378927	0	0	0	0	0.3	0	0.1	0.3	0.2	0	0	0	0	0	0	0	0	0	0	0	0	0	0	0	0.7	0.4	0	0	0	0.1
PTGFRN	79.9	81.6	10.1	9.7	7.3	7.7	15.2	15.8	37.7	36.4	9.4	9.4	3.8	2.9	1.6	4.2	1.2	2.3	0.2	0.3	0.2	0.1	9.3	10.4	6.9	4.9	3.4	42.9	51.9	43.3
CD101	0.2	0.2	0	0	0.9	1	3.2	3.2	11.6	11.7	2.7	1.2	1.2	13.5	12.6	12.5	9	8.1	21.2	27.9	11	17.7	0.2	0.3	10.6	8.4	6.5	14	17.6	24.3
LOC101929099	1.5	1.1	0.4	0.3	4.4	5.3	8.9	7.8	21.7	21.4	6	3.4	4.1	32	30.1	27.5	18.6	18.5	47.2	61.1	26.7	41.6	0.5	1.2	11.8	7.8	7.2	27.8	37.2	51.7
TTF2	2.2	2.2	4.1	4	2.9	3	1.2	1.3	2.7	2.8	1.2	0.9	0.5	0.7	0.6	1.1	0.6	0.9	0.9	1	1	0.8	1.1	1	0.9	0.7	0.3	3.1	3.9	3.2
MIR942	0	0	0	0.9	5.8	11.7	1.2	1	1.9	0	0	0	0	0	0	0.8	0	0	0	2.9	0	0	0	0	6.2	0	0	0	2	0.9
TRIM45	4	4	3.9	4.2	0.8	0.7	0.2	0.2	0.7	0.7	0.2	0.1	0.3	0.2	0.2	0.4	0.1	0.3	0.3	0.1	0.2	0.1	0.2	0.2	0.4	0.4	0.1	0.8	1.5	1.2
VTCN1	0	0	0	0	0	0	0	0	0	0	0	0	0	0	0	0	0	0	0	0	0	0	0	0	0.1	0	0	0	0	0
LINC01525	0	0	0	0	0	0	0	0	0	0	0	0	0	0	0	0	0	0	0	0	0	0	0	0	0	0	0	0	0	0
MAN1A2	15.6	16.2	10.9	10.8	24.4	24.3	5.6	7.5	11.8	12.5	12.4	10.5	5.3	10.8	11.2	12.4	12	11.4	7.3	9.3	8.2	8.4	14.1	9	22.3	16.2	11	13.3	18.7	18.6
LOC100996263	0	0.3	0	0	0	0	0	0	0	0	0	0	0.6	0	0	0	0	0.5	0	0	0	0	0	0	1.8	0.7	6	0	0	0
FAM46C	5.5	5.2	0.3	0.9	0.6	0.6	0.2	0.2	0.2	0.3	0.9	0.8	0.7	1.2	1	2.8	0.7	0.8	0.4	0.6	1	0.4	0	0.2	17.5	21.9	26.8	0.2	0.2	0.3
LOC105378929	0.2	0.2	0.1	0	0	0.2	0	0	0	0	0	0.2	0	0	0	0	0	0	0	0	0	0	0	0	0.5	0.6	0	0	0	0
GDAP2	1.6	1.5	1.1	1.2	4.2	4	1.9	2.4	1.4	1.5	2.5	2.7	1.7	2.7	2.9	3.9	2.9	2.8	3.1	3.7	3.3	2.9	2.3	2.2	2.8	2.1	0.9	1.8	2.7	2.7
WDR3	46.8	47.8	80.4	78.2	64	64.3	18.5	23.4	63.2	59	46.2	36.4	24.6	16.6	24.8	31.2	18.6	19	16.7	23.9	18.7	17.3	34.2	25.8	27.1	19.4	11.2	64.5	81.3	36.2
SPAG17	0.1	0.1	0.2	0.2	0.2	0.2	0.1	0.1	0.2	0.1	0.1	0.1	0	0.1	0.1	0.2	0.1	0.1	0	0.1	0.1	0	0.1	0.1	0.2	0.1	0	0.2	0.2	0.1
LOC105378930	0	0	0	0	0	0	0	0	0	0	0	0	0	0	0	0	0	0	0	0	0	0	0	0	0	0	0	0	0	0
LOC107985447	0	0	0	0	0	0	0	0	0.4	0	0.3	0	0	0	0	0	0	0.2	0	0	0	0	0	0	0	0	0	0	0	0.1
TBX15	0.3	0.3	0	0	0	0	0	0	0.1	0.1	0	0.2	0.6	0	0	0	0	0	0	0	0	0	0	0	0.1	0	0.2	0	0	0
LOC105378933	0.1	0	0	0	0.4	0	0	0	0	0	0	0	0	0	0	0	0	0	0	0	0	0	0	0	0.6	0.9	1	0	0	0
LOC107985191	0	0	0	0	0	0	0	0	0	0	0	0	0	0	0	0	0	0	0	0	0	0	0	0	0	0	0	0	0	0
WARS2	3.8	3.9	3.9	3.5	3.1	3.2	1.2	1.2	1.3	1.3	1.7	1.9	1.6	1.1	1.2	1.6	1	1	1.1	1.1	0.8	0.8	1.9	1.6	1	1	0.5	1.6	1.9	1.5
WARS2-IT1	0	0	0	0	0	0	0	0	0	0	0	0	0	0	0.3	0	0.3	0	0	0.3	0	0	0	0	0.5	0	0	0	0	0
LOC101929147	6.4	6.5	6.5	5.2	5.8	5.9	3.1	2.7	2.5	2.8	3.4	3.9	2.2	1.8	1.5	3	1.3	1.2	1.8	1.7	1.1	1.4	5.1	4.6	3.1	3	2	3.5	4.6	2.2
LOC107985192	0	0.4	0	0	0	0	0	0.1	0.2	0	0.4	0.4	0.6	0	0	0	0	0.3	0	0.1	0	0	1.5	0.7	0.4	1.8	0	0.2	0.5	0
LOC105378934	0	0	0	0	0	0	0	0	0	0	0	0	0	0	0	0	0	0	0	0	0	0	0.2	0.4	0	0	0	0	0	0
HAO2	0	0	0	0	0	0	0	0	0	0	0	0	0	0	0	0	0	0	0	0	0	0	0	0	0.1	0.2	0.1	0	0	0
HAO2-IT1	0	0	0	0	0	0	0	0	0	0	0	0	0	0	0	0	0	0	0	0	0	0	0	0	1.7	1.8	0	0	0	0
HSD3B2	0	0	0	0	0	0	0	0	0	0	0	0	0	0	0	0	0	0	0	0	0	0	0	0	0.5	0.2	0.4	0	0	0
LOC105378935	0	0	0	0	0	0	0	0.2	0	0	0.2	0.2	0	0.3	0.2	0.1	0.1	0	0.2	0	0.2	0.2	0	0	2.5	0.6	0	0	0	0.1
HSD3B1	0	0	0	0	0	0	0	0	0	0	0	0	0	0	0	0	0	0	0	0	0	0	0	0	0	0.2	0	0	0	0
HSD3BP4	0	0	0	0	0.1	0.2	0.3	0.5	0	0	0.2	0.3	0	0.4	0.2	0.5	0.1	0.2	0	0	0	0	0	0	0.5	0.4	0	0	0	0.1
LINC00622	0	0	0.1	0	1.9	2.5	1.5	3.2	0	0	2.4	2.5	5.2	4.6	3.5	2.8	2.8	2.3	0.1	0.3	0	0	0.6	0.2	0	0.7	0	0	0.4	0.9
ZNF697	4.3	4.5	0.6	0.7	15.3	15.5	13.3	16.7	1.7	1.6	7.8	10.2	6.6	4.3	5.1	5.4	5.1	4.2	0.3	0.4	0.3	0.4	6.1	3.6	0.6	0.8	0.6	2.1	2.6	3
LOC105378937	0.1	0.4	0.3	0.6	0	0	0	0.3	0	0	0	0	0	0	0	0	0	0	0	0	0	0	0	0	0	0	0	0	0	0
PHGDH	114	114.9	146.4	146.4	0.7	0.8	53.8	51	0.5	0.3	29.8	86.8	23.2	0.3	0.1	0.3	0.1	0.7	0	0	0.4	0	13.8	3.7	1.2	1.2	0.4	4.3	4.7	5.3
LOC105378936	3.4	2.4	3.2	2.9	0.2	0.3	6.8	8	0	0	1.5	3.3	0.8	0	0	0	0.1	0.2	0	0	0.2	0	1.5	0.1	0.6	0	0	0.5	0.3	0.3
HMGCS2	0	0	0	0	0	0.2	0	0	0	0	0	0	0	0	0	0	0	0	0	0	0	0	0	0	0.1	0.1	0.1	0	0	0
REG4	0	0	0	0	0.1	0	0	0	0	0	0	0	0	0	0	0	0	0	0	0	0	0	0	0	0.3	0.1	0.2	0.1	0	0.1
LOC105378938	0	0	0	0	0.1	0.1	0	0	0	0	0	0	0	0	0	0	0	0	0	0	0	0	0	0	0.2	0.4	0.3	0	0	0
NBPF7	0	0	0	0	0.2	0.2	0	0	0	0	0	0	0	0	0	0	0	0	0.1	0	0	0	0	0	0.2	0.1	0.2	0	0	0
ADAM30	0	0	0	0	0.3	0.3	0	0	0	0	0	0	0	0	0	0	0	0	0	0	0	0	0	0	1	0.4	0.2	0	0	0
NOTCH2	23.3	23.6	11.9	12.2	37.7	37.4	20	21.8	10.7	10.7	32.8	40.4	8.4	42.1	42.2	32.5	43.7	45.1	41.6	58.5	53.7	51.5	51	22.4	19.2	17.3	11.3	5.1	7.5	9.2
LOC101929178	0.7	0.3	0	0.2	0	0.6	0.4	0.8	0	0.2	0	0.7	0	0.8	0.3	0.6	0.2	0	0.6	0.5	0.7	0.6	0.3	0	0.9	0.3	0	0	0	0
LOC105378939	0	0	0	0	3.1	3.5	0.5	1.2	0	0	0.1	1.9	0.2	2	1.8	2.8	1.5	1.4	0.3	0.4	0.1	0.5	0.4	0	5.8	4.5	2.1	0	0	0
LOC105378940	0.2	0.7	0.1	0	1.3	2.3	1.1	0.9	0	0	0	0.7	0.2	0.4	0.2	0.1	0.3	0.6	0.4	0.3	0.1	0.4	0.3	0	1.4	0.8	0	0	0	0
SEC22B	69	71.8	75.7	76.3	81.2	78.7	58.6	73.6	38.2	40.6	83.3	112.7	55.7	33.6	30.9	48.6	28.6	24.3	22.6	19.6	13.3	15.2	89.1	67.6	8.4	6.5	5.9	25.1	31.8	36.2
LOC107985522	0.7	0.6	0.2	0.2	3.6	4	0.7	2	0.2	0.5	0.4	1	0.5	1.4	0.5	0.7	0.5	1	0.1	0.4	0.3	0.2	1.7	0.8	0.8	1.3	2	0.3	0.7	0.4
LOC105378941	0.8	0.6	0.4	1.1	27.3	27.5	6.2	9.4	0.6	0.5	1.3	7.1	3.3	1.1	0.5	0.3	1.5	2.2	0	0.4	0.5	0.5	3.5	3.4	3.2	4.1	0	0.6	1.4	0.6
LOC101929788	0.3	0	0	0.3	0	0.4	0	0	0.1	0	0	0	0	0	0.1	0	0	0	0	0	0	0	0	0.1	0.4	0	0.5	0	0	0
LOC107985523	21.1	20.5	18.1	12.7	11.7	15.1	5.1	3.6	9.2	7	5.7	7.2	1.3	13	9.7	5.8	4.3	10.1	13.2	5.2	7.2	6.5	5.6	5.7	8.9	6.7	0	8.8	7.1	5.9
PFN1P2	1.7	2	1.5	2	13.3	12.4	4.2	3.9	2	2.4	3.2	5.8	1.4	2.7	1.5	1.5	0.8	1	4.6	2.2	0.6	0.6	6.2	2.8	3.3	1.1	1.4	2.3	5	2.6
NBPF8	30.3	29.9	17.1	17.8	25.5	25.7	14.5	16.3	13.9	14.6	8.2	11.3	5.7	45.7	28.4	18.4	18.9	29.9	48	31.6	29	21.9	10.1	14.3	21.9	11	7.3	11.6	15.4	11.2
LOC100996724	22.9	22.9	14	13.9	98.9	96.6	62.5	66.4	9.4	10.8	25.1	52.1	9.1	7.6	5.4	12.7	6.4	4.5	5.7	5.4	3.4	4.6	41.8	26.6	12.4	8	7.6	2.2	2.7	6.1
LOC107985524	2.7	2.8	1.4	0.4	4.3	8	0.9	4.2	0.4	0	1.7	2.5	3.1	0	0.2	0.8	0.1	0	0.4	0.2	0	0.2	1.6	1	5.5	0.7	0	0.5	0.3	0.1
LOC105378944	0	0.3	0	0.3	0.9	1.8	1.2	0.3	0	0.3	0	0.2	0	0.6	0.3	0.8	0	0.4	0.3	0.9	1.1	0.3	0.2	0	1.4	1.5	0	0	0	0
LOC105378943	0.1	0	0.1	0	2.4	1.3	0.9	0.4	0.1	0	0	0.9	0.2	0.7	0.2	0.2	0.4	0.2	0.3	0	0	0.1	0.4	0.3	1.8	1.8	1.7	0	0	0
LOC101929796	1.3	1.3	1.7	1.5	6	5.2	2.1	1.9	0.6	0.6	1.8	1.7	0.3	4.5	6	4.4	7.2	4.5	8.6	14.1	8.7	11	3	1.1	4.3	3.8	1.2	0.4	0.7	0.4
NBPF26	20	19.3	17.6	17.4	17.6	17.5	16.1	18.3	10.7	10.6	15	20.2	6.3	77	58	46.8	68.9	66.1	100.7	94.5	92.3	96.2	25.1	17	38.4	20.8	11.1	9.3	15	10.3
RNVU1-19	0.4	0	0	0.5	0	0	0	0	1	0	0	0	0	124.1	27.4	302.1	38.8	18.1	62.8	3.9	0	5.2	0	1.5	603.8	501.2	106	0	0	0
PPIAL4A	2.9	2.3	0.9	1.4	17.2	16.7	1.4	0.8	1.3	1	2.4	2	1.9	0.9	1.1	1.1	0.4	1.4	0.9	1.5	1.6	2.5	2.3	2.8	12.2	4.4	11.7	0.3	1.3	1
LINC00623	5.4	5.6	0.3	0.5	6.7	6.5	2.2	2.1	5.8	5.8	5.6	5.3	4.6	7.2	8.8	8.7	6.4	6	2.4	3.2	2.1	2	5.1	6	2.6	1.7	2.6	4.9	6.2	9.7
LOC100996720	14.4	16.2	1.3	2.4	21.3	17.1	9.6	8.4	15.2	18.2	17.9	16.2	17.3	29.3	33.4	30.5	22.2	24.1	11.6	15.6	8.9	8.9	18.7	21.8	12.9	8.6	8.3	11.7	19.4	23.6
RNVU1-4	1.6	4.1	0	0	3	3.1	0	2.2	1	0	0	1	1.5	22.1	24.4	100.8	33.9	15.3	12	2.5	3.7	7.7	0.6	2.6	101.9	47.4	99.9	0	1.6	1.4
LOC105369199	0.1	0.1	0	0	0.1	0.2	0	0	0	0	0.1	0.1	0	0	0	0.1	0	0	0	0	0	0	0	0	0.1	0.1	0.1	0	0	0.1
LOC101929798	5.5	6.6	6.4	7.3	19.8	15.5	6.7	8.7	5.4	7.2	63.1	14.3	19.5	1.5	3.7	3.3	2.8	2.4	6.3	4.3	1.1	2.3	10	7.4	1	0	3.6	5.5	4.8	7
LOC100996721	2.3	2.2	0.1	0.1	6	3.6	0.5	0.6	1.2	1.2	1.3	2.1	2.3	2.8	2.3	2.6	1.4	3.4	0.6	0.6	0.7	0.3	1.8	2.4	2	2.7	3.5	0.6	1.3	2.4
FCGR1B	0	0	0	0	21.9	22.1	6.2	6.4	26.9	27.3	18	12.8	15.9	5.7	9.4	8.6	6.5	7.8	2.1	3.4	2.6	1.4	8.9	15.8	0.7	0.3	0.4	11	12.5	15.2
LOC100996318	0.3	0.2	0.1	0	11.6	9	2.7	2.7	5.7	7.1	11.3	9.3	3.9	3	3.9	5.1	2.1	2.1	0.4	1.3	0.6	0.5	5.2	8.4	0.4	0.4	0.5	4.2	4.4	8.2
HIST2H2BA	9.9	7.1	0	0.3	1.9	4.9	0.8	0.2	5.2	4.2	20.8	11.5	9.5	0.5	0.4	0.8	0.3	0.6	5.4	1.4	1.2	0.4	18.4	14.3	8.8	14	14	8.9	12	0
FAM72B	14.7	15.4	17.8	17.3	10.3	7.6	1.1	1.7	4.1	4.8	5.5	2.3	4.6	2.1	3.1	3	3	4.8	1.4	1.6	2.1	1.1	2	1.9	1.4	2.3	1.9	7.4	9.7	10.1
SRGAP2C	7.1	7	5.7	5.8	8.1	8.3	3.8	4.1	6.2	6.8	10.6	6.9	5.9	5.3	5.8	6.4	6.5	7.8	4.9	4.8	6	5.3	4	4.3	5.8	6.1	6.1	5.3	7.6	8.3
LOC107985193	0	0.1	0	0	0.5	0.2	0.1	0.2	0.1	0.1	0.2	0.2	0	0.1	0.2	0.1	0.2	0.3	0.1	0.2	0.3	0.1	0.1	0.1	3.8	2.4	2.4	0.1	0.3	0.1
SRGAP2-AS1	0	0.4	0.1	0	0.2	0.2	0.1	0.1	0.3	0.2	0.7	0.1	0.7	0.3	0.2	0.6	0.2	0.2	0.1	0.2	0.2	0	0	0.2	6	5.1	5.5	0	0.1	0.3
LOC107985194	6.3	8.2	0	0	0.6	0.6	0	0	1.7	1.9	6.6	1.3	6	0	0.2	0	0	0.4	0	0	0	0	0.3	0.4	0.4	0.2	0.4	0.6	1.6	1.9
LOC105378946	0.1	0.1	0	0	0.2	0.2	0.1	0.2	0	0.1	0.1	0	0	0.3	0.1	0.4	0.1	0.1	0	0	0	0	0.1	0.1	0.2	0.4	0	0	0.1	0.1
EMBP1	3.2	3.1	1.1	1.1	2	3.2	1.4	1.5	2.3	2.4	3.3	1.6	2.9	13.2	6.9	16.5	7.8	11.3	1.8	0.9	1.2	0.7	1.5	1.1	7.8	5.9	5	2.7	3.3	3.3
LOC107985195	0.1	0.2	0.1	0	0	0	0	0	0.3	0	0.1	0.3	0.5	0.7	0.4	0.3	0.1	0.1	0	0.1	0.1	0.1	0	0.3	0.5	0.7	0	0	0.1	0.1
LOC101929814	0	0	0	0	0.1	0	0	0	0	0	0	0	0	0	0	0	0	0	0	0	0	0	0	0	0.3	0.1	0	0	0	0
LOC107985199	0	0.1	0	0.2	0	0.6	0	0	0.4	0.2	0	0.5	0	0.2	0	0.2	0	0	0	0	0	0	0	0	1.2	1	0	0	0.4	0.2
LOC105371172	0	0	0	0.3	1.1	0.4	0.1	0	0	0.1	0	0	0	0	0	0	0	0	0	0.1	0	0	0	0	0	0.2	0	0	0	0.1
LOC105371175	0.2	0.2	0	0	1.1	1.8	0.2	0	0.3	0	0	0.1	0	0.1	0.2	0.1	0.1	0	1.8	3	0.2	0.4	0	0	0.8	0	0	0	0.1	0.5
LOC107985200	2	2.1	23.6	22.2	7.7	7.4	2	0.4	0.1	0	0.2	0.6	0.6	0.1	0	0	0.1	0.2	0.1	0	0.1	0.2	0.6	0.9	0.9	1.6	2.1	0	0	0.5
LOC107985201	0.1	0.4	2.5	2.6	2.4	2.2	0.5	0.1	0	0.1	0.2	0.1	0.1	0	0.1	0.2	0	0.5	0.2	0	0.2	0	0.3	0	0.6	3.2	1.4	0.3	0	0.3
LOC107983967	0.4	0	0.1	0.7	0	0.7	0.1	0	0.6	0.5	0.5	0.2	0	0.3	0.3	0	0	0.3	0	0.9	0.6	0	0.6	0	0	3.3	0	0.4	0	0.5
LOC101927452	0	0	0	0	0	0	0	0	0	0	0	0	0.1	0	0	0	0	0	0	0	0	0	0	0	0.3	0.1	0.1	0	0	0
RNVU1-17	0	0	0	0	0	0	0	0	0	0	0	1	0	0	0	0	0	0	0	0	0	0	0	0	6.5	43.8	64	0	0	0
RNVU1-18	3.1	1.5	2	0	18.2	3.1	3.1	7.6	3.9	1.2	1.1	0	3.1	14.3	1.8	9.7	1.9	0	13.1	2	3.7	1.2	2.4	2.1	1533.8	5380.4	9019.1	0	0.5	4.4
LOC107985108	1.2	0.3	1.1	0.4	8.4	7.3	1.3	0.9	0.4	0.1	2	6.1	14.6	1.1	0.3	1.1	0.3	0.5	1.2	0.4	0.5	0.1	8.4	5.6	123.4	411.7	673.8	0	0.3	10.1
LOC105369140	0.2	0.2	0	0	0.2	0.2	0	0	0	0	0	0	0.1	0	0	0.1	0	0	0	0	0	0	0	0	1	0.7	0.6	0.1	0.2	0.2
LOC388692	5.2	5.5	0	0	6	5.5	1.4	2.1	2.8	3.7	2	2.6	3	6.2	4.3	5.3	1.8	4.8	2.2	1.5	1.1	0.3	3.6	2.4	3.1	4.5	3.7	1.9	3.2	4.3
LOC199882	0	0	0	0	0.4	0.2	0	0	0	0	0.8	0.9	1.1	0	0	0	0	0	0	0	0	0	0.4	0.5	0.2	0	0.1	0	0	0.2
FCGR1CP	0	0	0	0.1	261.1	275.8	84.1	92	198.7	215.3	178	147.8	225.8	41.5	51.5	60.1	58.5	56.9	8.9	11.6	10.1	8.5	125.3	203.2	3.4	1.5	3.9	89.5	96.1	150.6
LOC100996713	0	0	0	0	11.2	12	2.7	4.2	3.8	2.6	11.9	8.2	5.6	0.9	1.1	2.5	1.7	0.8	0.3	0.4	0.2	0.3	7	10.6	0.3	0.2	0.4	2	1.5	7
LOC105371209	0	0.5	0	0	0	0	0	0	1.4	0	0	0.7	0	0	0	0	0	0	0	0	0	0	2.1	0	0	0	0	0	0	0
FAM72C	7	8.2	12.1	12.4	7.7	8.3	1.5	1.4	3.3	3.3	3	1.4	3.4	2.4	2.1	2.9	2.5	3.8	3.1	2.1	3.3	3	1.9	1.3	1.3	1.1	1.7	5	6.5	6.7
SRGAP2D	29.4	31.7	32.8	31.6	43.8	49.9	23.1	22.9	28.8	30.6	45.5	31.2	30.4	25.1	28.6	26.2	37.6	36.4	37.2	32.2	45.5	45.9	24.4	20	41.4	39.9	36.2	30.6	39.2	45
LOC107985109	0.1	0	0.2	0	0	0.6	0	0	0	0	0	0	0	0.2	0	0	0	0	0	0	0	0	0	0	0.6	2.3	0	0	0.2	0.1
LOC105371207	0	0	0.1	0.1	1.1	0	0	0	0	0.3	0	0	0	0	0	0	0	0	0.1	0.2	0	0	0	0.1	0	0	0	0.1	0	0.1
LOC105371206	0.3	0.3	0.3	0.1	0.3	1.4	0.4	0.1	0	0	0	0.1	0	0	0.2	0	0.1	0	4	2.9	0.1	0.1	0	0	0.5	0	0	0	0	0.4
LOC100996732	0.5	0.6	3.3	3.3	3.5	3.3	0.5	0.4	0.2	0.4	0.1	0.2	0.1	0.6	0.3	0.2	0.4	0.2	0.4	0.3	0.3	0.4	0.2	0.2	1	0.6	1.1	0.2	0.3	0.7
LOC101060524	0.1	0	0	0.1	0.7	0	0	0	0	0	0.2	0	0.2	0	0	0	0	0	0	0	0	0	0	0	0.1	0.5	1.5	0	0	0
LOC107985527	0.1	0.1	0	0	0.2	0	0	0	0	0	0	0	0	0	0	0	0	0	0	0	0	0	0	0	0	0	0	0	0	0
CH17-125A10.2	0	0	0	0	0	0.1	0	0	0	0	0	0	0	0	0	0	0	0	0	0	0	0	0	0	0.2	0.1	0.1	0	0	0
LOC105371196	0	0	0	0	0	0	0	0	0	0	0	0	0.4	0	0	0	0	0	0	0	0	0	0	0	0	0	0	0	0	0.1
PPIAL4E	0.5	0.4	0.3	0.2	12.1	18	0.4	0.2	0.1	0.5	0.2	0	0.3	0	0.2	0.1	0	0	0.1	0.2	0	0	0.3	0.1	0.3	0.4	0.8	0	0	0
LOC105373467	0.3	0	0.3	0.2	0	0	0	0.1	0	0.4	0.3	0.3	0.2	7.5	3.6	16.1	0.6	2.1	2.2	0.3	0.8	0.2	0.3	0.3	52.7	90.5	93.1	0	0.2	0.4
RNVU1-15	0.4	0	1	1	0	0	0	0.5	0	0	1.1	1	1.5	39.5	12.8	80	0	11	12	1.5	3.1	1.2	0	0	292.7	510.7	504.6	0	0.8	1.6
NBPF15	19.1	19.8	19.8	18.5	18.3	18.2	6.1	7	10.7	12.2	14.1	14.3	9.4	19.3	10	13.2	12.8	14	20.1	13.6	15.9	14.1	21.3	18.8	8.9	5.9	8.2	10.5	16.6	13.1
LOC105371211	0.1	0	0	0	0	0	0	0	0	0	0	0	0.1	0	0.1	0.1	0.1	0.2	0.1	0	0	0.1	0	0	0.5	0.1	0.8	0.2	0.1	0.2
LOC105379574	0	0.1	0.1	0.1	0.6	0.2	0	0	0	0	0.1	0	0	0.2	0.1	0.1	0	0	0	0	0	0	0.1	0	45.3	173.3	261.5	0	0	0.1
LOC101929826	0	0	0	0	0	0	0	0	0	0	0	0	0	0	0	0	0	0	0	0	0	0	0	0	0.1	0	0.1	0	0	0
LOC105371214	0	0.1	0	0	0	0	0	0	0	0	0	0	0	0	0	0	0	0	0	0	0	0.3	0	0	0.8	0	0	0	0.1	0
LOC105371215	0	0	0	0	0	0	0	0	0	0	0	0	0	0	0	0	0	0	0	0	0	0	0	0	0	0	0	0	0	0
DRD5P2	0	0	0	0	0	0	0	0	0	0	0.1	0	0	0	0	0	0	0	0	0	0	0	0	0	0.4	0.1	2.6	0	0	0
LOC645166	1.5	1.8	6.3	6.7	8.2	8.5	0.8	0.9	0.4	0.5	0.2	0.2	0.2	0.8	0.6	0.5	1.1	0.2	1.3	0.4	0.4	1	0.2	1	1.2	2.9	2.3	0.7	0.8	1.6
LOC105371216	0.4	0.4	0.1	0	2.4	3.5	0.1	0.2	0.2	0	0	0.1	0	0.4	0.3	0.3	0.1	0	2.3	3.3	0	0.1	0	0	0.5	0	0	0	0	0.7
LOC105371217	0.1	0	0	0	0.4	0.4	0	0	0	0	0	0.1	0	0	0	0	0	0	0.3	0.2	0	0	0	0	0	0	0	0	0	0
LOC107985111	0	0	0	0.1	0	0	0.2	0.2	0.4	0	0	0	0	0	0	0.2	0	0	0	0	0	0	0	0	0.6	2.3	0	0	0	0
SRGAP2B	3	2.9	2.8	2.9	4.3	4.5	2.4	2.6	3.4	3.5	4.5	3.1	2.6	3.2	3	3.5	3.2	4.7	4	3.6	4.7	3.5	2.2	2.1	3.9	3.5	2.9	2.9	4	4.3
LOC107985595	0.1	0.2	0.2	0	0	0.5	0.4	0.4	0.3	0.3	0.2	0.3	0.4	0.6	0.4	0.4	0.3	0.9	0.3	0.7	1.4	0.3	0.1	0.2	3.4	2.4	2.3	0.2	0.6	0.5
FAM72D	7.8	7.5	10.2	10.5	8.4	7.9	1.4	1.4	2.5	2.8	3.2	1.5	2.7	2.1	1.8	3	1.6	3.7	1.8	1.5	2.1	1.2	0.8	1.1	1.2	1	1.3	4.5	5.2	5.5
LOC105371219	0	0	0.1	0	0.2	0.1	0	0.1	0	0	0.1	0	0.1	0	0	0.1	0.1	0	0	0	0	0	0	0	0.3	0.1	0.3	0	0.1	0
LOC101929805	0	0	0	0	0.1	0.1	0	0	0	0	0.3	0.1	0.2	0	0	0	0	0	0	0	0	0	0.1	0.1	0.3	0.3	0.2	0	0	0
LOC100996741	3.2	3.3	0.5	0.4	15.2	13.9	4.2	5	1.9	1.8	2.2	7.6	2.2	3.5	2.3	3.7	1.7	2.7	1.1	0.8	0.6	0.5	4	4.5	3.5	3.7	3	1.6	1.6	2.1
LOC103091866	4	3.8	0.1	0.2	4.9	4.5	1.5	1.8	2.8	2.6	1.6	2.6	1.2	5.8	3.4	4	1.7	3.4	1.7	1.6	1.2	0.5	3.8	1.7	1.8	1.5	1.9	2	2.8	4.2
LOC100996740	9.1	9.5	0.6	1.3	15.1	16.7	7	7.5	8.1	6.4	3.7	6.2	5.7	13.3	9	11.2	7.3	9.1	6.3	6.9	5.1	3.3	9.2	7.3	6.6	7	7.6	5.9	7.4	7.9
PPIAL4D	0.5	0.9	0.2	0.3	17.8	18.6	0.1	0	0.1	0.8	0	0	0.3	0	0.1	0.2	0.3	0	0	0	0	0	0.3	0.2	2.7	0	0.8	0	0.2	0.1
RNVU1-14	0	3.4	1	0	3	0	0	1.1	1	0	0	1.6	0	21.5	15.1	245.3	24.6	15.9	8.2	3.5	1.9	2.4	1.2	0	731.3	322.7	223.9	1.6	0.8	1.4
NBPF20	4.2	4.3	4.1	4	7.5	8.3	3.1	3.8	2.5	2.7	3	2.9	3.3	6.7	5	5	5.6	6.5	7.6	6.5	6	6.1	3.9	5	6	2.3	2.9	2.3	3.8	2.8
LOC105371303	28.1	28.3	23.2	23.4	35.4	30.9	11.1	10.4	13.2	16.2	10.6	10	2.3	11.6	10.2	6.7	5.8	7.7	15.3	11	9.1	5.6	12.7	6.9	9.2	11.5	8.4	11.5	15.3	10.1
LOC105371312	18.4	23.3	10.4	15.8	15.7	15.8	3.9	4.7	6.2	8.9	4.6	6.3	2.2	7.9	4.6	4.3	2.1	2.8	6.9	2.3	3.2	2	5.9	5	3.7	5	0	5.5	10.1	6.3
LOC105371288	0	0	0.1	0	0.1	0.2	0.1	0.1	0	0.1	0	0	0	0	0	0	0	0	0	0	0	0	0	0	0	0.2	0	0	0	0
LOC101060254	0.6	0.6	0.3	0.5	3.8	3.9	1.3	1.3	0.1	0.2	0.4	0.3	0.3	0.1	0	0.2	0	0	0.1	0.1	0	0	0.2	0.5	0.9	0.4	0	0.1	0	0.1
NBPF25P	17.4	16.7	12.3	12.9	35.1	35	15.8	15.9	9	10.7	11.2	17	14.4	25.1	18.4	19	25.3	24.6	32.3	26.9	22.7	24.5	20.6	26.5	13.7	11.2	10.3	8.5	12.1	11.6
GPR89A	8.3	8.6	7.8	7.7	7.9	8	3.1	4.6	4.1	4.3	3.7	3.6	4.4	2	2.1	3.2	2.1	2.5	2.9	2.9	2.6	2.5	3.3	4	1.8	1.2	0.8	4.2	5	4.6
PDZK1	0.8	0.7	0.7	0.6	0.3	0.4	0.2	0.2	0.1	0.1	0.2	0.1	0.1	0.1	0	0.1	0.1	0.1	0.1	0.2	0.2	0.1	0.1	0.1	0.1	0.1	0.3	0.1	0.1	0.1
CD160	0.6	0.4	0.7	0.7	1.4	1	0.2	0.4	0.2	0.2	0.3	0.4	0.3	0.4	0.3	1	0.4	0.2	0.6	0.5	1	0.4	0.4	0.3	0.7	0.4	0.6	0.1	0.6	0.5
[truncated: 36,479 more rows]

## Sheet: Read Counts
Feature	C20.1	C20.2	HMC3.1	HMC3.2	MDM1	MDM2	MMG1	MMG1	iPSCMG1	iPSCMG2	GEO_AM1	GEO_AM2	GEO_AM3	GEO_CD14M1	GEO_CD14M2	GEO_CD14M3	GEO_CD14M4	GEO_CD14M5	GEO_CD16M1	GEO_CD16M2	GEO_CD16M3	GEO_CD16M4	GEO_FM1	GEO_FM2	GEO_MDC1	GEO_MDC2	GEO_MDC3	GEO_iPSCMG2.1	GEO_iPSCMG2.2	GEO_iPSCMG2.3
DDX11L1	67	64	22	11	11	11	8	8	12	1	8	6	6	8	9	4	16	18	10	8	13	6	1	4	40	47	17	0	3	43
WASH7P	2486	2274	2060	2065	502	453	2900	2737	1547	1187	718	657	640	1482	1880	2049	2062	1444	1944	2110	1473	1671	563	1246	286	291	126	676	2379	5378
MIR6859-1	167	137	121	143	50	48	311	266	129	97	65	66	33	115	121	201	141	112	171	128	127	127	43	84	16	12	1	81	243	595
LOC107985730	1	0	1	1	3	3	0	4	2	2	0	0	3	0	2	1	1	0	0	0	0	0	2	3	1	4	3	2	9	13
MIR1302-2	0	0	2	1	0	0	0	0	0	0	0	0	0	0	0	0	0	0	0	0	0	0	0	0	0	0	0	0	0	0
FAM138A	0	0	0	4	1	3	4	0	0	0	0	0	0	0	0	0	7	0	0	0	0	15	0	0	18	16	0	0	0	0
LOC105379212	0	0	0	0	2	0	0	0	0	0	0	0	0	0	0	0	0	0	0	0	0	0	0	0	2	1	0	0	0	0
OR4F5	0	0	0	0	2	1	0	2	0	0	0	0	0	0	0	0	0	0	0	0	0	0	0	0	2	2	0	0	0	0
LOC100996442	29	29	60	68	227	179	320	414	183	202	144	116	52	472	237	635	479	430	365	300	183	211	93	85	32	30	20	54	423	522
LOC729737	148	156	152	139	768	825	733	794	3974	3294	1730	950	2530	6914	3938	8266	5763	7958	3998	2457	2616	1393	881	2758	43	53	60	2232	10633	11184
LOC102725121	129	187	7	6	4	4	4	10	0	0	18	11	12	5	9	3	8	0	1	11	2	2	2	18	24	13	4	0	0	69
LOC102723897	2525	2610	1968	1953	529	530	2590	2657	1814	1433	699	707	712	1789	2356	2737	2312	1583	2253	2532	1732	2042	799	1139	378	363	139	752	2739	6072
MIR6859-2	84	76	85	92	53	45	137	170	110	81	56	37	36	61	67	144	125	97	86	95	78	112	29	65	21	9	2	41	178	351
LOC107985721	5	4	9	5	4	4	2	6	12	7	0	0	0	1	2	5	0	2	1	1	3	2	5	1	14	14	9	5	31	62
OR4F29	1	2	1	2	25	26	5	1	2	1	0	0	0	0	0	0	0	0	0	0	0	0	0	0	4	0	0	1	0	7
LOC100132287	382	361	335	337	404	427	564	575	883	824	275	241	491	2093	1265	2272	2112	1859	1399	1141	708	642	164	546	23	32	36	364	1972	3370
LOC105378947	11	11	2	3	27	22	13	6	3	6	4	6	0	2	0	2	1	2	2	2	0	1	3	5	0	1	0	1	1	8
LOC101928626	1	1	1	1	15	11	2	1	0	0	0	0	0	0	1	0	0	0	1	1	0	1	0	0	0	1	0	0	0	4
MIR6723	223	260	176	198	833	822	321	182	228	397	168	263	163	139	205	208	169	115	172	129	95	129	121	221	172	158	108	119	437	902
OR4F16	5	0	6	7	81	69	14	4	2	4	4	9	3	8	4	19	10	5	3	4	3	1	0	6	12	10	4	2	11	10
LOC100133331	550	545	556	590	379	365	695	745	907	721	437	282	392	2154	1060	2345	1894	1556	1532	1144	698	764	226	447	49	50	32	423	2243	2991
LOC107984841	173	190	119	119	56	55	175	206	166	195	121	103	30	544	255	730	673	420	433	261	208	287	99	101	25	17	11	93	462	624
LOC107984847	168	137	138	87	47	51	142	160	163	151	79	75	33	344	148	408	370	302	270	165	150	155	83	99	15	19	4	53	418	621
LOC107984849	19	22	16	9	12	11	34	52	82	36	30	13	17	86	74	131	91	108	76	72	44	45	16	18	5	3	1	26	185	201
LOC100288069	122	140	163	165	89	88	169	186	126	135	114	96	30	264	130	287	290	217	267	152	134	149	87	42	85	62	32	62	329	308
LOC105378580	66	61	42	56	134	129	101	100	54	42	115	91	19	141	144	185	225	178	130	120	110	108	87	66	154	114	44	36	219	206
LOC100287934	28	49	32	52	23	23	13	37	8	17	18	23	20	83	35	112	41	26	86	41	57	17	20	44	19	16	5	15	64	100
FAM87B	85	103	26	17	57	40	59	69	54	40	45	18	10	121	58	102	90	71	61	39	47	31	30	13	51	21	3	44	159	105
LINC00115	223	242	80	89	119	108	106	117	71	65	96	42	32	273	138	289	199	125	181	107	83	89	47	73	126	120	46	52	205	239
LINC01128	2071	2156	826	826	679	664	895	1088	1951	1560	1336	1521	485	396	487	374	544	451	523	584	377	457	1008	967	295	202	52	819	3507	2961
LOC107984850	1	4	3	2	67	67	0	1	0	0	0	4	0	0	0	10	0	0	0	0	0	0	8	4	8	5	2	0	4	4
FAM41C	13	7	2	2	40	36	4	21	2	3	5	18	6	6	16	21	9	14	6	5	6	2	6	12	4	8	2	2	16	12
LOC284600	676	671	165	180	135	116	12	3	15	17	6	8	11	8	12	15	10	11	28	9	11	14	2	6	21	22	16	25	70	108
LOC100130417	451	436	37	33	36	23	2	3	0	1	1	0	6	0	0	1	2	2	5	2	0	2	4	6	2	4	4	4	23	32
LOC107985728	671	704	13	22	19	18	1	2	9	3	1	7	2	0	0	1	2	1	0	0	0	0	1	0	19	25	6	7	16	12
SAMD11	3149	3076	1163	1167	152	151	435	492	529	394	271	218	298	284	394	358	427	337	527	596	453	401	138	290	146	82	39	226	740	746
NOC2L	9702	9698	9332	9410	972	942	2721	3027	4360	3466	2699	2569	1442	3049	4598	4555	4295	3099	4830	6653	4477	4351	1828	2369	761	543	143	2670	9419	8385
KLHL17	1590	1627	1586	1578	184	178	574	509	956	633	186	219	134	586	871	1160	856	628	840	757	541	549	255	305	79	45	23	455	1425	2033
PLEKHN1	376	477	395	401	15	11	156	109	2	0	15	10	18	108	118	175	96	141	12	3	18	4	0	7	26	7	9	3	12	9
PERM1	98	120	95	133	6	11	25	41	0	0	4	6	2	9	21	25	21	27	2	6	3	0	0	0	9	6	3	0	1	2
HES4	2821	2798	1719	1452	120	122	257	213	4	14	16	22	8	264	96	18	86	58	3985	2397	1459	1805	6	20	46	12	14	5	31	8
ISG15	7034	7282	2069	2002	331	318	936	903	1977	1500	490	1700	783	1487	2689	2370	2360	1156	3298	3754	2537	3061	1275	929	419	306	52	160	554	1689
AGRN	70598	72256	25697	24792	4004	4008	24890	24611	1806	1266	2038	4428	1218	588	749	616	940	793	230	286	291	229	1782	2015	112	98	32	717	2543	2551
LOC100288175	749	843	534	543	66	60	1013	1222	63	48	106	265	113	39	33	13	39	51	7	10	0	1	104	109	41	16	13	37	112	75
RNF223	302	342	176	160	47	35	348	355	22	17	26	53	26	30	25	27	86	41	7	4	8	32	27	30	70	38	20	19	81	57
LOC105378948	83	125	45	44	11	8	75	42	7	11	0	5	2	10	13	17	42	16	2	1	4	12	2	6	15	15	9	2	21	29
C1orf159	2574	2831	1342	1447	268	277	920	1024	1012	696	294	505	344	499	759	920	645	578	798	819	612	602	501	694	81	74	34	416	1518	1774
LINC01342	1	0	0	2	5	4	1	0	0	0	0	0	0	0	0	0	0	2	0	0	0	0	0	0	8	25	11	0	0	0
MIR200B	0	0	0	0	0	0	0	0	0	0	0	0	0	0	0	0	0	0	0	0	0	0	0	0	0	1	2	0	0	0
MIR200A	0	1	0	0	1	0	0	0	0	0	0	0	0	0	0	0	0	0	0	0	0	0	0	0	0	2	0	0	0	0
MIR429	0	0	0	0	0	0	0	0	2	0	0	0	0	0	0	0	0	1	0	0	0	0	0	0	0	0	0	0	0	0
TTLL10-AS1	0	1	0	0	11	5	2	0	0	0	2	1	0	0	0	8	1	0	1	0	0	2	2	0	15	7	4	1	1	1
TTLL10	3	1	1	2	15	12	1	2	0	0	0	1	0	0	0	4	0	0	0	1	0	0	1	1	21	3	2	0	2	3
TNFRSF18	150	156	10	5	77	70	550	487	320	260	60	174	42	1	0	12	2	7	4	5	4	2	7	44	5	4	6	184	693	69
TNFRSF4	7	8	14	10	57	57	452	485	689	486	52	277	153	20	19	9	33	40	23	15	39	11	193	131	18	5	8	299	1176	715
SDF4	18063	18300	9285	9107	2334	2290	13278	14158	12591	9307	7157	8822	4991	5935	8025	7649	8097	6052	4758	6030	4398	4687	6985	10145	885	830	242	5186	17259	18421
B3GALT6	4754	4803	1083	929	428	416	1108	1183	2159	1770	1162	1376	798	705	889	976	806	643	689	838	581	699	833	1758	256	136	48	1022	3368	3131
FAM132A	50	65	116	65	8	9	34	41	25	8	8	18	8	16	27	19	22	39	16	38	27	18	8	15	4	7	1	4	46	117
UBE2J2	6872	6920	4437	4622	924	959	2298	2659	3559	2722	1503	1410	949	2071	2827	2702	2470	1759	1990	2591	1420	1757	1357	1906	359	302	69	1512	5653	6453
LOC101928895	399	410	420	380	34	33	167	188	102	76	23	28	16	102	83	138	90	58	83	90	62	69	34	38	11	8	5	25	103	191
SCNN1D	890	942	1052	1038	113	117	541	552	189	128	50	74	59	273	270	341	323	219	178	156	133	117	77	113	39	67	33	62	246	577
ACAP3	7582	7754	2007	2106	1483	1486	4524	4735	2928	2206	755	1457	591	4503	5228	5822	5685	4285	5212	3784	3325	3423	938	1357	311	329	118	1273	4381	5387
MIR6726	174	183	34	41	28	29	90	108	76	53	26	42	14	89	137	132	100	98	118	84	73	78	20	20	7	9	3	21	105	129
PUSL1	1644	1536	2422	2291	261	244	689	788	1023	815	306	428	343	594	601	609	635	418	633	648	503	530	427	610	178	128	56	536	1811	1879
CPSF3L	8576	8749	7411	7242	824	825	3105	3231	3925	3000	2006	2187	1624	3786	4946	4847	5114	3381	4086	4827	3699	3750	1935	2482	699	548	172	1969	6804	7793
MIR6727	347	330	304	268	34	37	139	131	163	103	69	71	73	113	173	157	171	112	146	154	111	135	69	77	18	19	0	57	220	282
CPTP	2817	2959	2891	2834	809	781	1662	1809	1647	1117	658	853	676	510	723	654	627	324	599	713	454	519	891	1184	68	65	20	647	2221	2646
TAS1R3	111	108	90	125	24	18	32	34	27	20	23	25	12	29	65	30	70	21	29	65	47	49	22	16	25	17	14	11	33	129
DVL1	6847	7040	6830	6687	637	625	3062	2983	1801	1366	1045	1662	665	1419	1842	1745	1971	1306	1629	1720	1429	1493	842	1097	185	133	82	856	2854	3030
MIR6808	179	171	193	212	21	16	95	71	52	28	33	53	15	32	40	52	61	44	36	40	49	46	22	27	2	2	0	26	81	90
MXRA8	21781	21677	3898	3573	198	188	818	902	612	426	167	221	350	352	343	578	399	347	152	153	89	97	175	293	25	21	7	313	1005	1696
AURKAIP1	6592	6545	5544	5134	736	730	3402	3550	3873	2856	1495	1928	1678	1843	2754	2303	2500	1922	1861	2288	1921	1828	1469	2476	580	421	160	1782	5683	6408
CCNL2	17926	18844	12078	12133	2635	2587	13086	14972	8342	6713	3580	2552	1886	5308	5106	8747	5889	5059	6535	5859	5224	4529	2994	3597	777	697	245	4161	15175	23428
LOC148413	2468	2503	1387	1449	285	280	894	965	1139	1003	833	953	669	838	1128	1498	794	521	971	1137	766	784	867	1186	247	146	91	615	2336	3061
MRPL20	4542	4778	2662	2830	467	491	2103	2331	2845	2300	1864	1976	1804	1880	2830	2779	2562	1575	1766	2262	1502	1630	1671	2484	544	263	125	1444	5058	4477
LOC107984868	1	1	5	4	7	3	2	1	1	0	3	2	2	0	0	4	2	0	0	0	0	0	0	0	3	4	1	0	2	3
ANKRD65	24	15	11	12	16	12	11	12	0	3	8	34	48	2	5	26	4	18	0	6	8	1	12	18	30	31	6	8	5	4
LOC105378585	4	3	0	0	2	3	0	0	0	1	0	0	0	0	2	2	0	0	0	0	0	1	0	0	8	3	4	1	2	2
TMEM88B	3	6	2	0	4	0	4	1	1	1	0	0	2	0	0	0	0	0	0	0	0	0	0	0	3	2	2	2	0	2
LOC102724312	30	24	7	18	3	4	5	9	6	2	0	0	5	0	0	0	0	0	0	0	0	0	0	0	3	1	4	3	6	26
LOC107985729	30	20	7	12	5	4	8	6	1	0	0	0	0	0	0	0	0	0	0	0	0	0	0	2	3	0	0	2	13	16
VWA1	52	56	839	713	68	70	119	66	236	151	102	40	170	0	2	0	0	0	4	2	0	2	8	20	10	12	13	246	849	2027
ATAD3C	169	229	152	149	72	58	75	81	75	58	74	36	98	10	31	34	52	16	26	47	23	14	49	34	18	29	24	18	90	53
ATAD3B	4726	4926	3360	3337	446	463	2016	2135	2154	1690	790	760	529	1016	1264	1546	1365	1078	1718	1739	1434	1345	726	899	172	159	70	1103	3874	2018
ATAD3A	6729	6950	7285	7164	464	447	2149	2124	3115	2161	993	1157	667	812	954	1209	1014	735	1053	1264	873	890	783	1171	305	227	59	1528	5562	3666
TMEM240	785	806	34	53	9	6	8	5	3	2	0	2	0	1	2	2	3	2	1	2	4	3	1	6	5	0	0	3	9	13
SSU72	8358	8688	4294	4349	928	895	5211	6140	4702	3827	3341	4283	3315	2799	4984	3390	4733	3336	3419	4755	3506	3440	2790	3907	1210	985	280	1962	7069	9224
C1orf233	2618	2830	410	452	598	614	1774	1723	1108	796	588	872	487	306	492	394	519	322	543	684	478	574	1065	1026	62	59	37	675	2188	1478
LOC105378586	397	388	67	70	116	110	180	208	151	138	81	35	38	129	167	282	137	113	331	354	273	283	62	49	10	7	3	110	309	481
MIB2	5369	5436	3965	3661	643	664	3340	3176	1811	1237	544	1133	393	1768	2270	1949	2490	1386	1558	1760	1026	1398	741	1020	199	169	111	691	2085	4323
MMP23B	116	113	49	55	1	5	17	2	49	33	0	12	2	13	11	31	15	13	23	17	19	15	0	6	10	8	4	23	70	14
CDK11B	7695	7825	6180	6392	1096	1025	3238	3678	3644	3033	2082	2791	1256	3455	3876	5561	4762	4132	4211	4353	3218	3451	2038	2321	1016	907	366	1970	7419	7570
SLC35E2B	9689	9945	5178	5451	1317	1347	4305	5178	5974	5210	1649	4609	896	3968	5532	4983	5257	3452	3129	4412	3091	3363	3545	2629	377	414	143	4216	15176	18878
LOC107985731	283	268	103	145	125	136	395	406	308	227	230	190	164	339	294	511	244	235	374	285	313	181	505	212	29	26	13	144	503	652
MMP23A	72	69	51	38	1	3	7	4	48	50	0	8	0	17	8	47	14	21	8	16	21	17	0	7	0	8	3	16	66	11
CDK11A	3444	3636	3951	3713	949	940	3029	3233	2569	2309	1788	1760	1055	3190	3821	5268	4095	3908	3972	4041	2747	2549	1580	1500	894	788	327	1410	5162	4530
SLC35E2	5301	5437	1756	1802	636	614	1648	1955	1442	1269	2153	1295	1149	2842	3047	3279	2954	2457	2508	2744	1877	2002	2036	2133	273	321	113	952	4210	5360
NADK	7992	8437	3673	3884	3135	3134	8993	10424	11737	9283	12513	10674	6439	17153	22962	24462	18770	9750	18329	22850	12187	15585	15041	12286	1042	683	222	4046	14670	25586
GNB1	50721	53964	27728	28080	3234	3156	19539	23080	24731	21100	24471	24946	13560	24221	31636	30622	30434	21530	27416	34781	30436	30082	23795	26274	6415	4670	1513	15386	52880	59473
LOC105378949	94	84	68	50	7	10	10	21	14	5	6	8	18	7	14	39	7	0	12	8	8	3	8	16	63	20	6	10	45	82
CALML6	8	14	34	26	12	9	32	44	24	13	6	10	9	14	3	9	15	10	21	18	10	19	18	26	5	6	0	17	44	135
TMEM52	58	56	305	363	33	32	57	50	2	9	2	14	12	3	4	1	2	10	14	10	2	7	0	6	6	3	2	4	25	6
CFAP74	9	27	75	66	19	19	6	2	1	1	2	2	0	0	0	0	1	1	0	3	0	0	0	1	21	21	9	0	2	8
LOC107984872	1	5	13	23	2	3	2	0	0	0	2	1	0	0	0	0	0	0	0	3	0	0	0	0	3	1	0	0	3	3
LOC105378589	1	0	1	1	3	2	5	0	1	1	0	0	1	0	0	0	0	0	0	0	0	0	0	0	4	4	3	0	0	0
GABRD	5	3	58	64	7	9	0	0	0	3	2	2	0	1	0	1	2	0	0	1	1	0	0	0	12	14	9	1	6	4
LOC105378590	2	1	4	1	3	2	1	0	0	0	0	0	1	0	0	0	0	0	0	0	0	0	0	0	5	1	0	1	0	2
LOC105378591	0	1	2	2	0	1	0	0	0	0	0	0	0	0	2	0	0	0	0	0	1	0	0	0	5	5	2	0	3	2
PRKCZ	700	690	5130	5211	28	31	91	83	485	382	166	198	188	235	229	274	199	184	228	320	167	124	66	79	45	55	19	412	1586	2946
LOC100506504	76	86	188	145	0	2	11	7	25	37	9	14	12	49	48	64	36	43	72	76	44	39	0	5	10	9	3	28	111	257
FAAP20	4370	4465	4091	3959	432	420	1397	1463	1937	1512	760	605	809	1005	1248	1179	1274	1030	1056	1072	854	935	751	1482	305	279	79	851	2669	4481
LOC105378593	8	10	1	0	12	19	39	25	13	2	4	2	3	4	1	0	6	3	10	12	4	7	13	5	5	2	1	0	12	20
LOC105378592	26	32	12	1	17	17	28	27	8	0	8	14	6	5	2	6	15	3	7	6	1	1	4	13	4	1	2	0	18	30
SKI	9168	9756	7267	6894	1046	1022	3726	4382	11294	9156	3896	2011	928	2798	5044	3780	5098	2602	2835	4481	2581	4638	1823	2093	725	795	223	7467	27459	33881
MORN1	850	943	485	521	88	87	373	371	114	63	239	207	134	47	80	97	79	72	101	96	61	91	209	209	66	54	22	30	131	365
LOC100129534	235	240	94	104	38	30	96	108	21	31	130	81	38	44	45	25	26	12	50	47	18	27	132	135	4	15	4	4	21	74
RER1	14096	14583	9683	9877	1921	1909	8737	10304	8248	6404	6187	7048	4650	5207	6296	6848	5550	4164	6329	6686	4715	5133	5723	8208	647	447	124	3400	12033	15835
PEX10	3714	3936	2543	2536	541	547	2392	2543	2042	1510	1155	1970	1171	707	988	1057	891	685	1103	1310	997	884	1106	1746	178	161	38	772	2966	3450
PLCH2	84	51	185	137	30	38	88	100	60	50	35	60	43	43	31	89	30	40	48	48	35	22	30	45	22	18	25	53	174	295
PANK4	2669	2561	2145	2240	494	497	1438	1521	2078	1645	1209	1034	579	1083	1665	1720	1564	886	1436	2006	1402	1441	1007	1162	152	151	48	1021	3382	3806
HES5	40	54	83	67	6	4	4	4	1	1	0	1	0	2	0	0	2	2	2	2	2	0	0	2	2	2	2	0	3	1
TNFRSF14	40	32	219	204	3391	3311	28624	29300	13992	10295	5557	11620	5212	9802	11681	12306	12933	10584	18128	17527	14299	13867	14118	17839	504	458	192	3398	11175	21688
FAM213B	2078	2157	1674	1717	2970	2898	10384	10889	2556	2056	3117	10246	3809	415	577	658	750	428	795	933	677	770	10816	9678	70	79	20	968	3284	4386
MMEL1	393	397	322	341	634	626	2033	2246	507	358	650	2059	937	106	160	185	147	94	272	255	213	246	2049	1847	29	38	13	196	634	881
LOC105378597	0	2	1	2	7	3	6	0	0	2	2	2	3	4	6	14	10	8	3	9	0	2	4	9	3	2	3	0	0	3
TTC34	18	35	21	14	58	73	183	191	37	45	54	87	51	69	97	318	109	83	40	75	63	58	71	197	20	9	8	10	27	89
LOC105378603	0	0	0	0	0	0	0	0	0	0	0	0	0	0	0	0	0	0	0	0	0	0	0	0	0	0	1	0	0	0
LOC105378602	0	0	0	0	0	0	0	0	0	0	0	0	0	0	0	0	0	0	0	0	0	0	0	0	2	0	0	0	0	0
LOC105378601	0	0	0	0	0	0	0	0	0	0	0	0	0	0	0	0	0	0	0	0	0	0	0	0	2	1	0	0	0	0
LOC105378598	0	0	0	0	1	0	1	3	0	0	0	0	0	0	0	0	0	0	0	0	0	0	0	0	17	27	14	0	0	0
LOC107985732	0	0	0	0	0	0	0	1	0	0	0	0	0	0	0	0	0	0	0	0	0	0	0	0	1	4	7	0	0	0
LOC105378600	0	0	0	0	0	0	0	0	0	0	0	0	0	0	0	0	0	0	0	0	0	0	0	0	4	2	0	0	0	0
LOC107984904	0	0	0	0	0	0	0	0	0	0	0	0	0	0	0	0	0	0	0	0	0	0	0	0	9	8	6	0	0	0
LOC105378599	0	0	0	0	0	0	0	0	0	0	0	0	0	0	0	0	0	0	0	0	0	0	0	0	0	2	0	0	0	0
ACTRT2	0	0	0	0	0	0	0	0	0	0	0	0	0	0	0	2	0	0	0	0	0	0	0	0	5	0	0	0	0	0
LINC00982	0	0	2	0	0	0	2	1	0	0	0	2	4	0	0	4	0	0	0	0	0	0	2	2	5	5	4	0	0	0
PRDM16	6	2	9	4	2	3	9	6	3	2	2	6	0	0	0	11	0	1	1	0	0	0	2	3	15	17	5	0	11	2
MIR4251	0	0	0	0	0	0	0	0	0	0	0	0	0	0	0	0	0	0	0	0	0	0	0	0	0	0	0	0	0	0
LOC105378606	1	0	2	0	0	0	0	0	0	0	0	6	0	0	1	5	0	0	4	3	1	1	2	1	38	37	13	4	5	18
LOC107984909	0	0	2	0	0	0	0	0	0	0	0	0	1	0	1	1	4	0	4	6	0	0	0	0	5	2	0	0	0	0
LOC105378605	0	0	0	0	0	0	0	0	0	0	0	0	0	0	0	0	0	0	0	1	0	0	0	0	4	4	1	0	2	0
LOC105378604	76	78	78	87	2	0	35	37	0	0	2	55	18	0	1	0	0	2	5	0	1	0	9	13	39	29	26	3	3	2
ARHGEF16	281	279	778	859	19	17	4	11	161	121	14	45	16	1	0	7	0	0	0	1	0	0	11	32	9	9	4	30	74	473
MEGF6	4292	4127	1926	1958	766	797	2829	2850	47	31	113	317	445	1239	531	1097	898	777	74	40	17	42	191	343	80	54	52	17	60	791
LOC105378608	5	4	10	13	1	0	0	0	0	1	0	0	1	0	0	0	0	0	0	0	0	0	0	0	6	4	2	0	0	0
MIR551A	0	0	0	0	0	0	0	0	0	0	0	0	0	0	0	0	0	0	0	0	0	0	0	0	0	0	0	0	0	0
LOC105378607	0	0	0	0	0	0	0	0	0	0	0	0	0	0	0	0	0	0	0	0	0	0	0	0	0	0	0	0	2	0
TPRG1L	3200	3259	3295	3288	1468	1434	3330	4074	3099	2552	4759	5927	2458	2100	2668	2524	2488	1389	2071	2753	1628	1954	5994	6444	229	187	45	1384	5151	7377
WRAP73	1847	1955	1979	1924	317	324	809	951	1305	1043	821	826	544	1365	1469	1755	1514	961	1488	1581	1110	1121	767	1282	160	121	20	611	2094	3404
TP73	370	367	936	830	35	36	47	44	25	28	39	17	26	34	46	19	46	48	20	19	8	10	39	71	18	32	14	20	70	131
LOC105378610	0	3	1	2	4	11	6	5	0	0	0	0	0	2	3	4	4	6	1	0	0	0	3	6	3	0	0	0	3	0
LOC105378609	0	0	0	0	1	0	0	0	0	0	0	0	0	0	1	0	4	2	0	0	0	0	3	2	2	0	0	0	2	1
TP73-AS1	4842	4824	4297	4544	495	488	1055	1121	1976	1503	1375	1494	572	1290	1432	1989	1683	1164	780	965	745	685	1136	1309	135	158	53	989	3715	4690
CCDC27	3	2	9	12	2	2	1	0	0	0	16	10	22	7	11	26	9	10	19	20	12	22	17	15	18	20	24	13	53	48
SMIM1	49	38	59	48	18	15	6	4	78	46	12	10	16	6	35	17	23	15	8	8	2	0	28	37	4	5	2	40	127	348
LRRC47	5451	5552	3641	3657	889	862	2157	2387	2882	2311	2152	2570	1287	2207	2902	3524	2423	1925	2387	3105	2307	2215	2058	2536	439	362	104	1432	5323	5917
CEP104	2985	3329	2764	2825	748	727	1422	1708	1832	1561	2013	2456	769	2239	2749	2748	2669	1350	2347	2938	1468	2074	2073	2101	550	510	181	1089	4128	4933
DFFB	720	752	480	540	149	148	493	561	533	448	369	302	144	715	746	989	765	517	857	927	639	714	450	455	138	77	30	404	1442	1478
LOC107984910	28	39	32	19	5	4	4	16	7	3	9	8	6	10	21	31	7	6	19	32	15	9	10	12	12	1	5	6	32	33
C1orf174	2358	2427	1875	2067	520	520	1748	2142	1833	1589	1214	1565	760	1413	1722	1898	1609	1129	2585	3240	2248	2202	1527	1704	253	151	29	875	3338	3665
LINC01134	27	29	10	2	26	24	102	106	10	18	46	154	35	25	30	16	20	20	19	41	12	9	73	70	1	2	2	4	49	73
LINC01346	0	0	0	0	1	0	0	0	0	0	0	0	0	0	0	0	0	0	0	0	0	0	0	0	0	3	0	0	0	0
LOC105376672	0	0	0	1	0	0	1	0	0	0	0	0	0	0	0	0	0	0	0	0	0	0	0	0	0	2	2	0	0	0
LOC105376673	0	1	0	0	1	0	0	0	0	0	0	0	0	0	1	0	0	0	2	0	0	0	0	0	2	2	1	0	0	0
LOC284661	0	0	0	0	0	0	0	0	0	0	0	0	0	0	0	0	0	0	0	0	0	0	0	0	2	2	3	0	0	0
LOC105376674	0	0	0	0	0	0	0	0	0	0	0	0	0	0	0	0	0	0	0	0	0	0	0	0	5	1	2	0	0	0
LOC105376679	0	0	0	0	0	0	0	0	0	0	0	0	0	0	0	0	0	0	0	0	0	0	0	0	7	10	5	0	1	0
LOC107985376	0	0	0	0	0	0	0	0	0	0	0	0	0	0	0	5	0	0	0	0	0	1	0	0	1	3	0	0	0	0
AJAP1	2	0	825	906	0	0	0	0	2	0	9	119	32	6	7	21	10	8	12	42	12	9	15	13	30	55	22	8	20	32
LOC105376680	0	0	0	0	0	0	0	0	0	0	0	0	0	0	0	0	0	0	0	0	0	0	0	0	9	4	0	0	0	0
LOC102724429	0	0	0	0	0	0	0	0	0	0	0	0	0	0	0	0	0	0	0	0	0	0	0	0	0	1	0	0	0	0
LOC105376681	0	0	0	0	0	0	0	0	0	0	0	0	0	0	0	0	0	0	0	0	0	0	0	0	0	3	0	0	0	0
LOC105376682	0	0	0	0	0	0	0	0	0	0	0	0	0	0	0	0	0	0	0	0	0	0	0	0	4	2	0	0	0	0
LOC107984911	0	0	0	0	0	0	0	0	0	0	0	0	0	0	0	0	0	0	0	0	0	0	0	0	5	1	0	0	0	0
LOC105376686	0	0	0	0	0	0	0	0	0	0	0	0	0	0	0	0	0	0	0	0	0	0	0	0	7	5	0	0	0	0
MIR4417	0	0	0	0	0	0	0	0	0	0	0	0	0	0	0	0	0	0	0	0	0	0	0	0	2	0	0	0	0	0
MIR4689	0	0	0	3	0	0	2	0	0	0	0	0	0	1	0	0	0	0	0	0	0	0	0	0	0	0	0	0	0	0
NPHP4	1960	1920	1262	1268	292	308	843	922	798	696	772	498	245	1124	1335	1141	1239	726	633	696	290	480	471	488	145	104	40	518	1889	1832
KCNAB2	1894	1961	713	803	4928	4882	28173	29465	21953	16869	11495	19445	4291	15715	18471	20120	19532	14077	15369	22345	13603	14159	16129	19403	2453	2032	661	5432	18764	33112
CHD5	41	47	53	67	20	20	12	8	8	6	8	13	1	5	4	5	7	6	347	281	359	77	0	10	41	31	9	6	25	37
LOC105376687	0	0	0	0	0	0	1	0	0	0	0	0	0	0	0	0	0	0	0	0	0	0	0	0	1	1	0	0	0	0
RPL22	12812	13591	14072	14210	963	885	5133	6702	6948	6246	8401	10042	6597	11765	16347	16504	13931	11467	9669	11785	9524	10788	7499	10654	4152	2841	1197	8317	24912	23771
LOC107985733	53	44	29	22	22	20	32	23	50	31	5	52	3	0	2	3	4	5	33	51	49	33	19	17	3	0	1	31	102	66
LOC102724450	22	22	3	6	6	6	7	12	16	7	4	13	2	0	0	0	4	0	21	7	12	5	5	4	1	0	0	17	39	21
RNF207	614	677	345	328	84	88	274	262	364	355	102	345	142	26	28	42	31	26	1480	1047	1029	762	128	139	42	40	50	144	595	489
ICMT	22609	23689	8062	8467	2106	2117	3899	4751	5664	4732	6462	6897	2696	1848	2650	2473	2137	1466	1882	2454	1738	1822	7210	6445	208	184	105	3042	11074	9930
LINC00337	21	26	15	26	2	2	2	6	34	13	6	20	2	7	1	0	4	0	6	4	6	8	11	8	1	2	0	6	53	245
HES3	0	0	0	0	0	3	1	0	0	0	0	0	0	0	0	3	0	0	0	0	0	0	0	0	1	0	0	0	0	1
GPR153	909	1005	281	290	471	485	786	810	110	83	99	761	166	33	54	31	84	35	889	1114	922	704	625	273	9	22	16	34	157	169
ACOT7	8279	8760	4201	4148	1193	1167	2744	2823	908	730	720	1011	1243	104	118	109	108	83	279	315	189	206	633	604	96	48	15	571	1902	665
HES2	17	15	4	6	1819	1817	640	733	0	0	46	390	100	0	0	1	1	0	12	0	0	0	54	12	5	8	3	0	0	0
ESPN	446	420	125	107	126	120	53	47	29	22	6	15	17	0	4	5	4	0	24	14	3	25	4	9	48	38	33	10	54	28
MIR4252	0	0	0	0	0	0	0	0	0	0	0	0	0	0	0	0	0	0	0	0	0	0	0	0	0	0	0	0	0	0
TNFRSF25	757	760	447	453	3	2	5	1	252	237	15	11	121	6	18	56	30	7	361	327	76	404	26	78	34	49	17	155	606	147
PLEKHG5	3294	3362	2047	2078	28	35	5	3	1320	1025	76	54	80	1	4	4	3	2	14	31	5	16	114	273	11	27	21	746	2250	774
NOL9	2259	2418	2871	2804	283	279	635	819	1077	938	859	807	380	853	1215	1384	1021	970	946	1183	765	758	746	796	375	301	82	686	2926	2234
TAS1R1	981	1010	4	2	9	4	6	3	0	0	23	6	6	45	6	42	22	7	9	15	10	3	4	1	7	8	2	0	2	51
LOC107984912	0	1	0	0	3	0	2	5	0	0	3	3	0	3	0	0	1	1	0	2	1	0	1	0	0	1	0	0	0	0
ZBTB48	1236	1194	1365	1403	780	756	1911	2194	2324	1772	1238	1088	804	1859	2055	3129	1985	1445	2103	1837	1179	1323	1095	1522	249	169	80	1127	3939	5427
KLHL21	5477	5371	3219	3222	1699	1746	3550	3643	2486	1886	3016	6229	1677	2705	2765	1441	2751	2549	1961	2325	3061	2363	3731	3378	209	192	64	1409	5212	7787
LOC107984913	142	145	23	9	9	5	27	38	4	6	15	49	4	15	7	11	22	4	19	8	1	3	20	27	10	9	4	1	27	66
PHF13	6771	7087	3518	3411	547	537	1206	1423	1107	797	1063	1281	488	490	283	384	189	286	695	571	696	405	1126	1101	24	20	7	675	2585	3010
THAP3	4708	4873	3415	3449	768	739	1652	1866	2347	1830	1223	1426	1056	925	1194	1479	922	713	1342	1461	1016	914	1219	1786	217	152	62	1077	3698	3809
DNAJC11	8168	8427	5197	5490	1352	1359	2966	3365	4005	3345	2612	2992	1551	1809	2508	2916	2124	1438	2370	2740	1759	1714	2669	3127	698	467	167	2273	8155	7179
LOC100505887	0	0	0	2	0	1	0	0	0	0	0	0	0	0	0	0	0	0	0	0	0	0	0	0	0	0	2	0	0	0
CAMTA1	3746	3884	2551	2676	173	182	532	821	1111	1091	969	1074	931	762	954	1208	954	764	570	617	417	468	832	1202	309	168	51	715	2622	2492
LOC100129476	0	0	0	0	0	0	0	0	0	0	0	0	0	0	0	0	0	0	0	0	0	0	0	0	0	0	0	0	0	0
LOC105376692	0	0	0	0	0	0	0	0	0	0	0	0	0	0	0	0	0	0	0	0	0	0	0	0	1	0	2	0	0	0
LOC102725193	0	0	0	0	0	0	0	0	0	0	0	0	0	0	2	0	0	0	0	0	0	0	0	0	1	2	0	0	0	0
LOC101928836	0	2	0	2	1	0	0	0	0	0	0	0	0	0	0	0	0	0	0	0	0	0	2	0	0	0	0	0	0	0
LOC105376691	0	0	0	0	0	0	0	0	0	1	0	0	0	0	0	0	0	0	0	0	0	0	0	0	0	0	0	0	0	0
LOC105376689	58	54	72	69	0	1	2	0	0	4	0	2	8	2	0	5	2	8	21	12	7	2	4	0	11	8	1	2	4	1
VAMP3	14297	15537	6958	7104	2112	2069	5086	7188	5503	4940	9695	10787	7093	11316	11875	12154	11416	8796	9923	10620	8061	8012	11282	13193	833	545	166	4156	15137	12551
PER3	4414	4339	1700	1793	1433	1387	2693	3461	1860	1558	2672	3436	670	247	615	769	404	237	1047	1506	969	940	6041	4213	274	87	15	980	3975	6050
UTS2	13	17	0	0	198	192	9	4	800	726	13	20	20	10	927	12	559	7	0	18	0	18	340	224	6	3	0	402	1656	63
TNFRSF9	1634	1884	26	30	840	797	136	154	1552	1321	409	1103	301	385	260	336	326	69	13	8	4	8	480	315	30	19	9	88	404	588
PARK7	14746	15518	9070	9270	851	848	4672	5202	8878	7192	6331	6691	5441	6120	7640	7950	6986	4415	5138	6103	4923	4992	5384	7069	1530	1070	426	5201	17263	15031
ERRFI1	5971	6512	3828	4042	305	302	583	850	320	296	495	601	633	82	102	82	66	76	105	216	179	112	227	309	15	4	0	245	906	1292
LOC107984914	5	2	0	0	3	3	0	0	0	0	0	0	0	0	0	0	0	0	1	0	0	0	0	0	4	2	1	0	1	2
LOC107984915	0	0	0	0	2	2	0	0	0	0	0	2	0	0	0	0	0	0	0	0	0	0	4	14	3	2	0	0	1	0
LOC102724539	0	2	0	0	1	0	0	0	0	0	0	0	0	0	0	0	0	0	1	0	0	0	0	0	1	0	0	0	0	0
LOC105376695	0	0	0	0	0	0	0	0	0	0	0	0	0	0	0	0	0	0	0	0	0	0	0	0	0	1	0	0	0	0
SLC45A1	48	65	10	18	14	7	56	49	23	18	59	67	58	14	17	16	14	10	66	193	126	144	11	12	7	6	3	38	93	55
RERE	13395	13542	8881	9298	1869	1891	4213	4649	3503	2939	2734	3107	1289	6139	8795	7158	8896	8000	5884	7030	5734	5068	3349	4155	1526	1709	557	2420	10216	11949
LOC102724552	5	8	2	0	3	4	27	14	1	2	1	5	6	84	36	108	63	52	15	15	15	11	12	11	9	9	3	4	14	18
SNORD128	0	0	0	0	0	0	0	0	0	0	0	0	0	0	0	0	0	0	0	0	0	0	0	0	0	4	2	0	0	0
ENO1	86577	89343	83157	85725	2921	2872	39913	43544	55817	46633	51079	47281	41555	38177	49718	50223	44078	34998	32601	37362	33973	29510	48487	51356	6621	4219	1297	37191	109989	70991
MIR6728	4796	4927	4593	4741	154	154	2087	2343	3228	2615	2789	2645	1875	2176	2668	2725	2071	1710	1556	1793	1852	1577	2836	2399	239	157	32	2072	6402	4051
ENO1-AS1	63	37	22	26	4	7	9	13	20	10	8	8	9	11	9	8	14	6	11	5	12	10	18	12	5	0	2	15	29	44
CA6	2	0	2	0	1	5	0	0	0	0	0	0	0	0	0	0	0	0	0	0	0	0	0	0	4	9	12	0	0	0
SLC2A7	0	1	2	1	6	9	0	2	0	0	1	0	0	0	0	0	0	0	0	0	0	0	0	1	4	2	1	0	0	1
SLC2A5	128	162	6	7	2782	2745	2590	3226	5656	4750	9248	11260	7918	49	53	147	39	80	4	4	8	0	3791	4223	12	13	15	416	1571	355
LOC107984916	159	158	100	89	141	141	412	509	320	236	505	604	175	143	142	125	158	97	67	89	40	67	442	427	55	61	21	88	488	379
GPR157	110	123	77	93	114	114	323	299	188	177	280	307	46	78	70	88	99	75	33	33	29	37	252	117	23	30	13	97	330	234
MIR34AHG	69	69	86	86	694	656	2296	2641	1009	823	2409	1918	1430	2	12	4	6	8	18	21	40	8	2655	3367	6	8	2	348	1107	650
MIR34A	1	0	2	3	9	8	35	29	12	8	74	44	25	0	3	0	0	0	0	0	1	0	61	61	1	0	0	13	21	23
LOC102724571	24	20	34	25	30	38	188	180	110	94	71	70	66	2	0	0	0	0	0	12	29	7	65	86	0	2	0	36	120	135
H6PD	7488	7925	1178	1197	1769	1782	5302	5885	14761	12106	5968	5383	2678	4675	4952	6820	4956	4059	4222	4786	3682	3479	5561	4590	562	630	170	5005	19379	19173
SPSB1	2478	2547	1150	1239	2573	2531	5258	5644	2634	2023	1707	2906	1204	34	71	94	57	32	6	37	22	3	3744	3359	21	31	18	1806	6544	10616
LOC100506022	204	214	80	60	32	33	44	50	80	65	46	98	36	1	4	4	4	2	8	10	6	4	72	129	5	3	2	27	76	238
SLC25A33	1083	1167	1003	979	181	185	351	550	647	619	594	612	347	606	581	372	512	570	711	628	573	496	579	750	155	60	32	520	1849	1763
TMEM201	4809	5117	5326	5265	284	290	687	611	1182	972	375	451	218	418	441	446	526	402	439	360	309	284	355	477	105	125	37	688	2439	2121
LOC107985734	139	131	199	254	15	16	39	19	51	35	19	8	12	30	26	39	24	12	15	14	19	8	10	18	12	9	8	20	73	74
LOC105376712	0	0	0	0	1	0	0	0	0	0	0	0	0	0	4	0	0	0	0	1	0	2	3	0	0	2	0	0	0	1
PIK3CD	7608	7895	3414	3576	1959	1918	3719	4280	14129	11334	4642	4595	1636	14129	19865	19507	15533	8999	13690	22200	10570	14549	5142	4868	1751	1387	558	9316	33178	33273
PIK3CD-AS1	1	1	0	0	5	6	14	9	102	51	18	10	16	43	145	86	54	24	83	215	48	54	22	12	17	7	0	64	188	72
PIK3CD-AS2	339	378	100	97	4	4	18	21	12	4	26	49	23	1	0	8	2	0	0	6	0	0	29	45	0	2	2	4	24	13
CLSTN1	33636	34361	13392	13522	2969	2876	6996	7736	13060	10296	6260	4899	2430	5691	7794	7310	6928	5103	5149	7169	4821	4502	7093	7640	1444	1264	356	8315	31191	30607
CTNNBIP1	3877	3867	929	905	567	574	1481	1594	1657	1428	625	735	354	2013	2311	2345	2450	1860	936	859	874	809	903	1276	437	358	92	785	2959	3253
LOC105376717	196	192	67	57	25	22	125	106	136	148	49	56	25	97	139	137	129	71	47	45	41	42	73	108	24	20	10	42	211	195
LZIC	3715	3972	2720	2874	802	816	1749	2385	2898	2601	2893	3538	1417	2582	3015	3695	2650	1584	2480	2964	1833	2052	3617	2877	437	371	110	1870	7181	7657
NMNAT1	1891	2129	902	915	754	698	1037	1389	1876	1585	1818	1879	855	973	1110	1407	763	376	741	777	297	559	2493	2027	108	50	15	907	3572	3829
MIR5697	1	0	0	0	0	0	0	0	0	0	0	1	0	0	0	0	0	0	0	0	0	0	0	0	0	0	0	0	7	2
RBP7	419	376	1375	1335	85	75	158	211	212	212	51	148	28	4298	4176	3547	4395	1190	1297	726	255	867	39	151	4	1	0	53	176	219
UBE4B	8467	9018	4363	4593	1517	1487	3318	3958	3962	3427	3981	5061	1918	4279	4659	4425	4347	2872	3367	3443	1996	2725	4921	5045	660	429	160	2432	9215	10421
KIF1B	9966	10381	5340	5495	4818	4814	8935	11276	2966	2626	8167	8691	2169	2393	2996	2948	2613	2675	2206	3202	2384	1810	9098	5524	657	539	112	1727	8135	8670
MIR1273D	0	0	0	0	0	0	0	0	0	0	0	0	0	0	0	2	0	0	0	0	0	0	0	0	1	0	0	0	0	0
LOC105376725	2	4	1	0	9	5	38	54	6	2	9	9	2	8	24	13	6	7	0	17	11	7	8	25	0	0	0	0	15	12
PGD	23514	24186	8672	8844	3236	3145	32871	37196	26611	22285	33514	37988	32767	27807	36269	34107	29258	21305	10517	13353	9659	10057	20266	18105	3218	1836	478	14763	49848	36822
APITD1-CORT	1837	1961	976	1049	108	110	184	276	329	283	201	384	194	39	63	54	84	22	45	68	40	64	212	255	18	20	4	188	626	483
APITD1	1933	2058	1046	1109	115	115	179	265	334	292	223	439	211	42	59	60	79	21	50	68	45	74	225	270	16	18	4	199	649	525
CORT	96	126	82	70	7	10	22	36	23	16	2	9	6	6	11	5	12	6	2	5	0	3	14	14	10	2	2	8	49	38
DFFA	3893	3949	6580	6701	489	469	862	873	1459	1142	1138	1361	564	884	1173	1158	1056	518	810	1019	602	659	1541	1143	165	186	51	896	2989	2547
PEX14	3471	3777	1940	2023	900	901	2775	3210	1243	980	849	1695	714	638	940	955	658	551	540	680	525	423	1041	1436	240	131	44	594	2319	2913
CASZ1	622	666	597	630	191	197	159	170	34	45	106	142	72	423	516	345	438	337	617	782	644	420	72	59	187	103	71	37	124	185
LOC105376733	1	0	0	0	0	0	0	0	0	0	0	0	0	1	0	0	1	1	0	1	0	0	0	0	0	5	3	0	0	1
LOC105376735	2	0	0	0	1	0	0	0	0	0	0	0	0	0	0	1	0	0	0	0	0	0	0	0	0	0	0	0	2	0
C1orf127	15	6	1	0	274	265	148	140	1215	943	46	128	36	173	160	215	136	123	9	8	5	0	546	648	53	30	11	328	1115	2473
TARDBP	18757	19792	9507	9754	1763	1809	4633	6039	7911	7111	9299	8159	4440	6090	6314	11253	5523	4478	5660	5746	3649	3676	8673	9004	1252	721	212	6850	24796	24005
MASP2	273	299	339	363	92	87	260	303	151	176	92	87	51	197	188	347	216	200	186	138	125	97	140	176	45	44	32	94	366	674
SRM	5305	5573	8269	8163	716	710	2865	3146	2903	2234	1709	1733	1669	1231	1620	1391	1565	1121	1079	1482	1034	1054	1412	1895	648	487	164	1329	4956	2012
EXOSC10	13388	14193	7939	8551	1205	1147	3811	4451	4481	3760	3421	3522	2478	2331	2809	3742	2755	2218	3512	4410	2763	2315	3836	4250	969	631	198	2328	8110	8639
LOC105376736	701	716	364	399	68	60	195	180	270	174	284	195	112	131	174	212	159	144	230	294	176	159	285	213	48	38	6	221	639	677
MTOR	11272	12187	7773	7872	2200	2173	3770	4383	6317	5260	5531	5979	1583	3288	3745	4968	3704	2807	4142	5306	3594	3617	4996	3576	1237	949	258	3397	13683	14166
MTOR-AS1	182	214	158	138	42	40	59	71	139	119	97	116	9	69	84	92	75	61	70	104	84	76	103	43	32	14	8	69	267	258
ANGPTL7	5	1	2	7	2	0	5	3	0	0	6	12	4	2	4	2	0	4	4	4	2	0	2	1	1	6	0	0	4	6
UBIAD1	3368	3521	3125	3162	669	663	1746	2174	1675	1369	1158	1292	481	816	1252	1166	1067	784	976	1373	1047	932	782	805	210	128	54	968	3582	2994
LOC105376737	4	0	2	0	1	3	0	3	0	0	0	0	0	0	0	0	0	0	0	0	1	0	0	0	1	4	1	0	0	0
LOC105376739	0	0	0	3	0	0	0	0	0	0	0	0	0	0	0	0	0	0	0	0	0	0	0	0	4	0	4	0	0	0
LOC105376740	0	5	0	0	0	0	4	0	0	0	0	0	0	0	0	0	0	0	0	0	0	1	0	0	0	4	0	0	0	0
DISP3	61	54	10	8	6	6	6	2	0	0	12	18	12	3	4	3	4	0	2	0	2	3	11	4	32	12	16	2	4	13
LOC101929181	0	0	0	0	1	1	0	0	0	0	0	6	0	0	0	0	0	0	1	0	0	0	0	0	3	0	0	0	0	0
FBXO2	25	17	138	140	13	12	19	16	102	66	18	52	122	2	0	0	0	1	4	6	0	2	10	8	5	6	4	218	937	751
FBXO44	766	766	1375	1249	535	558	1426	1473	899	798	612	652	502	557	499	697	647	626	515	452	402	358	527	579	128	111	33	777	2728	2472
FBXO6	220	192	241	285	473	471	1458	1372	906	638	572	1022	1090	1058	1523	1591	1265	1101	1455	2076	1625	1455	888	776	224	163	72	393	1413	948
MAD2L2	8016	8364	5038	4949	724	735	2363	2425	1312	971	865	1117	947	1125	1334	1370	1453	1211	1302	1365	1281	1195	600	896	464	328	113	603	2093	1560
DRAXIN	1243	1432	241	284	1287	1276	760	854	1	0	237	158	40	22	33	40	26	22	15	16	14	16	137	12	10	10	5	0	14	10
AGTRAP	3838	3962	981	1073	705	659	4785	4734	2893	2160	3344	3454	2620	9742	11523	10798	11435	7432	4704	6597	5045	5021	2196	2462	448	333	64	982	3473	3697
C1orf167	699	826	158	159	491	475	764	782	1656	1326	946	1111	299	776	954	818	1000	949	838	1044	761	777	1819	1262	79	111	18	850	3143	3276
LOC102724659	0	0	2	0	1	3	0	0	0	1	0	0	0	0	2	0	0	0	0	0	1	0	0	0	2	2	0	0	0	0
MTHFR	3900	4132	965	989	2558	2414	4430	4825	9931	7697	5172	6234	2059	4440	5163	4402	5077	5289	4877	6341	4652	4525	9632	7168	463	559	133	4411	16711	18095
CLCN6	3926	3875	2204	2284	921	894	3197	3548	5803	4652	2494	2602	896	2538	2712	3414	3189	2812	2778	2546	2210	1912	3353	3636	281	254	79	2412	9526	7647
NPPA-AS1	870	890	447	478	231	207	775	951	1477	1168	497	632	249	694	703	905	752	766	778	697	570	490	759	980	59	46	14	623	2564	1788
NPPA	58	59	49	38	33	31	172	185	223	175	29	88	81	57	73	118	96	91	145	114	88	85	80	199	6	2	3	93	376	174
NPPB	1	2	2722	2953	1	1	2	0	0	0	0	0	0	0	0	1	0	1	0	0	0	0	0	1	0	0	0	6	0	0
RNU5E-1	1	3	4	3	0	0	1	0	0	0	2	0	0	48	2	51	8	11	12	1	0	3	0	0	81	395	172	0	0	7
KIAA2013	9240	9375	4559	4610	1451	1429	4219	4376	5831	4684	3153	4180	2233	4080	5284	4780	4684	3177	3585	4825	3405	3409	4472	6161	548	386	109	2245	8085	10955
PLOD1	22590	22942	9136	9202	2535	2485	6181	6410	12920	10122	7036	9186	3995	5747	7910	6834	8325	4249	4238	5507	2815	4188	9698	11765	644	456	130	4826	16994	16033
MFN2	16501	17149	11290	11861	3118	3104	7115	7758	10238	8390	8513	9571	2401	4611	9063	8885	8904	5599	6441	10101	6055	7351	6673	6361	880	790	199	4724	17181	17297
MIIP	2437	2534	2344	2411	629	636	2352	2389	2900	2069	1523	1508	1218	2708	3620	3303	3346	2093	3471	3991	2577	3068	1542	1833	235	215	66	1543	5310	4360
MIR6729	7	5	3	6	4	2	9	1	12	4	2	2	2	9	12	20	11	2	18	19	18	15	4	1	0	0	2	5	15	15
TNFRSF8	120	108	51	41	43	31	42	34	1013	734	569	96	101	1152	1475	1369	1067	466	4547	7923	4193	5392	18	39	71	19	10	271	751	1431
MIR7846	0	0	0	2	20	17	77	45	146	98	80	45	23	81	194	115	248	170	328	512	298	318	22	53	87	53	14	131	399	1017
TNFRSF1B	218	236	108	91	3063	2959	13373	14261	47150	37321	32635	11848	7133	47615	63752	56789	62820	42682	92921	114213	92626	99858	10209	12698	2811	1901	625	12865	43868	70489
MIR4632	1	1	1	1	5	2	52	53	205	171	152	51	10	217	319	269	264	192	457	511	400	461	53	43	9	7	2	46	224	328
LOC107984917	0	0	0	0	2	5	8	6	12	24	25	31	12	90	118	73	93	86	99	92	91	79	0	17	13	13	1	1	30	35
VPS13D	3570	3788	3590	3575	2228	2181	4744	6048	5328	4493	7077	7299	1140	4631	5524	5266	4739	3560	4320	5703	3727	3763	6571	4213	1593	1286	360	2425	12804	12477
SNORA59A	3	10	9	8	5	5	21	21	8	5	7	4	12	3	8	11	9	4	9	3	4	4	12	14	35	45	10	3	21	23
LOC105376744	2	0	0	0	12	13	15	16	62	39	55	113	25	9	4	30	5	6	17	19	6	12	43	104	9	10	0	30	139	38
DHRS3	115	101	173	142	793	828	1705	2100	3108	2528	3730	4200	3581	6	11	50	12	20	4	28	28	6	3479	4756	268	157	86	764	2515	1934
MIR6730	5	6	11	5	45	50	109	133	173	143	190	241	229	0	1	2	0	1	0	1	1	0	171	256	5	2	3	44	157	103
AADACL4	2	0	0	0	1	1	1	0	0	0	0	0	0	0	0	0	0	0	3	0	0	0	1	0	6	10	2	0	0	0
AADACL3	0	0	0	0	2	0	0	0	0	0	0	0	0	0	0	0	1	0	0	0	0	0	0	0	9	6	2	0	0	0
C1orf158	0	0	0	0	0	0	0	0	0	0	0	0	0	0	0	0	0	0	0	0	0	0	0	0	3	0	0	0	0	0
PRAMEF12	3	0	0	0	0	0	0	0	0	1	0	0	0	0	0	0	0	0	0	0	0	0	0	0	1	3	0	0	0	0
PRAMEF1	0	0	6	10	0	0	0	0	0	0	0	0	0	0	0	0	0	0	0	0	0	0	0	0	9	5	8	0	0	0
LOC105376745	0	0	0	0	0	0	0	0	0	0	0	0	0	0	0	0	0	0	0	0	0	0	0	0	0	0	0	0	0	0
PRAMEF11	0	0	0	0	0	0	0	0	0	0	0	0	0	0	0	0	0	0	0	0	0	0	0	0	0	7	0	0	0	0
HNRNPCL1	46	41	37	45	12	6	10	8	16	16	10	14	16	22	23	23	18	6	12	16	10	11	11	33	11	24	5	11	74	88
PRAMEF2	0	0	2	2	0	1	0	0	0	0	0	0	0	0	0	0	0	0	0	0	0	0	0	0	6	7	2	0	0	0
PRAMEF4	0	0	0	0	0	0	1	0	0	0	0	0	0	0	0	0	0	0	0	0	0	0	0	0	2	0	0	0	0	0
PRAMEF10	0	1	0	2	0	0	0	0	0	0	0	0	0	0	0	0	0	0	0	0	0	0	0	0	0	1	0	0	1	0
PRAMEF7	2	2	0	0	0	0	0	0	0	0	0	0	0	0	0	0	0	0	0	0	0	0	0	0	3	0	1	0	0	0
PRAMEF6	0	0	0	0	0	0	0	0	0	0	0	0	0	0	0	0	0	0	0	0	0	0	0	0	4	3	0	0	0	0
PRAMEF27	0	0	0	0	0	0	0	0	0	0	0	0	0	0	0	0	0	0	0	0	0	0	0	1	2	2	2	1	0	1
HNRNPCL3	0	0	1	5	2	3	0	0	0	3	0	2	0	0	0	0	0	0	2	0	1	0	0	0	2	5	2	0	3	5
PRAMEF25	0	0	0	0	0	0	0	0	0	0	0	0	0	1	0	0	0	0	0	0	1	0	0	0	2	4	0	0	0	4
PRAMEF13	0	0	2	0	0	0	0	0	0	0	0	0	0	0	0	0	0	0	0	0	0	0	0	0	3	0	0	0	0	0
PRAMEF8	6	4	0	0	0	0	0	0	0	0	0	0	0	0	0	0	0	0	0	0	0	0	0	0	1	3	1	0	0	0
PRAMEF15	0	0	3	0	0	0	0	0	0	0	0	0	0	0	0	0	0	0	0	0	0	0	0	0	1	0	0	0	0	0
PRAMEF14	0	0	0	0	0	1	0	0	0	0	0	0	0	0	0	0	0	0	0	0	0	0	0	0	5	0	0	0	0	0
PRAMEF19	1	0	0	0	0	0	0	0	0	0	0	0	0	0	0	0	0	0	0	0	0	0	0	0	0	0	1	0	0	0
PRAMEF17	0	0	0	0	0	0	0	0	0	0	0	0	0	0	0	0	0	0	0	0	0	0	0	0	9	6	4	0	0	0
PRAMEF20	0	0	0	4	0	1	0	0	0	0	0	0	0	0	0	0	0	0	0	0	0	0	0	0	3	0	2	0	0	0
LRRC38	0	0	9	2	0	0	2	0	0	0	0	0	0	0	0	0	0	0	0	0	0	0	0	0	14	0	0	0	0	0
LOC102724856	0	0	0	1	0	0	1	0	0	0	0	0	0	0	0	0	0	0	0	1	0	0	0	0	3	2	0	0	0	0
LOC107984918	0	0	2	0	1	0	2	0	0	0	0	0	0	0	0	0	0	0	0	0	0	0	0	0	4	3	0	0	0	0
PDPN	1595	1653	147	134	380	396	838	982	2138	1636	27074	24824	10914	0	0	0	0	0	0	0	0	2	14481	14952	13	3	1	289	984	12
LOC107984919	0	4	2	0	2	2	5	5	4	2	51	43	10	0	0	0	6	0	0	0	0	0	9	7	1	7	0	0	0	1
LOC105378612	0	0	0	0	0	0	0	0	0	0	0	0	0	0	0	0	0	0	0	0	0	0	0	0	1	0	0	0	0	0
LOC105376756	0	0	0	0	0	0	0	0	0	0	0	0	2	0	0	0	0	0	0	0	0	0	0	0	0	0	0	0	0	0
PRDM2	4936	5267	2664	2816	1117	1093	2973	3743	3213	2748	3025	2921	840	3842	4345	4925	4471	4039	4613	5986	4082	3692	2849	2420	1571	1309	517	1585	6198	8294
KAZN	3007	3057	3207	2982	317	305	389	492	871	710	225	174	173	23	8	36	7	3	37	15	10	14	103	118	20	22	9	68	341	851
LOC107985467	0	0	0	0	0	1	0	0	0	0	0	0	0	2	0	0	0	0	0	0	0	0	0	0	7	0	1	0	0	0
LOC107985468	0	0	0	0	0	0	0	0	0	0	0	0	0	0	0	0	0	0	0	0	0	0	0	0	0	0	0	0	0	0
LOC105376762	0	0	0	0	0	0	0	0	0	0	0	0	0	0	0	0	0	0	0	0	0	0	0	0	4	4	0	0	0	0
LOC105376759	0	2	0	0	0	0	0	0	0	0	0	0	0	0	0	1	1	0	0	0	0	0	0	0	4	4	0	0	1	0
LOC105376758	0	0	0	0	2	1	2	0	0	0	0	0	0	0	0	0	0	0	0	0	0	0	0	0	4	2	0	0	0	2
LOC107985469	0	0	2	0	0	0	0	0	0	0	0	0	0	0	0	0	0	0	0	0	0	0	0	0	2	4	2	0	0	0
TMEM51-AS1	187	128	18	18	106	104	140	194	1103	873	224	111	113	23	6	28	2	2	44	13	10	6	117	142	15	8	0	93	402	1032
TMEM51	2202	2271	1295	1303	753	776	1677	1904	6692	5330	3738	2730	2255	216	143	719	65	76	442	192	107	54	2440	3917	41	44	5	1446	5179	9978
C1orf195	2	2	0	1	1	4	10	11	5	5	7	6	8	1	2	1	0	0	4	0	0	0	2	5	6	2	1	2	32	21
FHAD1	39	26	28	16	153	158	69	90	83	65	178	60	115	56	19	58	44	51	120	14	55	17	222	329	37	17	16	44	128	788
LOC101927417	2	2	0	0	40	32	11	11	15	13	39	6	14	17	9	14	11	12	17	2	6	3	64	52	6	4	2	5	17	120
LOC101927441	26	29	21	18	34	32	44	40	29	10	26	26	7	114	89	75	96	48	119	94	49	45	26	42	47	68	21	13	58	65
EFHD2	5306	5548	3885	4026	2627	2536	10866	11467	20281	15698	9677	6898	6684	23301	29734	27363	28419	22337	24467	28298	21968	20979	8019	11646	6510	5302	1892	9106	29734	39864
CTRC	15	11	0	11	5	3	10	2	4	0	2	3	2	25	19	24	26	9	4	11	11	5	0	3	10	10	2	3	12	13
CELA2A	1	0	0	1	0	0	0	4	0	0	0	2	0	0	0	1	0	1	1	1	1	2	0	0	2	0	0	0	0	1
LOC105376767	4	4	2	0	1	0	0	0	0	0	0	2	0	0	0	0	0	0	3	0	1	0	0	0	0	3	1	0	0	2
CELA2B	32	27	15	9	6	10	17	13	15	12	9	14	2	17	15	19	20	21	15	26	22	18	17	21	14	13	5	15	41	53
CASP9	1931	1949	429	389	570	563	1019	1074	1631	1209	811	906	556	1043	1186	1383	1376	876	937	1237	923	988	1097	1153	187	172	55	733	2572	3193
DNAJC16	2468	2717	1078	1275	560	559	1125	1577	1511	1302	1763	1746	660	1006	1091	1376	853	598	880	1059	672	698	1482	1445	320	215	57	813	3305	4070
AGMAT	413	323	19	16	16	18	15	30	23	35	196	139	153	12	20	18	10	16	12	13	8	11	98	134	6	21	13	22	103	104
LOC107985735	24	11	1	0	2	1	2	9	0	2	2	0	0	0	0	4	1	2	0	0	0	0	0	0	4	0	0	0	2	3
DDI2	1191	1254	796	826	731	707	1888	2431	1482	1251	2002	2522	253	653	817	870	894	503	632	657	570	486	2722	889	376	331	67	795	3148	3168
RSC1A1	1060	1182	688	699	761	719	1585	2219	1310	1069	1873	2399	358	717	831	841	916	536	650	681	523	496	2729	1073	237	179	44	778	2998	3199
PLEKHM2	12637	12478	7947	7865	3833	3875	19865	21167	13141	10148	14324	20479	7664	7787	8813	8542	9568	8428	8615	8268	7697	6436	19013	19238	1278	1115	344	5361	18916	26462
SLC25A34	138	164	95	70	139	147	467	563	158	154	214	254	139	217	262	148	248	293	238	137	170	115	300	330	31	20	7	48	179	696
TMEM82	2	1	5	3	3	1	3	0	3	0	0	0	0	0	0	0	0	0	0	0	0	0	0	1	0	1	1	0	0	5
FBLIM1	8941	9247	5027	5053	103	95	35	51	28	12	37	307	46	0	3	1	0	0	0	0	0	0	639	693	14	9	1	0	4	16
UQCRHL	2775	2955	2242	2291	192	184	1555	1712	2151	1622	1634	1648	1395	1666	2119	2227	2042	1680	1614	1896	1423	1478	1394	2010	384	409	95	2034	5441	5865
FLJ37453	574	544	327	223	63	67	202	238	276	211	143	136	63	433	524	665	429	295	364	350	197	212	135	206	161	129	38	141	535	802
SPEN	9187	9535	7026	6843	2511	2519	7570	8549	8721	7295	6487	5813	1219	11485	14192	12503	15253	10469	12977	17738	11832	12325	5143	3859	4619	3956	1110	4637	19717	20607
ZBTB17	3462	3651	1766	1724	842	848	2924	2937	1709	1328	1051	1540	932	1558	1950	2321	2212	2234	2155	2422	2127	1737	1359	1365	330	215	78	836	2859	3862
C1orf64	0	0	0	1	0	0	0	0	0	0	0	0	0	0	0	0	0	0	0	0	0	0	0	0	0	0	0	0	0	1
HSPB7	17	10	5	0	17	25	19	10	1227	961	924	74	962	0	0	4	2	2	1	0	2	0	12	28	0	6	3	328	1338	334
CLCNKA	13	23	4	4	19	18	0	10	820	659	27	0	10	3	4	2	2	1	12	0	0	4	2	4	7	0	1	169	639	487
CLCNKB	150	148	16	17	4	4	0	0	18	8	4	4	2	0	0	0	0	2	0	2	0	0	0	0	3	3	0	2	8	18
FAM131C	463	461	159	165	1	0	1	0	0	2	0	4	0	0	0	0	0	0	10	2	0	0	0	0	3	4	0	0	1	2
EPHA2	10310	10638	15291	15168	7	4	44	48	1474	1115	74	176	167	2	0	22	8	8	0	0	2	2	61	90	13	6	6	743	2881	4030
LOC101927479	89	88	53	32	3	6	3	6	53	48	1	12	5	0	0	2	0	0	2	0	0	0	4	11	5	4	2	26	175	181
ARHGEF19	1972	2206	997	943	32	37	117	124	221	215	157	53	69	344	269	447	350	118	129	99	64	85	42	64	47	44	10	152	578	983
ANO7P1	132	153	25	25	29	25	13	20	83	62	42	81	54	26	12	31	37	14	25	14	7	6	135	74	14	9	9	39	160	288
RSG1	250	297	158	166	28	33	63	53	195	163	172	99	42	105	82	93	80	42	112	161	92	54	117	133	28	22	5	109	381	494
FBXO42	3870	4100	2112	2120	1153	1129	2660	3151	3982	3210	2168	2308	1070	2249	3391	2646	2963	1969	2826	4033	3539	3191	2063	2493	278	226	79	2110	7986	7662
SZRD1	25025	26288	13264	13432	2559	2517	9401	10879	10315	8261	7799	8510	5255	9019	12370	8891	13159	9925	10647	14343	12515	11348	6447	6935	1351	999	343	5742	20446	20649
SPATA21	5375	5649	2613	2689	569	556	1924	2361	1846	1485	1168	1250	1228	1697	2383	1624	2361	1893	1803	2439	2240	2000	964	1254	271	265	108	988	3766	4246
NECAP2	8992	9296	3676	3796	1659	1589	8076	8985	7290	5624	8563	9633	6718	5744	7402	7313	9480	4907	9108	12322	8760	9536	10526	11890	838	555	167	4020	13373	16070
LOC107984921	141	102	82	53	55	50	122	189	45	34	135	223	61	377	63	196	373	279	421	131	184	225	136	159	24	11	7	23	163	449
CROCCP3	510	472	223	263	110	95	337	354	162	169	234	305	110	339	129	411	329	227	592	383	266	328	290	285	54	46	14	80	482	779
RNU1-1	13	24	10	10	3	3	14	22	6	12	2	6	0	77	5	78	4	3	64	6	2	2	2	14	1199	3177	2226	4	2	25
LOC100132147	43	81	5	0	1	3	0	0	0	0	2	4	0	0	0	1	0	0	1	0	0	0	0	0	9	58	24	0	1	0
FAM231B	128	133	8	11	7	3	0	0	1	0	2	4	0	2	1	0	0	0	4	0	0	0	0	0	8	8	3	0	0	2
NBPF1	7015	7206	2658	2771	1764	1804	5761	7055	3270	2820	4495	11556	1434	1914	2423	2211	2160	1280	3211	4063	2275	2611	10056	9859	634	398	130	1657	6554	8499
LOC105376794	4	3	2	3	0	1	0	4	1	2	4	0	1	4	3	2	0	0	0	0	0	3	6	7	7	4	8	1	1	4
CROCCP2	1575	1705	889	904	417	421	1604	1835	763	640	501	602	270	1019	1254	2077	912	518	1225	1315	670	720	410	839	136	157	58	353	1460	2069
MST1P2	260	229	100	107	82	77	142	147	82	57	35	95	24	106	85	165	87	34	102	69	46	43	78	54	19	18	10	48	81	246
LOC107985736	11	12	16	8	3	0	6	6	0	0	0	3	0	9	0	6	12	0	8	2	0	4	6	0	6	8	2	0	0	22
RNU1-3	9	6	2	7	1	2	6	11	2	2	0	1	0	15	1	28	4	2	22	0	0	2	0	10	1102	3159	2260	0	0	18
FAM231A	0	5	0	0	1	0	0	0	0	0	0	0	0	0	0	0	0	0	0	0	0	0	0	0	10	2	0	0	0	0
ESPNP	4	0	2	3	5	3	0	0	0	0	0	0	0	0	0	0	0	0	0	0	0	0	0	1	11	7	2	0	0	1
LOC102723383	28	49	0	2	1	1	0	0	2	0	0	3	0	0	0	0	0	0	0	0	0	0	0	0	22	6	5	0	0	0
RNU1-4	10	4	6	3	3	2	0	16	10	0	0	2	2	40	2	32	1	2	31	5	4	2	0	8	994	3077	2229	0	0	9
MST1L	41	82	49	49	57	62	101	106	35	26	8	22	7	46	12	78	49	11	46	8	18	40	34	24	53	15	16	10	38	124
MIR3675	0	0	0	0	0	0	0	0	0	0	0	0	0	0	0	0	0	0	0	0	0	0	0	0	0	0	0	0	0	0
LOC105376805	178	198	8	1	147	143	383	371	687	572	405	217	356	443	656	443	558	502	274	280	295	279	287	463	174	51	32	279	859	937
RNU1-2	14	6	8	2	0	4	6	8	7	0	2	0	5	26	4	32	7	0	29	2	0	0	2	6	1002	3132	2255	0	1	6
CROCC	1703	1760	912	910	358	349	1001	1023	846	663	1176	800	447	1226	969	1525	1954	992	1578	1258	808	1205	762	1018	374	267	104	244	1177	2726
MFAP2	4043	4328	91	65	5	2	0	0	4	0	0	4	105	4	0	4	0	0	3	0	1	0	0	6	3	5	1	0	0	4
LOC105376806	842	902	16	12	1	0	0	0	0	0	0	0	16	0	0	0	0	0	0	0	0	0	0	1	0	2	3	0	0	0
ATP13A2	3640	3670	2359	2259	2535	2496	3638	3564	729	546	2235	4832	1688	2520	2440	2532	2571	1464	3573	3130	2238	2131	8625	7957	164	158	43	648	2186	1016
SDHB	6240	6677	5674	5707	974	937	4381	5404	5135	4350	5468	5911	4450	3759	5074	4657	5079	3649	4931	6072	4634	4680	5377	6262	807	466	157	2326	7893	8297
PADI2	28	28	301	313	2219	2176	1121	1296	27613	22768	19646	7638	3796	13109	7085	14405	7893	3492	380	209	115	55	3636	1629	860	715	193	14533	50779	77474
LOC105376808	0	0	0	0	2	0	0	0	2	1	0	3	0	0	0	0	0	0	0	0	0	0	0	0	3	3	0	0	10	13
LOC400743	118	121	597	675	2	2	0	3	0	0	0	0	0	3	0	0	2	0	0	0	0	0	0	0	5	7	2	0	1	1
PADI1	21	33	433	397	7	2	5	2	7	1	51	25	8	0	1	0	0	0	1	0	0	0	4	1	6	11	0	0	10	17
PADI3	11	13	169	143	2	2	3	0	0	1	1	0	0	3	2	1	6	2	1	0	0	0	0	0	14	21	4	5	6	5
MIR3972	0	0	0	2	0	0	0	0	0	0	0	0	0	0	0	0	0	0	0	0	0	0	0	0	0	0	0	0	0	0
PADI4	8	18	42	41	2	3	35	39	22	12	0	2	2	5414	7808	13539	10190	4130	178	233	99	186	0	0	44	26	30	0	11	698
PADI6	0	0	0	0	3	2	0	0	0	0	0	2	6	0	53	109	0	65	0	0	0	0	0	0	47	26	1	0	0	1
RCC2	21352	22026	15075	15455	1851	1833	7209	8028	16583	13627	6853	6460	3595	6607	9694	11172	9414	7596	5466	6632	4677	4491	6832	7632	2932	2462	812	13460	48461	52545
ARHGEF10L	1848	1852	551	668	950	934	3423	3605	3809	2996	7565	6266	3088	5709	6210	8756	6143	4311	3162	2552	1433	2293	4276	4648	554	357	85	1685	6027	11225
LOC107984028	0	0	0	0	0	0	0	0	0	0	0	0	0	0	0	0	0	0	0	0	0	0	0	0	1	1	0	0	0	0
ACTL8	0	0	0	0	0	1	0	0	0	0	0	0	0	0	0	3	0	0	0	0	0	0	0	0	3	2	0	0	0	0
LOC105376809	0	0	0	0	0	0	0	2	1	0	5	0	2	0	0	0	0	0	0	0	0	0	0	0	7	2	1	0	0	0
LOC105376812	0	0	0	0	0	0	0	0	0	0	0	0	0	0	0	0	0	0	0	0	0	0	0	0	0	0	1	0	0	0
LOC101927876	0	0	0	0	0	0	0	0	1	0	0	0	0	0	0	0	0	0	0	0	0	0	0	0	3	0	0	0	0	0
IGSF21	0	0	0	0	26	30	25	17	58	35	2433	1255	1013	0	0	0	0	0	0	0	0	0	30	56	11	6	0	2	13	306
LOC105376814	0	1	0	0	0	0	0	0	0	0	5	1	0	0	0	0	0	0	1	1	0	0	2	0	2	0	1	0	2	7
KLHDC7A	3	0	56	40	30	23	0	1	2	0	0	2	2	0	2	0	0	0	0	0	0	2	0	1	12	8	5	0	1	0
PAX7	0	0	0	0	2	1	0	0	1	0	0	0	0	0	0	0	0	0	1	0	1	0	0	0	17	17	4	0	0	2
TAS1R2	0	0	2	0	3	1	0	1	0	0	0	0	0	2	2	0	0	0	0	1	0	0	0	0	14	9	1	0	0	0
ALDH4A1	2245	2324	2469	2517	2023	1971	1318	1326	1190	901	1468	1083	665	521	563	898	619	447	527	600	469	483	1728	2649	69	74	21	703	2573	4173
MIR4695	0	0	0	0	0	0	2	0	0	0	0	0	0	1	0	0	2	0	0	0	0	0	0	0	2	0	0	0	2	0
MIR1290	0	0	0	0	0	0	0	0	0	0	0	0	0	3	0	0	0	0	0	0	2	0	0	0	0	2	0	0	1	0
IFFO2	3381	3420	1272	1349	255	260	381	408	530	464	484	325	182	4533	5403	1847	6380	4166	3113	2414	3024	2342	259	263	879	711	146	325	1244	1314
LOC105376815	1	0	5	4	0	1	0	0	0	0	0	0	0	0	0	0	0	0	0	0	0	0	0	0	2	5	0	0	1	1
UBR4	19936	20022	18546	18896	4797	4730	17310	19940	9475	7951	17546	27166	3887	8520	9666	11227	8565	7354	6997	11528	6840	6716	18203	11788	3578	2714	894	4926	26818	26592
LOC101927895	958	949	586	573	148	151	298	310	313	239	154	234	49	179	216	267	229	168	108	148	116	85	121	114	43	37	13	133	525	504
EMC1	16380	17012	10569	10817	2275	2224	4001	4874	4708	3988	3260	3753	1454	2624	3596	3885	2853	2258	1808	2481	1643	1628	2326	2592	559	459	114	2349	8914	7980
MRTO4	5391	5316	4563	4579	1250	1215	2886	3444	2115	1702	1286	1696	1193	800	1058	1203	829	626	774	804	668	647	911	1102	287	196	38	1167	4123	2441
AKR7L	152	161	75	78	50	45	46	60	37	42	3	8	4	17	18	18	22	33	3	13	13	6	4	12	5	13	4	29	83	105
AKR7A3	163	141	98	82	73	67	100	110	50	57	13	12	13	20	22	50	33	35	6	19	18	9	22	27	15	19	1	22	142	141
LOC100506730	778	813	296	285	136	146	225	222	203	174	91	93	60	63	63	139	73	57	32	33	44	45	149	175	20	14	5	128	738	699
AKR7A2	7468	7579	4101	4055	1229	1271	2746	2946	4564	3248	1391	1540	1324	1300	1811	1727	1605	1217	1048	1340	977	1016	2050	2763	415	253	58	2588	8657	10946
PQLC2	3415	3447	1539	1607	2029	1971	3995	4200	9175	6728	1825	2560	1353	859	960	1151	941	882	761	714	595	508	3171	3570	171	149	94	4217	14533	19309
CAPZB	21035	21468	14253	14722	1869	1816	8362	9316	22834	19246	18791	13073	14946	17485	21125	20006	19192	14487	25646	28879	25987	23938	16715	22727	2762	2178	698	14313	44397	50707
LOC644083	0	0	0	0	0	0	0	2	0	0	0	0	0	2	0	0	0	0	0	3	1	2	0	0	0	10	7	2	3	2
LOC105376819	15	18	1	0	15	16	8	16	7	5	22	18	29	4	0	2	0	0	13	2	6	5	22	20	5	0	1	0	15	60
LOC105376818	0	1	1	0	13	14	10	8	0	0	9	9	23	0	0	0	0	0	2	2	0	0	6	3	0	0	0	0	1	4
LOC105376817	4	4	2	2	11	12	6	6	0	0	9	14	23	0	0	0	0	0	2	1	0	0	16	7	2	0	1	0	4	61
LOC105378614	0	2	0	0	4	2	1	0	0	0	0	0	0	0	5	0	2	2	4	2	0	1	0	0	1	0	0	0	0	2
MINOS1	4110	4457	1490	1467	365	375	1609	1935	3225	2677	4168	3663	2881	2255	3123	3379	2373	1981	2363	2870	2793	3142	3238	3261	438	227	113	2108	7129	6470
MINOS1-NBL1	4568	4914	3435	3512	568	549	761	800	998	791	5287	4173	3794	877	1195	1327	1045	787	950	1155	1020	1201	2402	5750	57	39	17	998	3153	3846
RPS14P3	89	104	279	229	25	23	77	77	55	42	218	223	192	326	483	416	313	309	321	314	311	245	225	148	540	603	451	152	686	497
NBL1	3458	3738	2985	3082	477	443	303	311	104	73	3817	2867	2681	9	7	29	12	7	15	2	5	6	1185	4431	9	9	2	87	296	1315
HTR6	4	4	6	10	0	3	3	0	0	0	0	4	2	2	2	2	5	2	0	2	2	4	2	4	18	8	4	1	6	2
TMCO4	1567	1541	635	682	766	699	845	896	460	356	1126	1808	957	831	733	1065	912	673	1117	942	801	886	1052	1310	396	288	85	290	1183	616
RNF186	0	0	0	0	0	1	0	0	0	0	0	1	0	0	1	0	0	0	0	0	1	1	0	0	0	2	1	1	3	2
LOC105376823	0	0	0	0	1	0	0	2	2	0	0	2	0	4	0	1	0	0	1	3	2	0	2	2	0	0	0	0	4	0
OTUD3	1242	1369	1646	1728	282	300	554	759	749	636	809	828	176	821	771	930	782	698	1017	850	724	642	811	636	158	141	37	420	2088	2136
PLA2G2E	0	0	0	0	0	0	0	0	0	0	0	0	0	0	0	0	0	0	0	0	0	0	0	0	0	0	0	0	0	0
PLA2G2A	1	0	0	0	0	0	0	0	0	0	0	0	0	0	0	0	0	0	0	0	0	0	0	0	1	1	1	0	0	0
PLA2G5	0	1	0	0	0	0	0	0	0	0	0	0	6	0	0	0	0	1	0	2	0	0	2	0	1	1	2	0	1	0
PLA2G2D	0	0	0	0	11	8	0	0	0	0	72	1061	450	6	6	2	3	8	10	18	3	4	1533	543	8	0	1	0	2	2
PLA2G2F	0	1	0	0	0	0	0	0	0	0	0	0	0	2	0	2	1	1	0	0	0	0	2	2	5	6	4	0	0	1
PLA2G2C	0	0	1	0	1	0	0	0	0	4	6	6	0	3	4	4	2	1	4	3	0	2	10	6	4	2	1	0	0	0
UBXN10	0	1	0	0	7	7	5	4	12	7	24	123	10	136	138	98	70	64	49	58	24	56	40	12	23	9	4	0	0	0
UBXN10-AS1	0	0	0	0	2	1	0	0	4	0	0	0	0	9	10	7	3	8	1	2	0	0	0	0	2	4	0	0	0	1
LOC105376825	0	0	0	0	0	0	1	0	0	0	0	6	0	4	2	0	1	2	2	2	0	0	0	0	10	2	7	0	0	1
LOC105376826	0	0	0	0	0	0	0	0	0	0	0	0	0	0	0	0	0	0	0	0	0	0	0	0	0	0	0	0	0	0
LOC105376827	0	0	0	0	0	0	0	0	0	0	0	0	0	0	0	0	0	0	0	0	0	0	0	0	0	0	0	1	0	0
LOC105376828	0	0	0	0	0	1	0	0	0	0	0	0	0	0	0	0	0	0	0	0	0	0	0	0	8	5	0	0	0	0
VWA5B1	2	0	0	2	1	0	0	2	0	0	13	6	8	0	0	2	1	0	0	0	0	0	0	0	21	14	5	0	0	1
LINC01141	0	0	0	0	0	1	1	0	0	0	810	186	276	0	0	0	0	0	0	0	0	0	83	55	7	9	4	0	0	1
CAMK2N1	627	656	5279	5592	4	2	3	6	0	0	505	240	367	3	0	6	0	2	0	1	0	3	6	12	8	4	0	0	0	8
MUL1	4450	4621	2481	2508	1189	1202	2551	2898	3559	2945	2543	3220	2005	1262	1844	1491	1721	1494	1269	1868	2027	1766	2731	2776	244	191	70	1604	5460	5848
FAM43B	5	16	10	6	3	9	1	0	0	0	0	12	2	0	0	0	0	0	1	0	0	0	0	0	8	4	3	0	0	0
CDA	22	19	29	26	354	348	3098	3094	10	10	369	829	933	4077	6327	5170	4258	2356	1092	3325	825	1036	24	6	7	4	0	10	12	69
PINK1	8037	8142	3974	3847	1948	1964	7124	7613	3853	2977	5383	9537	4258	3084	2936	3617	3033	1650	2266	2879	1715	1778	4895	6404	187	138	50	1771	6443	10623
MIR6084	147	127	111	80	83	83	211	165	56	55	58	135	42	35	32	46	43	27	41	41	30	34	66	85	3	6	1	38	109	264
PINK1-AS	10191	10333	4992	4918	1705	1715	6287	7331	5476	4653	5782	8581	4840	3911	3977	4777	3726	2543	2778	3418	2456	2582	5151	6839	597	395	108	2676	9649	12872
DDOST	32293	33015	17970	18316	2084	2071	12201	14057	20804	16982	10905	10697	7909	12734	13582	14580	14503	10737	9652	10492	9995	9625	11284	13587	1494	969	268	12174	39118	37237
KIF17	228	239	576	630	83	104	126	96	161	132	249	175	256	16	0	9	8	13	2	2	0	1	519	212	79	52	23	362	1226	353
SH2D5	453	515	2674	2760	10	5	8	8	6	4	2	4	4	0	2	4	2	2	2	0	0	0	6	4	12	9	2	0	5	6
HP1BP3	34955	37618	19207	19285	2042	2028	8187	10367	9654	8544	8126	8002	3135	11995	12961	15577	13351	7224	14050	15742	12044	14284	8653	8339	2045	1517	436	7286	27575	40033
EIF4G3	17883	18033	9204	9804	2652	2721	6333	8033	9845	8274	6799	9035	2240	5130	5919	8775	5703	3600	2290	1977	1219	1386	6034	5691	2909	1847	614	4822	18936	12124
LOC105376830	2	0	2	11	3	0	11	23	0	1	0	2	0	1	10	8	5	5	2	3	0	0	2	8	8	9	6	0	17	2
LOC105376829	4	3	6	7	2	1	13	17	7	0	4	0	0	18	18	33	20	22	2	2	2	2	1	2	10	10	5	0	19	3
MIR1256	0	0	0	0	1	0	0	0	0	0	0	2	0	0	0	0	0	0	0	0	1	0	0	0	0	0	0	0	0	0
ECE1	18720	18459	10298	10472	1841	1775	1875	2046	10	12	243	1263	490	10689	9828	8198	18077	6103	9294	8994	7483	10318	144	38	46	63	49	6	25	23
LOC100506801	1	2	6	13	4	2	2	2	0	0	0	2	0	9	8	11	30	11	16	10	8	8	0	0	5	11	4	0	1	0
LOC105376832	0	0	0	0	0	1	0	0	0	0	0	0	0	0	0	0	0	0	0	0	0	0	0	0	2	0	1	0	0	0
NBPF3	2021	2039	2009	1991	536	552	816	890	17	8	23	124	26	220	218	681	183	135	131	136	87	84	797	24	50	26	12	11	64	225
ALPL	50	32	75	83	228	227	295	339	0	0	8	44	28	0	0	2	0	1	27	20	2	2	0	0	10	7	6	0	0	2
LOC105376834	0	0	0	0	0	3	0	2	0	0	0	0	0	0	0	0	0	0	0	0	0	0	0	0	7	2	5	0	0	0
RAP1GAP	98	84	351	315	1454	1453	3234	3455	0	2	10	28	14	0	1	2	2	3	0	5	0	4	2	2	21	9	1	2	1	13
USP48	9787	9896	6582	6693	1370	1367	4827	6955	3286	2927	3719	3956	1944	7009	7852	11225	7825	5018	4154	4052	2758	3316	4448	4302	1490	860	292	2319	10029	15346
LDLRAD2	2875	2789	1810	1743	132	121	285	290	134	99	10	40	131	30	56	153	57	23	28	15	14	22	6	8	73	71	24	158	816	898
HSPG2	20612	21051	13828	13769	826	789	1460	1525	682	534	89	334	267	90	98	272	134	35	37	43	12	49	22	42	179	246	66	592	2812	3434
CELA3B	0	0	0	1	0	0	1	0	0	0	1	0	0	0	0	0	0	0	0	0	0	1	0	0	2	2	0	0	0	0
CELA3A	0	0	0	0	0	1	0	0	0	0	0	0	0	0	0	0	0	0	0	0	0	0	0	0	2	1	0	0	0	0
LOC101928043	24	18	18	19	9	16	12	21	32	25	10	9	17	12	13	35	10	9	18	9	12	10	20	12	10	18	17	9	33	51
LINC00339	1021	1098	834	747	164	179	571	746	992	850	617	654	623	603	836	898	694	334	588	649	357	445	714	988	116	26	19	432	1808	2537
CDC42	21297	22635	9832	10373	1941	1921	9185	12182	15750	14239	17997	16814	10581	22887	29929	28425	27263	20086	27288	31344	28389	27544	18897	18838	3143	2232	789	12397	40695	47116
WNT4	29	21	23	22	6	6	21	18	6	8	6	6	8	2	10	33	10	10	10	31	2	7	6	12	17	30	4	2	28	38
LOC105376845	10	15	19	22	0	2	3	7	1	0	3	2	2	2	2	0	0	0	3	5	2	3	0	0	7	8	4	1	7	0
LOC105376850	7	12	8	4	2	1	1	4	2	0	0	0	0	0	2	0	0	0	0	0	0	0	0	0	6	7	0	0	2	0
LOC107985377	2	0	0	0	1	0	0	0	0	0	0	0	0	0	0	0	0	0	0	0	0	0	0	0	1	1	3	0	0	0
MIR4418	0	0	0	0	0	1	0	0	0	0	0	0	0	0	0	0	0	0	0	0	0	0	0	0	1	1	0	0	0	0
LOC105376856	0	0	0	0	0	0	0	0	1	1	0	1	0	0	0	0	0	0	0	0	0	0	0	0	1	0	0	0	0	0
ZBTB40	3696	3737	1657	1703	1340	1317	3626	4184	5637	4734	3155	2960	963	3496	3837	4437	3444	3071	6094	5640	4111	3440	4069	3135	702	576	192	2635	10103	14358
EPHA8	3	1	0	0	3	7	0	0	10	13	2	2	4	0	1	3	1	4	0	7	2	1	1	1	20	25	2	4	9	20
MIR6127	0	0	0	0	0	0	0	0	0	0	0	0	0	0	0	0	0	0	0	0	0	0	0	0	0	0	0	0	1	0
C1QA	0	0	0	0	1056	1055	4093	4311	35214	28018	17965	10689	14354	226	325	86	73	126	8071	15634	6229	4070	14506	23332	26	29	8	15818	41918	75860
C1QC	1	0	0	0	735	757	2683	2695	58637	48826	28843	10869	19472	45	117	35	43	31	387	1892	430	176	21493	35379	9	12	2	25378	64621	101233
C1QB	2	0	0	2	278	255	1439	1479	32287	26238	33423	14828	24149	36	86	20	16	21	2169	8947	2005	1156	22465	35586	44	29	27	10676	30283	43775
EPHB2	5064	4967	1429	1528	623	640	887	978	3668	3040	3823	3417	1724	1081	1453	1300	777	829	200	242	114	99	840	2953	13	15	10	1550	5657	3489
MIR4684	0	0	0	0	0	0	0	0	0	0	0	0	0	0	0	0	0	0	0	0	0	0	0	0	0	0	0	0	0	0
MIR4253	176	170	54	53	22	11	33	21	121	96	97	92	16	38	31	47	14	19	7	7	1	1	13	53	1	0	0	53	118	87
LACTBL1	0	0	0	0	0	2	0	0	0	0	0	0	0	2	0	0	0	0	0	0	0	0	0	0	5	3	1	0	0	2
C1orf234	3	4	3	4	0	0	4	2	0	0	0	1	0	0	0	0	0	0	0	0	0	0	0	0	1	2	0	0	0	2
KDM1A	15755	16061	8331	8309	930	939	2195	2817	4691	4015	2707	2706	1281	2759	3443	4519	2807	2220	3225	3976	2404	2427	2145	2571	1022	692	178	2767	10683	11997
MIR3115	0	0	0	0	0	0	0	0	0	0	0	0	0	0	0	0	0	0	0	0	0	0	0	0	2	0	0	0	2	0
MIR4419A	0	0	0	0	0	1	0	0	0	0	0	0	0	0	0	1	0	0	1	1	0	0	0	0	1	0	0	0	0	0
LUZP1	11416	12104	5191	5309	1955	1996	2522	3126	5408	4679	9258	7038	1228	1636	2482	1840	2310	2021	1987	2784	2128	2010	7869	4772	760	581	138	3350	13122	16048
HTR1D	1138	1315	135	128	1	0	0	0	0	0	0	0	2	0	0	0	1	2	0	0	0	2	0	0	5	2	2	0	2	4
LINC01355	230	230	283	251	7	10	77	98	47	47	113	83	132	0	4	33	2	4	10	7	2	4	77	99	6	0	0	36	262	183
HNRNPR	27337	28584	11032	12189	1454	1434	4223	5430	8515	7005	6495	8271	4137	8778	11902	13532	10733	7734	10750	13460	9403	9787	6470	7804	2946	1890	558	6057	23369	23598
ZNF436	2932	3115	982	997	354	351	1111	1453	986	742	818	1045	366	306	388	537	292	221	570	469	318	314	1020	691	64	54	11	456	1646	2869
ZNF436-AS1	822	871	296	246	72	84	161	163	104	56	103	65	52	28	28	98	8	12	79	38	22	35	102	52	19	8	4	18	96	252
TCEA3	119	136	11	8	1	1	46	26	2	2	0	13	14	36	28	19	23	26	57	36	20	32	4	4	529	309	67	0	0	2
ASAP3	7631	7924	1302	1337	7	8	48	55	24	13	58	155	52	21	30	19	40	25	269	237	222	214	55	69	34	27	6	8	55	16
E2F2	1616	1755	1403	1307	246	277	82	90	1379	1062	107	82	41	632	560	538	553	347	1409	1146	647	771	22	18	115	96	43	797	2822	1748
LOC101928163	60	55	54	46	6	11	5	3	48	38	0	6	2	24	10	16	25	12	54	38	31	34	0	0	4	8	2	25	76	45
LOC105376859	38	40	30	21	13	9	9	8	33	19	4	2	2	0	0	2	1	0	0	0	0	0	2	6	3	5	1	6	21	45
ID3	14660	14789	1901	1907	436	434	1017	1081	8086	6295	652	165	296	317	261	91	113	173	146	92	32	34	152	171	48	142	29	1000	3142	14003
LOC107984928	3	6	1	3	2	3	0	4	2	0	0	0	0	0	0	0	0	1	0	0	0	0	0	0	0	2	2	2	0	3
MDS2	0	2	0	0	1	0	0	2	0	0	0	0	1	0	0	0	2	0	3	1	1	0	2	0	2	12	7	2	6	1
RPL11	21222	21875	31605	32619	807	771	15575	16668	18875	16755	14562	15709	15038	26240	33755	32307	30108	25578	24319	28192	24748	26362	12912	17796	11339	7707	3649	15648	37794	40649
TCEB3	9364	9678	5041	5026	1731	1737	3987	4990	5082	4207	5968	5693	2540	3752	4371	3936	4322	3373	3842	4389	3971	3636	5321	5218	1100	817	200	2280	8513	9102
TCEB3-AS1	1413	1481	772	743	253	258	615	844	703	567	923	1004	521	378	505	477	438	347	481	590	465	452	801	960	114	90	8	321	1239	1475
PITHD1	5394	5501	4589	4676	838	819	2268	2558	2891	2363	2298	4153	1558	1925	2005	2021	2088	1471	2152	2556	1762	1923	4318	4845	245	250	133	1515	5306	5370
LOC105376860	251	247	111	117	66	62	90	119	173	109	107	129	62	143	207	202	164	107	148	140	128	117	176	156	11	5	0	84	331	302
LYPLA2	5193	5223	1660	1893	1021	1035	2336	2509	3372	2587	1940	2023	1389	2386	3313	3257	3206	1986	2836	2697	1980	1975	2864	3150	220	150	54	1571	5218	5482
GALE	4281	4314	1897	1884	821	833	1341	1477	5491	4160	1930	2318	1160	490	656	680	633	343	1072	1290	942	1030	3551	4680	65	72	23	1934	6646	7254
HMGCL	3532	3689	2039	1944	1092	1109	2865	3359	3461	2671	3279	3734	2342	920	1027	1683	852	397	1458	1366	756	849	3766	4733	103	29	11	1118	4316	5236
LOC105376861	13	12	18	19	14	21	9	11	0	0	3	15	0	0	1	0	0	0	0	2	0	0	2	0	1	3	1	2	5	6
FUCA1	2388	2454	1208	1265	2409	2389	7192	9857	37709	32614	21656	31035	7709	3389	3446	3788	4359	3264	2407	2009	2032	2223	109682	106119	208	116	38	8718	28124	49868
CNR2	2	4	1	0	7	11	2	0	2241	1890	2	12	0	0	8	24	12	4	20	26	11	28	36	44	74	73	63	416	1737	4985
LOC107984929	0	0	0	0	3	1	2	0	23	24	0	6	0	0	1	0	0	0	0	0	2	0	26	26	0	1	0	2	13	21
MIR378F	0	0	0	0	0	0	0	0	0	0	0	0	0	0	0	0	0	0	0	0	0	0	0	0	0	0	0	0	0	0
PNRC2	9380	10182	4866	5122	1383	1334	2882	4423	4686	4164	6251	5400	3369	7204	9493	9485	9881	6733	7701	10308	8399	9324	3828	3339	1727	918	259	4215	15717	20161
SRSF10	13525	14484	7507	7923	1579	1529	3045	4519	4977	4391	6250	6598	3050	6831	7515	8756	7435	6515	6361	7140	5367	5209	5744	6299	2056	1320	376	4412	18414	15958
LOC105378615	0	0	0	0	0	0	0	0	0	0	0	0	0	0	0	0	0	0	0	0	0	0	0	0	3	0	0	0	0	0
LOC105376863	5	5	0	0	3	3	0	3	0	0	0	2	0	0	0	0	0	0	0	0	0	0	0	0	0	1	1	0	0	0
LOC107984931	2	0	0	0	1	0	0	0	0	0	0	0	0	0	0	0	0	0	0	0	0	0	1	0	2	1	0	0	0	0
MYOM3	37	28	2	6	8	7	3	1	2	2	24	1	2	1	1	1	2	0	0	0	1	1	5	1	16	7	6	1	3	3
LOC107985737	0	0	0	0	2	2	0	0	0	0	1	0	0	0	0	0	0	0	0	0	0	0	0	0	3	0	0	0	0	1
LOC105376864	2	1	0	0	3	2	0	0	2	0	0	0	0	0	0	0	0	0	0	0	0	0	1	0	5	0	0	1	0	1
IL22RA1	120	164	36	30	4	1	1	0	0	0	101	15	42	1	0	0	0	0	0	0	0	0	8	6	2	6	2	0	3	0
LOC107985738	56	55	57	54	135	128	89	121	829	697	402	195	97	1	1	4	0	0	1	0	2	0	81	15	1	2	2	335	1005	882
IFNLR1	466	481	408	465	964	935	682	751	6275	4943	3182	1667	699	1	2	16	0	2	2	5	2	3	572	131	10	12	7	2357	8292	6664
LOC284632	0	0	0	0	6	6	4	0	18	26	5	0	0	0	0	0	0	0	0	0	0	0	0	0	0	4	4	10	50	4
LOC105376871	5	0	16	4	1	0	0	0	19	11	33	4	13	2	1	3	1	1	0	0	0	1	10	4	13	7	4	7	10	21
GRHL3	35	35	52	86	3	1	2	0	31	35	23	14	8	7	5	8	7	0	0	0	0	0	16	11	7	8	4	12	48	80
STPG1	1446	1661	326	336	323	329	357	417	168	132	318	400	203	41	50	70	46	26	49	69	35	21	335	376	15	17	5	83	266	355
NIPAL3	8791	9113	3760	3911	1132	1095	1189	1335	1684	1315	2009	2910	810	621	656	842	594	453	590	724	449	404	1798	1513	395	317	92	1304	4769	5904
RCAN3AS	7	2	6	6	12	5	15	26	18	8	6	9	7	14	17	18	16	18	2	3	7	0	6	2	15	5	4	6	19	40
RCAN3	2109	2338	814	896	783	766	1071	1324	752	614	1399	1081	586	900	642	1071	957	690	391	263	188	182	1246	760	472	405	98	858	3067	4612
LOC100506985	349	416	52	45	93	97	62	135	53	84	203	211	154	131	92	182	119	90	54	35	11	15	265	194	16	19	3	170	628	1061
NCMAP	5	8	3	3	5	3	5	4	0	1	2	4	0	0	0	0	0	0	0	0	0	0	0	0	3	7	4	0	5	2
SRRM1	13290	13331	10182	10694	1582	1511	4400	5525	6250	5189	4101	4069	1672	6285	7496	7504	6759	6127	6439	7249	6267	5041	3593	3898	6614	4706	1315	3966	14842	14246
CLIC4	48135	54064	37866	39762	3421	3272	9992	15946	5455	4853	18911	20648	8037	3763	6047	4360	6030	3633	2343	2373	1644	2984	17218	12992	598	405	126	7128	27557	23386
LOC105376876	0	0	0	0	1	2	0	0	0	0	0	0	0	1	0	0	0	1	0	3	1	3	0	0	0	0	1	0	2	5
RUNX3	399	417	85	118	1123	1119	2582	2747	18542	14877	1429	1888	1034	4948	3980	2882	4854	3076	16556	16688	12112	12791	1369	1913	1458	1387	507	10929	38852	53797
MIR6731	8	7	2	0	25	20	69	80	516	406	34	49	19	120	80	65	131	67	462	390	300	326	37	37	35	33	8	293	940	1300
LOC107984932	0	2	0	0	12	3	4	4	29	31	4	7	0	52	24	42	81	5	94	44	35	60	2	2	97	39	24	45	246	240
LOC105376878	29	22	10	35	24	24	25	36	1191	997	32	39	39	39	36	60	26	39	111	118	76	78	23	33	238	100	59	577	2705	3570
MIR4425	0	0	0	1	0	0	0	0	0	0	0	0	0	0	0	0	0	0	1	0	0	0	0	0	3	3	0	0	0	3
LOC105376879	1	0	0	0	3	3	0	0	17	11	0	0	0	0	2	2	0	2	21	28	18	16	0	0	7	7	0	11	22	115
SYF2	4544	4758	2674	2902	609	604	1821	2513	1827	1684	2983	2963	2398	5586	7636	6549	6997	5810	5571	6782	5372	5427	2461	3196	2101	1138	345	1440	5260	8543
RSRP1	7676	8196	2599	2656	1185	1173	3626	5322	4532	4156	6006	3450	3666	10259	8471	15333	8597	6249	13353	10971	8102	9230	5257	3968	2135	1671	587	3344	13981	20428
LOC105376882	2	2	2	2	0	0	0	0	1	0	0	2	2	1	2	4	3	0	2	0	0	0	0	0	2	4	3	0	2	0
RHD	89	77	53	64	5	6	0	5	19	9	14	20	17	146	145	196	133	62	94	143	84	74	31	50	10	0	7	12	48	46
TMEM50A	14554	15978	4293	4467	1551	1495	5200	6991	6305	5311	9687	9811	7021	8704	11882	10791	11505	6900	9601	12287	8905	10437	8789	11356	579	387	149	3431	12700	17278
RHCE	295	335	99	123	43	50	87	102	54	42	174	164	186	168	275	207	232	134	274	279	206	197	115	249	82	43	19	33	228	299
TMEM57	2713	3010	1494	1558	819	824	1244	1571	1604	1232	1479	1390	1019	738	1048	1069	928	815	1290	1624	944	995	1377	1466	442	328	113	1043	3736	4292
LDLRAP1	4082	4204	2187	2231	2158	2056	4272	4859	1124	934	1735	1327	958	1241	1570	1485	1403	815	1016	1394	748	862	861	936	182	154	86	765	2536	2417
MAN1C1	194	188	53	56	661	662	774	835	1284	1038	1525	1111	995	960	1097	1042	893	603	1071	1457	886	882	2283	4675	95	73	18	428	1453	2707
SEPN1	11018	11526	6937	7190	3493	3395	9364	10047	8339	6570	8401	4426	4903	6123	7279	6618	7656	6142	3909	4277	3914	3286	6326	8241	1030	814	296	4783	16830	18909
MTFR1L	4440	4796	2067	2203	923	970	2052	2363	3888	3250	2457	2762	1559	2810	3324	3563	2981	1998	3316	3681	2751	2918	2659	3198	305	174	68	1783	6758	7498
LOC646471	764	834	338	341	283	286	667	704	1252	971	685	700	228	800	796	1279	1041	753	1127	1060	827	896	693	652	80	64	48	622	2274	2743
AUNIP	1834	1927	1596	1673	198	227	369	507	1072	900	467	549	323	599	712	703	624	390	731	815	654	732	551	522	50	43	16	565	2019	2158
PAQR7	1176	1208	1208	1267	310	308	215	236	1951	1611	516	596	235	1507	1585	1620	2215	1430	2890	2955	1955	2447	1008	1552	173	189	52	925	3797	5851
STMN1	49413	50633	20096	20530	793	753	1366	1742	7701	6819	1958	3561	1706	96	125	473	163	106	164	209	108	98	6711	10381	269	187	98	7007	22731	33809
MIR3917	705	805	291	276	10	8	28	36	150	109	102	150	78	2	3	25	8	4	7	7	5	8	291	363	12	4	3	440	1137	1500
LOC105376885	1	0	0	0	2	2	0	0	0	1	0	0	0	0	0	0	0	0	0	0	0	0	0	1	4	0	0	0	0	0
PAFAH2	908	966	797	789	1348	1348	2135	2542	2439	2028	1392	1685	585	631	860	1141	715	330	403	481	206	360	2401	2316	46	25	18	868	3759	7152
LOC101928216	17	26	52	34	32	36	12	4	99	94	1	2	3	1	0	1	0	0	0	2	0	0	1	4	7	2	1	100	367	577
EXTL1	41	48	167	161	107	95	17	10	873	695	0	14	4	2	0	0	0	0	3	4	2	0	1	0	2	2	0	913	3383	5366
SLC30A2	12	12	11	10	40	46	3	6	6	2	4	62	0	0	1	0	3	1	1	0	0	1	70	62	4	3	2	2	23	44
LOC105376910	1	1	0	2	4	5	1	1	0	1	0	0	0	0	0	0	0	0	0	0	0	0	0	0	2	1	0	0	0	0
TRIM63	0	0	12	5	60	56	56	54	24	14	4	204	36	0	1	17	0	4	0	0	6	0	1629	641	4	17	0	13	40	90
PDIK1L	2024	2162	761	839	424	417	465	680	978	883	1183	1085	624	381	797	671	860	640	285	605	768	639	1064	995	150	169	47	897	3701	3366
LOC105376886	0	3	0	1	8	3	0	1	0	0	0	0	0	3	0	1	0	0	3	1	2	1	3	0	0	0	1	0	5	1
FAM110D	40	52	4	6	9	11	8	3	2	3	0	1	0	1	1	2	0	3	0	0	0	0	0	0	5	4	2	0	3	1
ZNF593	2006	2058	1456	1490	173	182	413	386	752	485	525	319	537	452	450	339	388	419	701	559	412	486	257	416	144	69	35	399	1216	855
CNKSR1	11	16	86	61	31	31	8	25	16	2	6	12	4	34	45	38	39	27	57	65	48	51	2	10	26	17	23	6	28	76
CATSPER4	0	0	1	3	14	10	1	1	0	0	0	2	0	0	0	2	0	0	1	0	0	0	1	0	5	4	1	0	0	0
LOC101928303	3	0	4	0	27	31	7	9	17	5	25	29	35	9	0	4	2	4	1	0	3	5	18	21	1	1	0	3	25	3
CEP85	7009	7380	5397	5566	695	662	1519	1636	2572	2231	1554	1107	466	1537	1474	2275	1837	1003	3161	2807	1743	2105	1198	975	528	243	85	1242	4622	5251
SH3BGRL3	20491	21245	6660	6714	1841	1855	28564	28164	20774	17902	23361	21759	30336	28728	29357	29648	33297	25601	25619	24334	24295	24195	17720	20929	6775	3686	2158	7810	23199	22559
UBXN11	3508	3684	1101	1199	1479	1490	7395	7981	3807	3159	2667	2955	2886	18013	22735	24877	24788	17835	19656	17873	14001	16074	1527	1316	1392	1131	436	717	2616	2224
CD52	26	45	6	6	1538	1503	8740	9411	5240	4415	2095	2852	3333	11502	17561	16932	10881	7565	19223	21776	13844	16822	1287	488	2484	2724	1028	719	2825	926
AIM1L	99	72	102	116	42	48	61	74	14	12	12	8	16	19	49	41	14	7	22	66	20	2	0	0	15	30	11	13	44	20
ZNF683	1	1	3	1	9	12	0	0	0	2	2	2	239	0	0	10	0	0	0	2	3	0	0	0	3	1	2	0	0	1
LIN28A	3	0	9	11	24	33	4	0	0	0	0	0	1	3	3	3	0	6	1	2	0	0	1	0	11	4	5	1	0	6
DHDDS	4373	4436	3846	4176	1779	1756	4415	4714	2963	2321	2739	3441	1815	1078	1180	1984	1339	1005	1208	1286	836	928	4004	4116	211	111	43	991	3860	3962
LOC101928324	16	20	17	16	19	15	34	15	11	18	19	17	16	24	31	56	12	37	16	32	10	6	7	16	2	2	0	7	39	49
HMGN2	39574	40591	16955	17214	847	798	5017	6560	8413	7466	4166	4009	3451	9976	12885	12942	11094	8655	12615	14735	12720	12086	4054	5173	1246	1037	318	6945	22120	26199
RPS6KA1	4968	5152	4336	4506	3652	3617	21566	23689	19520	15184	16242	17850	11831	11090	14026	16491	11842	7922	15104	19654	14386	16494	10122	10307	1892	1328	371	12538	43488	49894
MIR1976	0	0	0	0	5	6	24	18	2	1	0	18	3	0	0	2	0	2	0	3	4	3	24	14	2	0	0	0	3	3
LOC105376888	2	4	0	5	1	0	0	1	0	0	0	2	0	0	2	0	4	0	1	2	0	1	0	0	2	0	1	0	0	2
LOC101928728	73	74	16	18	20	22	28	49	24	34	8	11	14	35	53	51	27	28	14	12	26	6	8	13	18	5	2	13	48	43
ARID1A	13510	13988	10940	10868	1990	2024	6280	7185	10240	8489	5484	4695	1589	9740	12372	13663	11105	7887	8809	12423	7260	8189	4746	4398	5827	4397	1292	6380	26832	31267
PIGV	1136	1230	575	548	324	321	607	783	1249	978	947	1530	682	338	348	549	296	194	543	522	373	360	1060	1357	52	17	17	422	1678	2384
ZDHHC18	6782	7020	4194	4318	1224	1260	4308	4623	5624	4574	1979	2493	1171	2660	3310	2860	3659	2454	6036	6105	5375	5865	2669	3052	624	541	159	1680	5937	7913
SFN	132	122	185	186	3	2	6	4	0	0	0	0	0	10	10	9	19	15	27	27	17	9	0	2	15	11	13	2	5	16
GPN2	1985	1866	1813	1835	423	411	1056	1013	1391	1225	766	687	543	603	645	816	598	538	822	879	673	587	714	834	63	79	21	752	2703	2812
GPATCH3	1764	1800	1280	1285	420	455	1205	1208	1658	1282	1009	1111	493	988	1314	1255	1394	1103	981	1049	881	787	1054	1358	231	192	73	837	2892	3929
NUDC	13625	13941	10533	10916	897	862	2971	3210	4362	3439	3176	3452	2991	2666	3320	3850	3424	2373	3064	3641	2101	2110	2448	4115	1215	840	320	2117	7574	7269
NR0B2	4	6	4	0	1	1	0	4	2	6	0	0	0	0	0	2	2	2	2	2	0	0	3	7	3	4	1	3	20	4
KDF1	22	20	0	0	6	9	1	2	0	0	0	0	1	1	0	4	2	0	0	0	0	0	2	1	2	5	3	0	2	5
TRNP1	442	470	886	766	7	8	5	2	12	10	26	6	8	60	41	50	94	44	466	405	349	652	1	6	14	23	6	11	34	12
FAM46B	1286	1230	2402	2373	9	6	4	3	51	37	2	10	4	94	74	30	86	50	228	174	95	98	19	23	28	13	5	40	133	278
LOC101928391	9	8	3	8	3	1	2	0	2	0	0	1	1	1	0	0	2	0	2	1	1	0	0	4	2	1	1	0	0	2
SLC9A1	5067	5086	3109	3052	2680	2692	7299	7319	3174	2409	3186	3605	1757	2248	2247	2619	2060	1376	2448	2360	1443	1536	2449	2704	430	290	71	967	3632	3511
LOC102723760	0	0	0	0	0	1	1	0	0	0	0	0	0	0	0	0	0	0	0	0	0	0	0	0	0	0	0	0	0	0
LOC105376890	1	3	0	0	3	1	0	0	0	0	0	0	0	0	0	0	0	1	0	0	0	0	0	0	1	1	0	0	0	0
WDTC1	12656	12830	3852	4076	1872	1825	4302	4822	5927	4852	3516	4257	1724	5420	7270	6652	6893	4121	3560	4239	2603	3125	3390	4089	708	582	232	3337	11707	20682
TMEM222	5251	5557	2789	2914	492	513	1509	1545	2216	1682	1297	1851	1727	887	1212	1216	1257	871	1341	1606	1283	1165	1578	2155	133	100	24	1263	4245	5618
ACTG1P20	291	291	289	280	70	57	70	94	103	69	57	57	21	146	103	156	135	117	80	75	90	63	75	36	38	59	26	63	413	365
SYTL1	183	187	254	260	352	367	4477	4489	928	683	24	50	114	2951	2751	3138	3144	1612	11209	10987	8433	10406	4	8	1072	798	336	740	2608	2122
MAP3K6	5411	5589	3141	3277	836	819	2051	2249	421	294	793	787	403	855	915	1751	1185	853	479	280	235	400	1031	1282	406	351	97	170	786	1450
FCN3	12	7	4	2	5	7	1	1	0	0	0	0	0	0	0	0	0	0	0	0	0	0	1	0	2	6	1	0	0	2
CD164L2	0	4	27	14	6	7	3	0	0	3	0	0	0	0	0	2	0	7	0	0	0	0	0	0	1	0	0	2	6	48
GPR3	384	406	760	796	37	36	33	35	178	167	12	2	11	86	64	35	37	72	45	46	34	23	10	6	15	16	17	88	285	69
WASF2	23855	24556	13011	13080	4820	4777	14179	16201	17157	14315	17602	13075	5576	21296	27270	17143	23574	17609	31235	42420	35619	33957	16529	14843	2955	2641	784	11369	40035	48720
LOC105376892	3	0	0	2	12	15	9	3	21	14	6	0	23	3	3	6	3	1	69	67	48	49	2	14	6	2	1	6	23	38
AHDC1	5849	5944	2563	2519	985	967	1158	1136	2344	1789	898	711	458	426	625	585	649	568	718	727	497	526	829	918	323	268	99	1239	4575	5142
FGR	8	18	4	6	4057	4089	40876	42778	4868	3856	19760	24845	19745	53567	70113	73007	66130	48325	66862	70220	58720	62561	12690	11802	4202	2922	934	5323	18888	22307
IFI6	14556	14310	1386	1262	906	905	8170	8825	5623	4623	2505	4993	2105	2586	4733	4964	4550	2518	1840	2744	2100	2933	3448	3888	360	342	106	260	952	2712
FAM76A	1545	1610	453	488	302	300	562	716	515	541	543	517	343	644	781	1087	833	700	970	900	801	810	713	780	278	196	35	371	1328	1588
STX12	7731	8364	2149	2083	1486	1392	3132	4401	5462	4725	6164	6339	3591	4054	5431	5688	5212	3139	4456	5004	3442	3870	6857	7832	478	306	91	2635	10249	10406
PPP1R8	9026	9554	3634	3686	768	749	1749	2318	3042	2554	2738	2523	1497	1578	2222	2878	1939	1413	2114	2844	2212	2016	2244	2654	413	183	53	1989	7274	8209
SCARNA1	2	1	0	4	0	0	2	2	0	2	0	0	2	0	2	0	0	4	1	5	0	3	0	1	51	152	62	1	2	6
THEMIS2	1525	1688	171	150	2454	2476	5798	6554	5026	3882	7216	6999	5709	22722	29087	28621	31661	29425	23709	28084	24925	23333	5063	6106	4201	2525	1196	1658	5848	8622
RPA2	8756	8890	5456	5413	704	671	1617	2321	4637	3814	2518	2460	1557	1731	3219	3235	2172	1707	2283	4118	2449	1994	1989	3011	464	416	96	2115	7919	8797
SMPDL3B	594	657	82	60	8	11	3	1	196	194	7	7	4	21	14	31	21	13	7	4	4	7	13	9	14	11	1	187	640	1764
XKR8	1550	1698	223	160	317	338	314	329	1258	1044	492	573	413	1754	2508	2041	1877	2609	677	1100	1422	641	522	724	208	91	45	524	1943	1988
EYA3	3439	3695	1966	2067	794	777	2073	2726	3014	2487	2032	1942	920	1070	1268	1823	1381	918	1106	1085	724	712	1818	1419	683	296	92	2053	8149	6659
PTAFR	68	76	60	66	2838	2746	12091	13763	15968	12692	20879	15167	7665	21356	29431	19665	28381	16584	3970	5493	2711	3612	17596	17159	834	459	124	12716	42845	59491
DNAJC8	16281	16682	8181	8519	1140	1140	3565	4513	6882	6062	5676	6242	4170	3747	5320	6111	5091	3568	4407	5323	3757	3815	5901	8027	1798	1039	355	3689	13646	15087
ATPIF1	8831	9079	4244	4256	725	707	2014	2357	3801	3174	1960	1972	2008	1647	2273	2498	2351	1706	1883	2277	1642	1659	3101	3746	1207	732	205	1905	6200	7407
SESN2	2203	2160	4154	4403	1185	1197	5915	6383	3217	2556	2563	2315	1522	1508	1355	880	1969	1532	1252	1129	1299	1244	2045	1704	250	182	69	1411	4978	5823
MED18	1354	1315	664	597	525	509	844	1134	1695	1419	1081	1204	757	306	326	425	323	236	485	424	298	302	1306	1237	31	32	8	843	3269	4038
PHACTR4	12010	12502	5227	5478	1116	1150	2845	3573	2328	2126	2616	3732	732	2272	2979	3275	2186	1746	2398	2803	1612	1691	3779	2991	1239	994	301	1627	6405	7438
RCC1	11319	11722	8824	8876	436	422	1238	1497	3451	2814	1493	2265	848	2513	2686	2090	2375	1652	2186	2423	1640	1596	1870	1981	418	297	84	2798	9699	6745
SNHG3	3576	4021	3363	3286	258	255	929	1304	1440	1253	1096	755	784	1778	2320	2585	2207	1907	1665	1910	2314	1987	891	1003	327	212	61	1114	4257	3735
SNORA73A	46	53	39	43	7	8	48	56	53	40	26	17	14	10	9	8	8	5	4	11	8	2	25	18	731	1858	717	31	147	74
SNORA73B	61	45	47	44	7	9	38	82	60	49	18	6	12	5	8	12	16	4	7	4	9	3	11	8	1148	2348	998	21	113	90
TRNAU1AP	1797	1998	1492	1507	305	331	930	1035	1199	865	845	801	744	845	1066	1209	1092	710	1098	1123	791	812	853	991	202	82	38	671	2579	3177
SNHG12	1494	1474	2005	1976	492	458	2173	2612	3550	2858	1906	1075	819	213	147	408	158	128	466	404	269	301	2680	2218	78	58	18	1376	4945	8293
SNORD99	47	48	49	54	28	31	64	79	109	101	74	44	48	3	6	4	7	6	5	3	4	6	87	66	212	279	140	43	183	326
SNORA61	209	174	110	128	85	93	261	303	682	629	535	297	199	20	22	67	10	18	44	34	14	19	793	492	93	436	224	252	868	1252
SNORA44	91	101	49	38	83	72	228	290	401	270	162	74	54	45	23	79	28	12	52	49	33	25	239	259	267	509	271	188	617	1474
SNORA16A	54	62	35	40	49	51	117	144	237	197	110	57	32	7	4	21	8	11	12	14	5	15	214	135	137	232	116	99	380	855
RAB42	779	729	78	91	1421	1431	1297	1491	6764	5501	5610	5740	1982	15	15	5	8	4	13	21	21	4	19270	14598	0	9	4	2212	7755	11688
TAF12	1701	1958	1846	1910	427	432	1138	1272	2049	1784	1222	1230	1017	1316	1948	2149	1793	1005	1441	1943	1138	1364	1169	1256	860	1881	969	854	2904	3604
LOC105378616	11	18	8	15	8	8	15	16	21	10	21	34	22	89	16	126	26	4	29	2	6	7	12	15	524	1700	937	6	21	29
RNU11	1	5	0	5	1	1	4	2	5	0	1	3	4	72	13	95	13	0	21	2	0	0	1	3	471	1644	919	0	9	12
GMEB1	1803	1940	763	752	258	242	643	670	1119	911	735	788	222	773	1296	982	1134	969	786	1366	1061	844	559	488	424	314	100	654	2525	3372
YTHDF2	8664	9414	5364	5505	1387	1363	3247	3854	4989	4359	4777	5128	2774	4037	4590	4036	4112	3648	4209	4704	4034	3517	4965	5681	1294	848	254	3721	13798	15658
OPRD1	0	0	2	0	4	4	0	0	0	2	0	0	0	0	0	0	1	0	0	0	0	0	0	0	11	0	2	0	0	0
LOC105376898	6	2	1	3	9	7	12	6	20	8	12	29	2	8	3	8	9	0	4	1	0	2	7	68	0	2	0	8	35	54
EPB41	3791	4011	3596	3465	1998	2017	3480	4344	5808	4875	6269	8454	1707	5534	6546	7255	5622	3938	3616	4158	2130	2750	9524	6907	2894	2375	729	5473	19882	23509
TMEM200B	986	1083	1682	1752	161	160	227	387	298	300	435	569	370	374	483	522	409	312	193	295	124	198	610	718	197	187	66	320	1219	1603
SRSF4	11567	11476	9422	9485	1158	1196	4087	4687	5350	4426	3742	3746	2190	2988	4005	5461	2876	2758	3711	5104	2826	2795	3913	4761	1673	1184	311	2847	10734	12440
MECR	2049	2112	2096	2226	243	233	908	1045	789	622	554	415	423	196	252	427	287	237	335	352	294	288	332	424	86	70	12	329	1279	929
LOC107985739	12	6	8	10	2	1	18	8	17	12	6	4	1	6	6	14	11	4	9	7	9	6	10	6	4	5	0	6	23	6
PTPRU	772	821	674	693	24	21	76	66	114	83	92	89	61	28	216	22	35	19	4	41	10	6	6	8	14	9	4	12	36	242
LOC101928460	1	0	0	2	0	0	1	0	0	0	0	0	0	0	2	0	0	0	0	0	0	0	0	0	5	5	0	0	0	0
LOC107984933	0	0	0	0	0	0	0	0	0	0	0	0	1	0	0	0	0	0	0	0	0	0	0	0	2	1	0	0	1	0
LOC107984934	0	0	0	0	0	0	0	0	0	0	0	0	0	0	1	0	0	0	0	0	0	0	0	0	5	0	1	0	0	0
LOC101929406	0	0	0	0	0	0	0	0	0	0	0	0	0	0	0	0	0	0	0	0	0	0	0	0	1	1	2	0	0	0
LOC105378617	0	0	0	0	0	0	0	0	0	0	0	0	0	0	2	0	0	0	0	0	0	0	0	1	4	5	2	0	0	0
LOC105378618	0	0	0	0	0	0	0	0	0	0	0	0	0	0	0	0	0	0	0	0	0	0	0	0	2	4	1	0	0	0
MATN1	29	10	76	59	47	40	72	94	16	10	11	21	20	19	22	35	29	16	24	25	21	24	7	12	13	26	11	13	29	30
MATN1-AS1	41	29	114	136	39	48	231	249	47	25	20	31	56	51	69	104	59	43	76	54	51	56	20	36	13	24	11	18	88	75
LAPTM5	28	56	51	45	6945	6882	80369	88415	113329	101398	124953	99937	80749	93531	123349	101754	117477	91279	72220	91620	86795	80427	65454	84673	9130	6199	2448	82033	218239	249513
MIR4420	0	2	0	0	28	30	33	50	32	21	21	5	7	149	228	128	278	399	132	119	251	122	10	11	18	13	5	19	66	121
LOC105378620	0	0	0	0	224	218	228	233	254	196	149	77	18	2693	2309	1691	3169	3712	1636	1810	1916	1080	71	98	664	933	452	197	1071	863
LOC105378621	0	0	0	0	5	7	0	0	0	0	0	0	0	0	0	0	1	0	0	0	0	0	0	0	0	1	0	0	0	0
LOC105378622	34	40	12	10	25	20	3	2	2	1	0	2	0	0	0	0	0	0	0	0	0	0	0	3	6	6	0	2	4	11
LOC400748	0	0	0	0	11	25	5	0	1	2	0	0	0	0	0	0	0	0	0	0	0	0	0	1	0	0	1	0	1	4
SDC3	8742	8971	3244	3273	4571	4477	4963	5403	1219	938	6492	6561	4408	476	802	494	475	603	707	1785	1381	194	9914	11609	25	51	21	397	1306	4913
PUM1	11444	12289	6973	7453	2058	2004	4527	5264	5984	5246	6766	7415	2132	5327	5993	7631	4928	3557	6035	7515	4844	4897	6363	5872	1557	1110	314	4154	15770	18103
SNORD103A	14	10	12	8	6	7	4	16	11	14	10	6	2	21	16	32	13	17	29	26	15	10	11	9	42	56	28	6	43	30
SNORD103B	11	16	18	8	4	5	7	8	11	4	7	9	0	15	3	26	9	7	18	17	7	12	10	7	29	52	20	13	20	26
SNORD103C	0	0	0	1	0	1	0	0	0	0	2	0	0	2	1	4	2	0	3	0	1	0	2	0	44	134	65	2	8	5
LOC107984935	0	2	4	7	2	6	7	0	2	3	1	0	5	0	2	0	3	5	1	0	0	0	0	2	2	0	0	1	6	4
NKAIN1	54	55	0	8	9	7	3	2	0	2	9	8	24	2	2	1	0	0	0	2	0	0	0	0	6	2	6	1	0	6
SNRNP40	6206	6699	4557	4708	392	378	1186	1429	2718	2301	1351	1173	1059	716	1207	1793	988	621	1225	1662	824	873	1108	1394	409	231	63	1341	4982	4350
ZCCHC17	5296	5594	3147	3180	837	813	2051	2539	2746	2253	1934	2519	1513	1114	1468	1817	1444	931	1377	1797	1280	1401	3103	3307	596	353	115	1232	4318	3933
FABP3	4182	4236	127	91	1526	1477	3625	4017	1642	1349	6969	9652	6062	14	18	18	3	5	19	31	12	14	15552	18196	5	4	3	451	1707	536
LOC105378623	0	0	0	0	3	4	0	1	0	0	0	0	1	0	0	0	0	2	0	4	0	0	2	0	2	0	4	0	2	0
LOC107985470	0	0	1	0	0	0	2	2	0	4	0	0	0	0	0	1	0	0	0	0	0	0	1	0	0	1	1	0	0	0
SERINC2	1049	1204	1352	1323	1369	1341	4831	4915	86	73	685	3027	566	443	460	634	649	348	64	53	44	31	1204	1789	14	12	7	31	83	56
LOC105378625	0	0	2	0	1	2	0	0	0	0	0	0	0	2	0	0	0	0	0	0	0	0	0	0	4	4	0	0	1	0
LOC105379772	0	0	0	0	1	1	0	0	0	0	0	0	0	0	0	0	0	0	0	0	0	0	0	0	0	0	0	0	0	0
LINC01225	0	0	0	0	3	1	0	0	0	0	0	0	0	0	0	2	0	0	0	0	0	0	0	0	2	8	0	0	0	0
LINC01226	0	0	0	2	2	3	2	0	0	0	0	0	0	0	0	9	0	0	2	0	0	0	0	0	9	4	0	0	0	0
LOC105378627	2	0	0	1	0	1	4	6	0	0	0	0	0	0	0	0	2	0	0	0	0	0	0	0	6	1	0	0	0	0
LOC105378626	2	0	32	32	10	2	2	10	0	0	0	0	0	2	0	0	2	4	0	0	0	0	0	1	5	6	1	0	0	1
TINAGL1	451	446	562	571	1	7	2	4	0	0	8	14	66	1	0	6	1	0	0	2	2	0	0	2	6	8	1	0	0	4
HCRTR1	581	660	322	293	51	56	171	220	160	142	172	179	170	121	198	177	186	115	172	182	157	133	161	179	56	27	14	80	264	356
PEF1	9013	9523	4694	4833	958	922	2991	3256	2765	2161	2898	2936	2653	2052	2727	2963	2553	1769	2354	2792	2295	2183	2657	3339	335	224	82	1395	4893	5854
LOC107985471	170	172	81	96	16	14	51	48	55	34	124	120	91	102	141	123	160	70	100	115	101	110	101	82	34	33	4	77	259	307
LOC105378628	8	4	0	6	2	1	0	4	0	2	4	6	0	4	4	5	1	1	0	2	1	2	0	0	3	4	0	0	2	0
COL16A1	1001	1059	285	275	3	7	0	4	6	0	34	39	172	1	2	0	3	1	0	1	2	0	0	1	16	9	6	2	6	14
LOC101929444	29	26	2	1	0	1	0	0	0	0	0	1	0	0	0	0	0	0	0	0	0	0	0	0	3	2	0	0	0	0
ADGRB2	4113	4292	1028	1083	12	15	3	3	0	1	12	8	50	0	2	8	0	1	5	1	2	2	0	2	14	8	8	0	5	10
MIR4254	0	1	0	0	1	0	0	0	0	0	0	0	0	1	0	0	0	0	0	0	0	0	0	0	2	0	0	0	0	0
SPOCD1	2247	2458	1685	1730	1820	1775	3621	3770	16	4	842	156	300	1	0	0	0	2	0	0	0	1	342	106	7	9	2	4	20	15
PTP4A2	21296	22212	11816	12300	2150	2069	10363	13745	15896	14335	17581	17755	8267	28088	37575	29453	37484	27242	52774	63723	54672	54863	11262	13398	5941	4704	1441	8088	29538	37352
KHDRBS1	24109	25056	14588	14802	1477	1464	4560	6103	8173	7044	5329	5625	3813	8768	11507	11337	10566	8266	9775	11830	9658	9176	4976	6143	2767	2231	652	6209	22703	26070
TMEM39B	2772	2879	1918	2029	250	278	838	945	2228	1802	569	608	470	1294	1619	1856	1467	986	895	1002	668	651	535	814	218	136	52	1446	5571	6756
MIR5585	0	0	2	0	0	0	0	2	0	1	0	0	0	0	0	0	0	0	0	0	0	0	0	0	0	0	0	0	0	1
KPNA6	15522	15647	9096	9002	1967	1935	3764	4767	6161	5250	4865	5433	1946	3160	3967	4416	3750	2884	3040	3734	3024	2695	4747	4520	994	692	269	3655	14987	13772
TXLNA	11055	11089	9817	10003	2237	2181	6192	7012	6900	5503	5578	6005	1802	2333	3674	3142	3270	2696	2984	3659	2493	2353	6904	6214	1131	798	219	3557	13324	13286
CCDC28B	1758	1788	365	348	92	84	288	339	350	274	128	193	204	185	225	280	199	139	102	144	58	92	238	334	99	74	23	148	558	272
TMEM234	1729	1705	616	676	442	457	1085	1183	702	622	498	469	487	552	531	876	551	407	665	588	506	531	585	799	143	84	31	258	1060	1597
IQCC	1234	1193	871	904	81	86	236	215	253	218	79	74	50	57	99	165	75	57	97	96	78	90	78	97	26	10	3	102	405	594
DCDC2B	187	168	107	108	105	101	314	313	111	121	54	72	75	83	78	188	101	67	134	122	122	99	80	87	17	19	6	33	169	336
EIF3I	15743	15941	15804	15711	1128	1112	5616	6378	7669	6505	6359	6780	5803	7110	9852	8787	9224	6685	6232	7362	6105	5982	5488	6854	1500	969	332	5228	17380	15818
MTMR9LP	1000	1055	88	83	87	78	898	938	1217	975	379	600	373	21	38	40	31	52	6	11	8	0	641	841	4	13	0	946	3295	7366
FAM167B	176	207	11	7	3	1	10	8	5	3	3	14	25	0	0	0	0	0	0	2	1	0	13	14	0	0	0	0	13	43
LCK	0	0	10	6	4	3	4	6	16	10	0	18	663	2	0	37	0	0	28	48	38	11	0	0	12	13	14	18	73	255
HDAC1	18916	19890	7608	7631	946	964	2176	2676	5295	4678	3055	2307	1806	5258	7028	6706	6974	4537	7309	9815	7224	7862	2015	2743	935	692	228	3542	13055	15303
MARCKSL1	14509	14740	4793	4794	80	81	242	270	8918	7276	236	145	729	3100	2783	1940	3831	1885	7167	8672	5265	7261	35	134	594	312	132	1982	6918	8220
LOC105378629	12	7	9	11	0	2	3	0	16	9	2	0	2	3	4	3	7	1	15	14	2	1	2	0	1	0	1	3	8	22
FAM229A	169	152	131	127	29	30	100	71	43	58	4	18	14	39	59	56	101	98	51	66	63	62	16	48	23	12	9	12	109	250
TSSK3	558	606	434	452	81	78	250	230	233	135	57	108	53	318	349	446	527	466	316	343	276	301	135	190	24	32	11	97	427	912
BSDC1	11215	11792	5288	5498	1315	1340	4687	5193	3757	2816	3685	4001	2072	2807	3513	4256	3806	2406	3110	3960	2618	2927	3760	3753	361	301	91	1821	6717	8850
ZBTB8B	82	94	94	136	1	2	1	0	0	2	0	0	2	0	0	0	0	0	0	0	0	0	2	0	2	2	0	0	3	0
ZBTB8A	2114	2184	921	949	180	176	362	504	101	90	341	402	156	22	14	44	23	13	21	26	12	20	389	251	7	5	1	266	970	1136
LOC102723870	49	57	59	50	18	19	30	6	17	8	34	29	18	5	15	13	9	5	10	21	6	11	34	20	2	4	4	3	37	16
ZBTB8OS	2164	2271	1276	1335	326	295	1254	1772	1019	853	802	1039	512	1053	1513	1520	1428	992	1261	1556	1156	1171	762	1005	250	164	59	506	1916	1867
RBBP4	30619	32308	13547	13970	1640	1612	4798	7109	8692	7424	5636	5348	3406	6083	8406	11146	6673	4835	5777	7343	5034	4998	5785	7229	1546	1200	340	7155	26109	28223
SYNC	11818	12615	5200	5281	712	714	1255	2085	1954	1949	1932	1967	1556	2099	2904	3861	2304	1698	2120	2516	1723	1768	1923	2800	431	330	119	1978	7365	8150
KIAA1522	10809	11028	4563	4564	1457	1430	1911	1968	126	124	475	778	266	435	736	482	808	532	307	540	248	405	1142	676	222	89	43	204	884	3163
YARS	11967	12184	16868	17376	1557	1552	8564	9646	9373	7885	7861	7778	4430	3212	4225	4579	3700	2573	2681	3056	2157	2158	4948	5036	599	420	118	5730	20476	15179
S100PBP	3342	3534	2700	2689	406	409	891	1212	2293	2004	1522	1444	683	1405	1327	2637	1331	769	888	918	562	701	1934	2335	202	146	25	2231	9276	10350
FNDC5	159	140	111	144	106	99	6	6	12	4	12	12	3	2	6	14	6	4	4	0	0	5	188	517	12	6	2	11	41	24
LOC105378631	0	3	2	1	1	1	6	0	0	0	0	0	0	2	0	3	2	0	0	0	0	3	4	2	0	2	0	1	5	7
HPCA	170	172	267	250	2	1	2	2	3	6	36	43	10	2	0	0	0	2	0	0	0	0	18	27	6	2	0	1	2	3
TMEM54	1647	1743	4171	4259	26	25	16	24	0	0	699	1012	426	0	2	0	0	1	0	0	0	0	309	812	0	2	1	0	3	2
LOC105378632	2	0	0	0	0	0	1	0	0	0	0	0	0	0	0	0	0	0	0	0	0	0	2	2	4	0	2	0	0	0
RNF19B	2948	3048	2269	2271	543	501	3169	3493	5625	4893	3269	2969	2212	8382	9127	6711	14866	7279	5214	5385	3597	4915	2394	3530	887	702	161	3550	11808	20052
AK2	13691	14405	15112	16075	944	895	2390	3168	8006	6983	5353	4367	3569	7146	9323	11951	8563	5602	6562	8404	6355	6014	3367	4189	994	664	137	6168	22034	17458
LOC105378635	0	2	2	1	0	1	0	0	0	0	0	0	0	0	0	0	0	0	0	0	0	0	1	0	1	0	0	0	0	0
AZIN2	232	301	377	325	17	21	4	23	50	31	143	129	273	27	25	35	44	55	51	51	61	29	131	125	17	16	3	36	177	77
TRIM62	1543	1478	839	756	182	172	303	319	451	420	325	286	176	751	924	859	885	826	850	1045	1052	803	355	358	137	138	38	339	1474	2631
ZNF362	4104	4273	942	935	856	874	1691	1778	2663	2083	1366	1312	776	1491	2281	2365	1851	1768	1335	1534	1260	1058	1365	2066	857	661	176	1551	5728	8836
A3GALT2	9	3	1	6	1	1	10	13	10	17	1	4	2	4	22	17	7	51	8	11	16	1	2	5	8	6	12	7	24	25
PHC2	15747	16271	5407	5739	2192	2131	5762	6151	16234	12700	9495	5317	4601	5499	9450	7690	7567	13365	4758	7872	11242	5894	4822	5283	752	553	166	7227	24953	45979
MIR3605	763	802	266	298	84	87	248	259	777	573	434	215	153	233	347	340	350	618	221	368	480	248	215	254	45	27	12	302	1003	1712
LOC101929464	4	1	4	2	1	1	1	2	3	4	2	2	0	0	0	0	1	1	0	2	0	0	0	2	0	0	0	1	5	10
ZSCAN20	1056	1039	525	501	146	126	203	292	595	486	835	722	160	137	208	211	164	99	118	140	99	112	743	452	54	51	14	388	1520	2079
CSMD2	2	3	2	2	3	1	4	0	0	2	28	9	15	3	0	1	2	0	1	1	0	1	2	12	50	33	22	1	5	16
LOC105378638	0	6	0	0	1	0	0	0	0	0	0	0	0	0	0	0	0	0	0	0	0	0	0	0	1	2	0	0	0	0
HMGB4	0	0	0	0	0	0	0	0	0	0	0	0	0	0	0	0	0	0	0	0	0	0	0	0	3	1	1	0	0	0
CSMD2-AS1	0	0	0	0	0	0	0	0	0	0	0	0	0	0	0	0	0	0	0	0	0	0	0	0	3	2	4	0	0	1
C1orf94	0	1	0	0	0	0	0	0	0	0	3	0	2	0	0	0	0	0	0	0	0	0	0	0	0	3	1	0	0	0
LOC105378639	0	0	0	0	0	0	0	0	0	0	0	0	0	0	0	0	0	0	0	0	0	0	0	0	1	3	0	0	0	0
LOC105378640	0	0	0	0	0	0	0	0	0	0	0	0	0	0	0	0	0	0	0	0	0	0	0	0	1	0	0	1	0	0
LOC105378641	0	0	0	0	0	0	0	0	2	0	0	1	0	0	0	0	0	0	0	0	0	0	3	0	2	0	2	0	0	0
MIR552	0	2	0	0	0	0	0	0	0	0	0	0	0	0	0	0	0	0	0	0	0	0	0	0	0	0	0	0	0	0
LOC105378642	13	19	0	1	2	1	11	8	6	7	0	19	0	2	2	9	1	4	2	2	1	4	0	5	10	11	5	2	5	3
GJB5	32	40	8	7	0	0	0	2	1	3	0	9	0	1	3	2	2	8	2	3	2	5	0	0	6	2	0	1	0	1
GJB4	2	14	4	2	0	1	0	0	1	2	0	6	0	0	0	0	4	3	2	0	0	3	0	2	4	9	2	0	2	0
GJB3	92	59	2	0	0	0	0	2	0	0	1	1	4	0	0	1	2	0	0	0	0	2	0	0	5	2	3	0	2	0
GJA4	4	0	2	0	0	0	0	2	6	0	0	0	0	0	0	2	2	2	0	2	0	0	0	0	1	8	2	0	2	3
SMIM12	4115	4258	1904	1952	1009	972	1951	2124	4337	3618	2179	2360	1724	1828	2340	2694	2327	1613	2018	2556	2036	1907	3071	3579	426	268	103	2360	8733	7292
DLGAP3	71	32	58	47	11	15	25	43	346	231	12	16	12	98	103	168	276	110	28	21	10	27	1	4	49	46	22	186	721	274
LOC653160	272	249	76	133	40	38	156	132	68	53	81	89	37	97	113	191	113	76	99	106	109	76	113	105	26	36	19	38	195	695
TMEM35B	1081	1326	564	695	262	277	751	936	1040	894	1257	1283	1141	909	982	1223	907	491	771	895	656	792	1616	1970	97	45	18	347	1405	2170
ZMYM6	1443	1542	1233	1263	913	929	1880	2794	2343	2105	2585	2242	1056	3667	3570	5083	4263	3561	3941	3846	2740	2986	2471	2440	593	525	150	1720	7176	9799
ZMYM1	1175	1385	1781	1908	174	181	214	432	361	361	727	829	319	539	646	869	548	273	789	901	501	599	931	765	94	70	34	514	2584	2226
LOC105378644	1	5	6	15	1	0	0	1	0	0	2	0	0	0	0	0	0	0	0	0	0	0	0	0	4	3	0	0	0	4
SFPQ	25817	27325	19812	19831	2616	2633	8000	11332	15834	13519	11643	10284	6043	26433	28445	29971	28640	29543	18626	20506	16684	14262	10433	11958	9657	6502	2118	11950	47428	46095
ZMYM4	8880	9475	4347	4411	1309	1315	2387	3532	4642	4085	4695	4513	1672	3069	3446	4375	2966	2370	2473	2555	1606	1513	4188	3455	1334	793	222	3575	14286	13372
KIAA0319L	9017	9319	4659	4876	1706	1629	4193	4913	5081	4006	3388	4872	1366	6946	6814	8479	6370	3281	3215	3192	1982	2110	3345	4201	457	337	126	2174	7526	8640
NCDN	4789	5014	3809	3839	770	756	1709	1620	1745	1343	1455	1987	961	1433	1663	1775	1377	675	828	1029	529	602	889	940	128	134	45	839	3065	2550
LOC105378645	21	29	12	8	17	21	107	81	47	32	22	97	40	245	289	381	300	211	125	181	164	117	55	43	65	35	14	9	32	68
TFAP2E	89	95	117	113	36	35	178	204	48	76	40	109	53	227	275	442	219	174	176	226	146	123	81	53	32	22	11	16	63	123
PSMB2	18382	18918	8371	8587	1424	1337	4253	5182	7519	6270	4997	6372	5304	4992	6486	6755	6697	4951	5975	6756	6157	5313	5458	6556	640	438	137	4335	15460	12814
LOC105378646	1	2	0	0	0	1	0	0	0	0	0	0	0	0	0	0	0	0	0	0	0	0	0	0	4	0	0	0	0	1
C1orf216	3768	3791	1376	1419	718	718	1101	1320	1151	919	2940	3702	1308	538	508	684	350	387	588	667	559	425	2116	2679	88	59	22	698	2996	2479
CLSPN	8152	8267	6423	6461	158	151	138	187	1962	1697	389	134	141	54	55	49	43	18	71	147	71	92	157	125	107	58	39	1090	4379	2241
AGO4	3382	3676	1102	1145	1877	1833	4301	5730	4416	3614	7649	5553	2003	16567	18026	19833	16124	12415	8571	9374	7305	6984	6400	4767	2030	1327	331	3318	13609	17629
AGO1	6406	6583	4542	4452	3695	3704	4390	5435	6442	5473	7980	9413	3508	6486	8743	7381	8313	5758	8149	11120	6896	8757	4057	3764	833	751	205	2977	12143	12038
AGO3	3005	3129	2454	2509	1784	1821	2803	3960	1812	1668	4064	4773	2386	3527	4322	4984	3927	2982	4096	5517	3081	3863	2600	2544	735	720	163	1377	6612	6842
LOC105378647	0	0	0	0	0	1	0	0	0	0	0	0	1	0	0	0	0	0	0	1	0	0	0	1	0	0	0	0	0	1
TEKT2	76	80	15	14	8	12	25	38	0	3	4	7	4	15	59	19	73	27	9	5	8	7	0	2	8	12	3	0	3	5
ADPRHL2	4763	4940	3209	3193	650	670	2365	2460	1984	1479	1514	2377	1385	866	1259	1333	1405	844	1166	1564	1253	1188	2045	2400	198	190	62	1110	3897	4125
COL8A2	7372	7570	226	216	3451	3390	5691	6237	2442	1879	8053	10048	4022	822	1106	805	1094	523	148	99	25	64	3438	2892	190	112	33	3064	11019	13579
TRAPPC3	7356	7763	3354	3246	816	819	2615	3217	4110	3453	3134	3509	2712	2739	3418	3581	3057	2088	2917	3453	2313	2632	3500	4314	342	214	54	2216	7559	10169
MAP7D1	23204	22955	14831	14022	3381	3391	13441	13567	13637	10987	9524	10683	6105	10302	9977	12285	10364	8329	9026	8801	5819	6265	11410	13389	2899	2542	742	5112	17526	23927
THRAP3	23477	24129	11834	11879	2564	2544	8068	9944	10698	9025	9955	11813	3708	5808	7223	9486	6092	4434	7849	9414	5690	5386	12417	12084	4988	3680	975	6894	26280	26230
LOC107984938	31	37	10	12	6	11	14	33	22	19	82	35	1	4	21	25	4	29	25	11	7	22	66	23	3	7	0	23	96	81
SH3D21	488	492	2115	2049	749	730	3391	3910	915	603	616	2100	213	46	49	63	62	56	253	323	189	205	6963	7291	50	43	17	112	509	2405
EVA1B	1779	1666	1659	1488	271	275	1415	1332	744	569	464	1151	727	320	505	349	544	477	308	285	209	239	1014	1448	232	144	59	284	893	1498
STK40	4450	4663	4549	4574	2104	2036	5804	6304	11450	9303	7258	13456	3694	6146	7993	7041	8135	4921	13542	15538	11051	10795	16189	15659	1054	785	336	4359	16039	15948
LOC107984939	122	114	73	83	42	42	101	123	250	233	114	231	68	145	191	227	186	120	172	180	140	167	144	177	22	25	3	149	586	370
LSM10	2337	2210	1102	1186	593	562	1877	1937	3839	2968	1542	2265	1213	2131	2891	2664	2697	1746	2597	3087	1919	1978	1749	2345	317	182	71	1470	5073	4585
OSCP1	712	668	244	319	101	99	149	185	53	54	68	107	83	13	27	32	47	25	22	25	19	18	159	117	10	15	6	18	80	99
LOC107984940	0	0	0	0	2	3	4	29	12	5	6	6	9	4	1	9	4	0	6	6	6	12	9	10	0	1	0	4	10	11
MRPS15	6047	6205	4874	4960	514	503	2125	2410	3108	2630	1730	2144	1826	1418	1883	1760	1975	1479	1403	1564	1045	1226	1813	2214	842	609	185	1533	5491	4234
CSF3R	4	2	0	2	1868	1900	8801	8823	11779	8912	1941	2922	2203	47803	59911	61661	67255	44862	5696	5668	3150	3749	2633	4199	2239	1608	537	6129	21762	37584
LOC107984941	0	0	0	0	0	0	0	0	0	0	0	0	0	0	0	0	0	0	0	0	0	0	0	0	2	3	0	0	0	0
LOC105378648	0	0	0	0	0	0	0	2	0	0	0	0	0	0	0	0	0	0	0	0	0	0	0	0	2	5	0	0	0	1
GRIK3	0	0	1	0	2	1	0	1	0	0	67	0	26	0	0	0	1	0	1	2	2	0	6	18	16	16	6	0	1	0
MIR4255	0	0	0	0	0	0	0	0	0	0	0	0	0	0	0	0	0	0	0	0	0	0	0	0	0	0	0	0	0	0
LOC107984942	0	0	0	1	0	1	0	4	0	0	0	2	2	0	0	0	0	0	0	0	0	0	0	3	12	1	0	1	0	0
LINC01137	115	165	102	80	203	198	404	411	558	487	218	322	245	56	32	71	51	26	21	35	8	14	145	279	16	20	2	166	643	402
ZC3H12A	3280	3385	713	733	996	972	1605	1722	4087	3058	1317	672	584	3508	3602	2098	4509	3614	1847	916	870	712	994	527	367	283	96	966	3138	2981
MIR6732	35	48	8	7	23	16	44	36	22	18	20	9	4	46	48	76	58	59	23	2	9	9	20	9	0	3	0	19	40	31
MEAF6	5650	5967	3771	4110	683	642	1841	2331	1935	1698	2965	2646	1755	2758	3742	3961	3116	2010	2711	3532	2530	2810	2497	2676	898	674	189	1298	5230	6399
MIR5581	5	6	2	1	3	1	5	7	5	4	10	7	1	4	4	7	1	3	3	7	6	3	8	14	0	1	0	4	18	24
LOC105378649	229	216	119	161	19	19	68	74	73	51	63	69	22	60	111	29	106	119	43	65	85	68	48	31	15	11	3	31	143	163
SNIP1	3302	3329	2234	2302	460	449	906	1110	999	859	1155	1226	550	1042	1645	674	1506	1801	745	1073	1362	933	889	848	300	207	48	668	2543	3209
DNALI1	997	1022	50	49	14	10	19	48	49	34	178	79	98	15	19	31	16	6	11	11	11	13	240	222	85	74	15	22	130	138
GNL2	7017	7011	6972	6938	925	953	2449	3123	3634	2995	3181	2928	1868	2446	3424	3721	2985	1969	3116	3949	2260	2432	2380	2750	1672	929	210	1781	6441	6178
RSPO1	0	0	0	0	0	4	0	1	0	0	1	0	0	4	0	0	2	2	0	0	0	0	4	0	2	2	5	0	2	1
C1orf109	1277	1347	2923	3056	294	278	531	742	1018	786	894	903	491	407	309	538	311	182	461	341	308	343	772	765	41	16	8	479	1845	1939
CDCA8	9199	9655	7269	7170	78	79	96	92	821	712	167	362	134	38	32	45	34	26	77	109	76	67	164	130	13	6	5	1016	3632	3555
EPHA10	6	11	1	7	44	60	13	18	2	1	4	3	8	1	0	2	1	0	5	2	0	0	1	2	16	17	14	0	3	5
LOC105378650	1	0	0	0	0	0	0	0	0	0	0	0	0	0	0	0	0	0	0	0	0	0	0	0	0	6	6	0	0	0
MANEAL	1531	1587	2522	2492	512	554	613	627	136	92	301	643	159	10	28	34	36	6	32	50	22	22	270	275	17	9	5	20	92	43
YRDC	2271	2324	2547	2599	450	471	1133	1317	1110	858	888	945	445	1599	1860	1367	2187	1339	1366	1537	1772	1614	558	615	210	142	43	590	1781	1755
C1orf122	3127	3109	2901	2774	654	667	2530	2344	3182	2527	1116	1214	1061	487	611	495	653	525	596	752	650	575	958	1341	221	87	86	863	2720	3182
MTF1	2453	2468	2372	2434	1320	1286	2444	3137	4338	3650	4952	3451	886	4522	5034	5350	4291	2589	6421	7727	5563	5398	2027	1375	500	326	92	1517	6028	5867
INPP5B	2332	2494	2617	2865	550	537	1852	2242	3564	2991	1867	1763	1126	1806	1524	2281	1479	963	2374	1900	1308	1253	1393	1641	529	433	185	2353	9513	10453
LOC105378651	18	26	44	41	5	6	32	30	42	29	41	34	7	36	16	24	21	11	13	10	12	16	29	8	9	9	5	21	110	77
SF3A3	14481	15139	10818	10907	876	867	3008	3730	6981	5949	4500	4240	2662	3556	5179	5691	4951	3779	4924	6273	4359	4286	3310	4188	1760	1049	279	3913	13991	11966
FHL3	2388	2569	1408	1459	463	441	1555	1769	2444	2016	590	749	792	2020	2484	2323	2073	2112	968	1297	1013	625	276	667	238	130	49	1634	5376	9201
UTP11	4735	5003	3701	3868	496	507	1022	1471	2321	1987	1640	1652	1180	777	1169	1343	1055	758	972	1070	579	647	1217	1871	355	221	68	1361	4979	4275
POU3F1	10	19	30	28	27	32	29	22	11	10	62	116	11	2	0	0	0	0	1	2	0	2	62	72	14	7	8	4	24	16
LOC107985103	3	0	6	18	3	2	0	0	0	4	1	6	9	3	8	6	6	4	7	7	10	8	9	11	12	6	14	2	16	13
LOC105378653	14	5	22	37	1	0	0	0	2	2	8	6	0	0	0	0	0	0	0	0	0	0	0	0	0	2	0	0	0	1
MIR3659	0	0	0	0	0	0	0	0	0	0	0	0	0	0	0	0	0	0	0	0	0	0	0	0	0	0	0	0	0	0
LOC105378655	0	0	0	1	1	3	1	4	0	0	0	0	0	0	0	0	0	0	0	0	2	0	0	0	13	9	1	0	2	0
LOC105378654	2	0	0	4	0	3	0	0	0	0	0	2	0	0	0	0	1	0	0	0	0	0	0	0	15	12	0	0	0	1
LINC01343	0	0	0	2	0	3	0	0	0	0	0	2	0	0	0	0	1	0	0	0	0	0	0	0	8	7	0	0	2	0
LOC105378657	0	0	0	0	2	2	0	0	0	0	4	19	0	0	0	0	0	0	0	0	0	0	9	5	4	1	0	0	0	0
LOC107984943	0	0	0	0	0	0	0	0	0	0	0	0	0	0	0	0	0	0	0	0	0	0	0	0	0	0	0	0	0	0
LOC105378656	0	0	0	1	0	0	0	0	0	0	0	0	0	0	0	0	0	0	0	0	0	0	0	0	2	2	0	1	0	1
LOC105378658	0	0	0	0	0	0	0	0	0	0	0	0	0	0	0	0	0	0	0	0	0	0	0	0	1	2	0	0	0	0
LOC105378660	0	0	0	0	0	0	0	0	0	0	0	0	0	0	0	0	0	0	0	0	0	0	0	0	0	0	0	0	0	0
RRAGC	8180	8614	2644	2623	1290	1235	2293	3902	4000	3588	5921	6685	3033	2365	3043	3277	2777	2085	2888	3281	2845	2786	8172	7653	639	416	115	2655	9893	11613
MYCBP	2694	2785	1357	1384	376	389	787	1093	1515	1294	955	581	821	1829	2601	2417	2564	1568	1806	2481	1866	1976	439	552	300	210	59	1150	4496	4634
GJA9-MYCBP	2770	2844	1376	1394	398	409	822	1141	1533	1311	988	654	870	1833	2609	2437	2580	1578	1814	2485	1876	1980	508	684	305	212	63	1164	4553	4711
LOC105378663	58	45	8	13	14	17	23	29	10	7	28	38	37	3	9	11	14	6	7	7	8	4	49	91	5	2	2	7	30	60
GJA9	76	60	19	13	21	20	33	46	14	12	36	71	49	4	11	19	15	10	9	7	8	5	68	129	6	6	4	14	56	77
RHBDL2	244	281	6	17	21	26	33	32	10	4	30	71	40	9	7	14	20	22	4	4	2	5	53	64	5	5	5	2	16	34
LOC105378662	141	144	10	13	26	26	35	39	13	7	34	80	34	15	14	15	28	22	9	7	3	5	61	83	6	4	1	5	19	48
AKIRIN1	7878	8151	6389	6642	1409	1394	3424	4652	6632	5539	6028	5013	2925	5932	6811	5204	6407	5425	5011	6214	4883	4883	4878	5396	986	538	160	4043	15233	20300
NDUFS5	8507	9293	5394	5584	546	543	4040	4686	4241	3688	3376	3348	4188	2312	3597	3569	3452	2277	2458	3249	2272	2645	2924	3815	1481	631	256	2241	7045	7864
LOC107984944	78	92	6	14	22	24	117	171	66	61	49	61	47	13	27	87	17	9	25	23	12	15	38	43	5	4	2	15	118	79
MACF1	28225	29252	27398	28281	3816	3762	13117	16282	18200	15696	29588	27344	3817	8461	9774	11063	8467	6397	13658	23959	11797	11307	30057	15100	10862	7724	2205	9730	61821	46376
KIAA0754	5398	5845	8691	8859	221	216	792	923	183	190	1096	1137	12	629	895	702	791	537	70	119	72	76	818	164	176	154	46	152	779	886
LOC105378950	3	1	6	1	2	0	4	4	6	2	2	0	0	1	0	2	0	0	0	1	0	0	0	2	9	11	5	8	48	15
BMP8A	186	233	128	154	95	98	869	939	633	477	113	230	102	407	196	589	496	396	718	296	389	439	132	166	54	54	14	658	2629	599
OXCT2P1	740	696	24	18	10	7	11	3	23	17	5	2	5	2	6	13	14	6	6	12	0	0	0	0	40	43	9	21	103	46
PPIEL	360	403	54	53	112	113	581	751	393	291	120	195	121	361	190	858	622	443	884	415	628	726	139	171	71	54	13	183	712	138
PABPC4	13130	13962	16709	16210	2538	2524	20257	23855	12062	10420	11879	12700	6323	11152	14013	10052	12763	11053	19420	21632	18849	16842	9205	9063	2536	2036	491	7675	27465	32781
LOC101929516	2346	2553	2848	2966	409	405	3702	4120	2218	1902	2111	2407	1094	1994	2531	1708	2379	1922	3467	4083	3303	2957	1712	1594	319	285	60	1297	4698	5439
SNORA55	22	31	11	13	20	23	47	48	12	22	7	11	0	76	58	56	67	78	187	120	205	113	17	10	49	191	81	14	62	51
HEYL	464	427	13	26	14	19	25	24	56	46	58	121	24	34	42	36	26	41	2	6	2	2	28	16	12	12	2	36	126	294
NT5C1A	2	5	0	0	3	2	0	0	0	0	0	0	0	1	0	0	0	0	0	2	1	0	0	0	0	8	2	0	0	1
HPCAL4	23	11	18	19	6	4	0	2	0	2	0	0	0	8	27	5	65	33	6	4	4	0	0	0	12	21	16	0	0	0
PPIE	6327	6947	2021	2235	462	464	1785	2047	2438	2006	1698	1750	1249	1569	2006	2207	1888	1407	1830	2182	1561	1483	1475	2035	415	265	47	1169	4476	4960
BMP8B	168	161	169	155	104	94	443	453	1771	1444	131	142	77	410	541	352	398	341	380	406	179	209	45	70	21	40	9	921	3565	1099
OXCT2	753	800	42	38	9	9	21	13	47	27	0	4	2	18	23	20	22	16	20	7	6	8	0	0	37	34	11	39	156	59
LOC105378666	0	0	2	1	2	0	0	0	0	0	0	0	0	6	2	0	1	4	7	2	5	2	0	0	0	0	0	2	2	1
LOC101929536	12	21	10	6	24	25	19	20	31	21	8	4	16	18	7	31	4	6	12	14	10	8	1	0	2	1	2	6	44	26
LOC105378951	4	6	0	2	13	17	55	73	32	12	10	21	7	92	91	170	132	74	85	61	39	51	11	2	10	15	2	18	38	9
LOC107985740	5	3	0	0	13	8	39	48	7	6	2	6	4	85	67	104	83	44	63	37	16	24	4	3	5	7	0	3	18	23
LOC105378665	2	3	0	0	4	3	15	29	4	2	0	4	3	30	33	41	30	13	25	15	9	10	2	0	1	2	0	3	9	7
LOC105378667	2	4	0	3	9	5	4	0	0	0	0	0	0	0	0	1	4	0	0	0	0	1	0	0	3	0	0	0	1	4
TRIT1	1781	1837	1745	1821	261	267	821	1015	1156	939	693	849	542	1065	1465	1872	1246	776	656	699	407	548	613	650	348	179	47	661	2748	2919
MYCL	292	291	337	322	496	504	1520	1607	2792	2064	681	752	272	3891	5247	5807	4658	2550	1132	1088	573	996	444	232	1392	975	212	1903	6723	14513
LOC105378668	47	47	24	21	48	52	164	155	292	256	55	65	11	341	430	525	372	233	92	85	61	68	42	24	268	221	47	167	589	1337
MFSD2A	698	649	662	632	1304	1262	3821	4271	1460	1193	2453	4413	1567	751	807	956	1129	776	305	224	180	137	2681	2513	131	77	20	448	2022	1963
LOC105378669	7	8	2	8	6	5	13	6	0	4	2	2	2	2	10	10	4	7	6	0	3	1	2	6	22	25	2	0	10	19
CAP1	46036	48512	21144	22132	3905	3891	24176	29794	52525	45755	47781	40855	23669	38559	48357	52513	45651	30823	54565	67792	55186	51899	43641	42360	8671	5775	1699	39349	119019	112337
PPT1	20950	21999	9768	9814	3573	3491	24442	31147	30697	27444	36973	44945	24467	39112	45366	42521	40674	28561	25158	29087	19656	18120	27038	26090	3461	1594	548	18390	59838	55373
LOC105378671	0	0	0	0	1	4	0	2	0	0	0	0	0	6	0	8	5	6	2	2	0	4	0	0	3	10	8	0	0	0
RLF	4006	4110	3261	3372	666	695	1237	2096	1977	1712	1867	1908	601	2856	2701	2830	2871	3094	2012	2423	2590	2064	1771	1677	530	477	119	1674	7131	9209
TMCO2	0	2	0	0	3	1	0	0	0	0	4	1	0	0	1	0	0	0	0	0	2	0	0	0	0	0	0	1	1	3
ZMPSTE24	8098	9192	3389	3600	1518	1454	2371	3863	3211	2780	6622	6692	3185	2274	3738	3554	3182	2069	2593	3960	2603	3027	5639	5202	507	242	78	2756	10868	12267
COL9A2	5705	5882	42	49	1348	1270	5290	5561	1608	1067	2263	1959	1752	1124	1303	1994	1705	1206	1855	2546	815	1605	1083	817	1107	944	286	440	1425	3609
LOC107984945	0	0	0	0	10	12	213	217	14	22	299	397	59	722	558	501	639	541	1642	1463	1526	994	218	119	22	11	2	14	25	17
SMAP2	3869	4080	952	937	1604	1601	6604	7866	8128	6918	8327	7888	3721	23429	31942	31593	24614	30202	26094	40770	36570	24550	6048	9101	4213	2713	837	4334	16004	27266
ZFP69B	910	978	536	558	225	218	280	332	231	250	265	230	192	77	100	138	105	77	114	208	136	128	321	221	59	22	11	165	702	726
ZFP69	421	484	306	379	182	168	180	247	442	383	225	287	243	291	266	422	268	224	438	502	400	369	272	287	113	70	18	265	873	751
LOC105378672	15	32	37	27	6	4	12	7	4	4	8	4	7	16	13	38	4	8	9	11	10	5	11	11	3	5	0	9	50	34
EXO5	959	1011	1243	1269	334	322	490	617	649	509	632	715	322	219	190	511	289	144	255	320	352	325	741	699	60	50	21	309	1283	1184
ZNF684	401	449	292	324	131	131	200	272	183	157	216	358	248	149	198	320	159	148	288	320	293	134	313	255	43	34	3	114	525	650
LOC105378673	0	4	0	0	0	0	0	0	0	0	1	0	0	0	0	0	0	0	2	0	0	0	0	0	0	0	0	0	0	0
RIMS3	2960	3081	465	418	1005	1046	269	285	480	430	1562	1628	396	148	98	143	133	135	115	91	139	62	3283	1736	52	62	12	556	2125	3126
LOC105378675	9	4	24	32	7	4	10	11	4	4	2	4	2	6	2	2	4	6	0	5	0	4	21	8	2	0	0	1	13	8
LOC105378674	0	2	0	0	1	0	0	0	0	0	0	1	0	0	0	0	0	0	0	2	0	0	0	0	4	4	0	0	0	2
NFYC-AS1	629	760	544	553	80	82	251	323	398	289	404	320	167	446	556	635	520	398	392	468	460	380	287	355	139	91	28	358	1220	1439
NFYC	4888	5080	2775	2703	921	926	3392	3538	3730	3190	2420	2447	1843	3274	4418	4799	4037	2426	4170	4616	3132	3227	1790	2541	1008	601	174	1977	7566	8388
MIR30E	0	0	0	0	0	0	0	0	2	0	0	0	0	0	0	0	0	0	0	0	1	0	0	0	2	0	1	0	0	0
MIR30C1	0	0	0	0	0	0	0	0	1	0	0	0	0	0	0	1	1	0	5	1	0	0	1	1	1	0	0	0	0	3
KCNQ4	27	42	72	80	134	132	148	187	7	2	10	80	14	11	10	17	20	31	14	11	17	9	86	90	10	3	2	0	5	19
LOC105378676	0	0	1	0	0	0	0	0	0	0	0	0	0	0	0	0	0	0	0	0	0	0	0	0	0	3	0	0	0	0
CITED4	84	98	395	360	138	147	144	170	751	564	16	12	22	576	303	358	223	404	180	76	196	40	14	16	149	165	36	354	1196	1804
CTPS1	8834	9491	16267	16609	339	334	681	781	3610	2754	1145	650	787	523	905	1071	749	582	643	787	523	533	637	845	379	349	103	1966	7416	3664
SLFNL1-AS1	475	477	470	381	50	52	74	137	206	200	93	99	29	57	63	87	70	65	50	84	63	63	67	99	48	66	24	161	651	778
SLFNL1	53	49	281	289	5	6	18	21	40	28	17	5	2	7	15	17	12	7	14	20	15	6	7	7	23	39	16	34	156	192
SCMH1	5350	5507	1656	1694	422	403	711	856	2221	1888	734	923	289	477	634	715	758	501	346	734	605	577	690	745	291	210	63	1625	6013	7405
FOXO6	532	442	530	436	1	2	13	5	2	0	0	0	4	4	2	0	11	3	46	105	33	47	0	2	17	14	7	2	9	9
LOC101929901	9	9	5	2	0	0	0	2	0	0	0	0	0	2	0	0	0	0	1	4	0	1	0	0	1	1	0	0	0	0
LOC105378678	32	43	6	0	0	1	2	0	0	0	0	5	2	3	11	10	11	6	5	30	0	12	0	0	10	12	8	0	0	0
EDN2	31	33	51	46	0	0	0	2	0	0	3	0	0	8	12	4	2	21	2	6	20	4	0	0	2	0	1	0	0	0
HIVEP3	729	701	717	765	1390	1415	1609	1712	4947	3902	2565	1315	824	1775	1952	3316	2261	3690	4483	4154	5163	2942	1992	968	1627	847	268	2961	12452	7214
GUCA2B	0	0	1	0	0	0	0	0	0	0	0	0	0	0	0	0	0	0	11	6	2	5	0	0	0	0	0	0	0	0
GUCA2A	0	0	0	0	1	0	0	0	0	0	0	0	0	0	0	0	0	0	0	0	0	0	0	0	1	5	0	0	0	0
FOXJ3	6740	6759	6075	6266	1052	1065	2772	3606	2748	2431	3364	4159	1179	3337	4163	4340	3795	3493	4213	4807	4030	3300	2927	2946	1265	862	248	1937	7350	8998
RIMKLA	97	129	225	202	34	31	22	18	5	7	66	20	16	2	2	4	2	2	2	2	8	0	18	8	25	11	11	0	2	4
ZMYND12	15	16	2	0	31	30	75	87	20	17	110	131	81	17	40	21	39	32	48	53	42	58	68	170	6	7	1	0	22	101
PPCS	2723	2885	858	815	936	874	2581	3518	3327	2864	2228	2442	2294	2512	2920	3672	2592	2062	3044	3472	2536	2374	2031	3027	667	387	86	1408	5077	6021
CCDC30	153	142	9	7	30	30	172	179	35	21	48	26	23	89	93	73	92	55	90	68	39	40	37	30	63	22	7	11	42	72
PPIH	3461	3531	2839	2888	407	382	1079	1360	1749	1491	933	1211	672	880	1011	1457	1098	899	1372	1397	1048	939	798	1069	202	135	53	814	3052	3669
YBX1	36331	37082	28458	29536	1823	1807	37379	40176	26557	22931	22917	25214	16350	17479	21353	20092	23258	18208	30320	33690	27279	26030	25032	29162	7828	5512	1734	13118	41506	39016
CLDN19	0	1	4	0	10	9	0	5	1	2	3	9	14	4	2	7	6	6	10	6	9	8	5	13	9	8	11	6	20	30
P3H1	12429	12768	3763	3789	832	857	2670	2995	4321	3495	1465	1294	1254	1817	2398	3334	2301	1752	1949	2440	1732	1657	1546	1832	378	285	71	1768	6521	8067
C1orf50	626	737	522	519	173	178	396	509	598	519	355	349	382	289	459	449	438	334	566	593	474	462	380	536	56	38	4	313	1127	1239
LOC105378683	22	26	6	10	15	7	13	7	25	13	24	11	7	9	16	21	18	17	25	11	16	19	18	8	0	4	0	15	43	62
LOC100129924	13	15	9	13	1	2	5	18	6	5	2	2	2	10	7	11	9	3	7	21	4	3	3	3	6	0	3	4	16	26
LOC107984946	12	22	6	9	1	1	15	13	10	5	3	2	2	6	2	15	3	3	16	10	5	1	2	4	2	0	0	5	3	25
SVBP	2216	2498	673	654	186	173	499	513	1510	1355	762	763	535	832	1098	945	1094	949	932	1262	1016	949	667	940	309	195	70	776	2480	3944
ERMAP	5513	5856	742	778	540	540	1213	1568	4384	3464	2359	2171	1003	2306	2921	2793	2742	2058	2236	2597	1889	2012	1799	2002	325	163	51	2516	8955	12091
ZNF691	635	634	381	434	210	206	378	514	1091	973	952	636	533	172	178	517	132	107	287	219	130	150	781	593	37	23	12	556	1956	3062
LOC339539	3	1	7	1	6	9	4	3	2	0	0	3	0	1	0	3	3	0	4	5	1	1	0	0	9	5	1	2	11	5
SLC2A1	11138	11425	13185	13629	723	721	2789	3014	359	326	379	665	352	194	181	197	519	351	27	41	34	47	1527	1158	785	566	164	439	1844	2683
SLC2A1-AS1	25	30	22	31	12	3	17	28	4	0	4	8	2	0	0	0	2	0	0	0	0	0	15	31	11	3	4	2	8	9
FAM183A	8	12	0	12	1	3	0	2	6	6	0	0	0	0	0	0	0	0	0	0	0	0	5	4	0	11	1	1	7	81
EBNA1BP2	7104	7223	8093	8177	564	582	1851	2095	2391	1994	1873	1856	1326	1019	1496	1599	1467	953	1189	1640	1109	1153	1088	1309	748	403	126	1035	3778	3229
MIR6733	661	657	713	722	57	56	151	194	183	171	183	154	99	87	106	138	113	78	89	126	89	131	95	123	23	21	3	100	375	310
CFAP57	172	181	71	87	7	5	4	6	2	3	4	7	2	2	0	5	0	1	194	353	131	129	2	2	12	6	2	2	3	13
LOC105378685	19	21	3	8	2	1	0	4	2	0	0	1	0	1	0	4	0	0	0	0	0	0	0	0	3	6	0	0	0	0
TMEM125	11	3	0	0	6	2	5	8	1	0	2	8	9	0	0	7	0	2	0	2	0	0	0	0	2	4	2	0	0	0
C1orf210	0	1	2	2	0	0	2	0	2	0	0	2	0	0	2	2	2	0	0	0	0	0	0	0	0	0	0	0	0	0
TIE1	13	16	410	403	1551	1532	1210	1139	10	5	693	741	404	8	13	48	10	8	0	4	0	4	207	18	24	15	5	6	6	1
MPL	10	0	4	17	5	4	11	17	0	6	11	6	10	2	5	60	4	7	10	9	6	4	6	13	17	12	5	0	8	24
LOC105378687	18	10	54	63	4	6	38	26	12	5	17	16	30	14	16	28	20	8	17	18	18	12	14	17	6	7	5	12	28	81
CDC20	12480	12964	10609	10440	65	65	46	64	1220	1047	158	252	252	12	5	17	7	0	13	8	10	0	42	38	3	12	10	1668	5936	6163
ELOVL1	7530	7708	3345	3372	1349	1286	4198	4756	8826	7058	6890	6293	5212	4618	5721	5476	5499	3302	5256	6250	4592	5095	7091	7373	502	338	93	4686	15811	13718
MIR6734	474	507	221	185	81	80	250	334	611	514	437	387	323	298	397	346	346	193	300	372	318	310	503	414	27	24	4	313	1009	953
MED8	4483	4758	3870	4033	774	740	2890	3471	2906	2500	2337	2130	1706	1323	1786	2349	1462	976	1476	1932	1179	1132	2032	2490	308	139	69	1346	4824	5946
LOC107984947	477	482	404	427	79	84	346	402	282	246	209	217	168	140	185	284	163	127	178	225	130	148	168	265	24	10	6	108	409	505
SZT2	6853	6960	5130	4950	1636	1695	6379	7156	5259	4018	3326	3880	1202	3756	4001	5843	4650	3610	3419	4010	2594	2604	3295	3016	796	745	349	2584	10721	14139
MIR6735	15	10	9	10	2	3	9	10	5	7	8	13	4	7	7	22	20	17	12	13	5	3	9	16	0	0	2	5	14	32
HYI	3099	3236	2355	2145	362	398	1453	1595	925	685	547	765	631	608	666	937	762	692	540	689	421	347	536	990	145	142	97	487	1692	2614
PTPRF	21460	21723	30675	30867	350	334	184	165	4	7	118	157	58	1	0	4	2	0	12	5	4	5	59	28	30	19	29	9	27	35
KDM4A	8367	8755	5695	5729	1191	1157	2635	2882	4208	3581	3077	3258	1001	1953	2551	3453	2489	1583	1997	2616	1331	1791	2996	3060	500	360	98	2615	10289	14116
KDM4A-AS1	828	908	619	656	128	124	282	345	407	354	269	334	148	182	290	390	281	216	221	309	130	143	300	393	49	17	17	221	961	1270
ST3GAL3	3800	3882	1694	1766	131	131	478	606	335	297	334	282	233	172	236	275	227	140	269	455	306	281	231	329	89	37	21	259	887	810
LOC101929592	6	2	4	10	2	0	0	2	0	4	0	0	0	1	2	5	0	0	1	0	0	0	0	1	4	0	0	0	0	0
MIR6079	1	0	0	0	0	0	0	0	0	0	0	0	0	0	0	0	0	0	0	0	0	0	0	0	0	0	0	0	2	0
ARTN	323	327	28	19	6	1	4	13	0	0	0	0	24	2	2	3	2	2	0	2	4	1	2	0	1	8	3	0	2	10
LOC105378688	20	18	5	16	0	2	11	8	35	15	18	12	22	16	5	41	4	2	20	2	0	4	19	17	11	3	0	5	39	37
LOC101929609	51	35	17	20	6	5	11	16	23	24	21	21	12	12	11	45	8	4	12	3	7	2	17	16	2	3	3	13	40	49
IPO13	4485	4462	1421	1417	1645	1608	2487	2884	3386	2643	2976	4643	1932	1370	1641	1934	1594	948	1471	1532	958	962	4651	4858	314	216	96	1649	5888	6209
DPH2	3407	3540	2840	2831	546	533	1404	1547	1791	1447	1080	1157	693	883	1279	1371	1268	809	981	996	720	757	662	778	224	147	70	1122	3667	2561
ATP6V0B	12244	12840	4962	4880	1613	1631	14063	15681	13965	11121	12850	14046	9482	13648	16970	14588	15605	12426	9579	10844	10432	9706	11295	14193	950	548	231	6962	22327	26139
B4GALT2	6228	6490	5206	4907	307	285	724	756	454	324	575	746	514	16	20	37	34	26	18	24	30	26	444	729	7	17	3	218	779	379
CCDC24	715	775	342	364	99	99	288	238	230	158	186	212	216	118	149	144	207	173	336	341	342	310	167	292	26	35	15	82	304	358
SLC6A9	2321	2394	881	892	7	6	337	319	19	13	254	516	227	5	4	5	9	6	3	13	6	8	25	44	10	8	3	64	236	59
LOC107984948	47	51	16	20	0	1	15	11	12	5	4	22	16	0	0	0	0	0	0	2	0	0	0	2	0	1	0	0	22	12
KLF17	460	440	5	1	5	6	1	3	12	8	4	6	0	0	2	0	0	0	2	0	0	0	0	0	3	9	2	2	7	4
LOC107984949	1	0	0	0	1	2	0	1	0	0	1	0	0	0	0	0	0	0	2	0	0	0	0	0	3	0	0	0	0	0
LOC105378689	3	2	0	0	0	0	0	4	0	0	0	0	0	0	0	2	0	0	0	0	0	0	0	0	2	1	0	0	0	0
DMAP1	3660	3858	2378	2451	415	410	992	1122	1530	1201	904	1000	1041	1055	1521	1789	1498	1126	1205	1198	1121	1081	898	1205	240	224	94	678	2394	3379
ERI3	7228	7629	4011	3901	430	434	1320	1458	1896	1421	1052	1180	1036	991	1396	1476	1315	1016	1127	1342	1236	1037	938	1290	260	158	78	772	2681	2698
ERI3-IT1	69	55	29	31	7	8	27	46	24	9	29	32	9	11	20	42	12	35	17	31	8	19	26	29	9	4	2	8	58	46
SNORA110	0	0	2	0	0	0	0	2	0	0	0	1	0	0	0	0	0	0	0	0	0	0	0	0	0	0	0	0	1	0
RNF220	8213	8471	4437	4718	1108	1121	6030	6616	4594	3762	3843	4524	2819	4003	5590	5853	5314	4039	4699	6044	4711	4305	3200	3901	957	700	275	2403	8155	10031
LOC107984951	8	2	0	0	0	0	0	0	0	0	0	0	2	0	0	0	0	0	0	0	0	0	0	0	1	3	0	0	0	0
MIR5584	0	0	0	0	0	0	0	0	0	0	0	0	0	0	0	0	0	0	0	0	0	0	0	0	0	0	0	0	0	0
LOC107984950	2658	2678	1390	1489	419	439	2106	2264	1694	1426	1331	1585	884	1457	2013	2034	2136	1519	1829	2242	1709	1634	1163	1497	356	272	91	774	2690	2983
TMEM53	853	874	298	311	425	417	1149	1232	544	382	638	737	595	90	149	138	165	63	231	264	195	216	851	1021	3	7	13	190	606	705
C1orf228	157	220	14	18	27	24	571	609	40	39	196	141	460	943	1543	2568	1110	1694	41	38	31	53	30	36	78	31	30	74	273	45
LOC105378690	3	8	2	3	2	2	29	28	1	1	15	5	17	57	74	120	45	69	3	1	0	1	4	4	5	3	0	5	14	0
RNU5F-1	0	1	0	0	0	1	1	0	0	2	0	0	0	40	25	313	23	11	20	3	4	0	0	0	131	237	133	0	4	2
RNU5D-1	2	1	0	0	0	0	1	0	0	0	0	0	0	55	15	151	18	4	26	2	0	1	0	0	97	171	95	0	0	0
KIF2C	14794	15714	13375	13510	86	81	76	91	1186	1065	133	92	167	7	40	30	18	3	6	21	3	13	45	96	15	8	3	1282	5256	5199
RPS8	25851	26534	35952	36741	877	864	18280	19729	21807	19280	14706	15859	15984	23181	31434	29482	27189	21573	23032	27461	21882	24795	11237	15822	10689	7124	3255	17045	42335	41634
SNORD55	45	42	117	106	6	7	9	10	25	25	11	8	8	17	17	16	16	20	21	13	18	7	6	6	335	407	231	14	50	26
SNORD46	21	26	19	18	2	3	21	16	12	19	5	8	1	46	32	61	11	17	55	19	12	14	1	7	139	214	98	19	49	38
SNORD38A	76	71	38	31	7	7	66	67	47	20	12	5	10	53	45	88	45	49	59	43	49	45	2	11	50	72	26	17	74	65
SNORD38B	35	32	39	36	2	0	31	29	29	23	13	12	12	15	24	33	20	26	14	17	28	19	14	11	62	108	41	14	36	36
BEST4	22	27	4	0	19	16	36	49	16	10	19	16	18	8	11	19	19	9	2	6	4	6	7	8	11	11	1	1	15	30
PLK3	1773	1894	1433	1377	1062	1068	5740	6064	3261	2488	3191	2660	2235	6587	7687	6207	8742	8323	5348	5105	5161	3489	1489	1456	504	275	102	1279	4693	7269
TCTEX1D4	98	95	80	87	140	136	435	499	238	234	318	213	78	274	339	215	357	349	186	197	134	95	117	67	89	49	37	47	310	634
BTBD19	617	594	203	221	419	422	1240	1176	1100	792	942	808	117	265	483	266	664	595	232	198	117	128	587	356	43	52	12	415	1939	4472
LOC107984952	133	105	74	64	146	166	402	510	397	290	660	311	623	96	148	121	162	175	95	32	17	24	323	265	123	292	130	92	557	2326
PTCH2	185	205	69	91	68	68	134	191	493	411	54	161	58	57	55	89	67	51	66	75	31	44	399	327	98	227	107	197	671	1228
EIF2B3	3086	3317	2577	2637	385	380	854	1095	1791	1608	1608	1651	1011	624	873	1180	635	369	1033	1044	660	746	1412	1559	225	146	39	919	3513	2329
HECTD3	4554	4924	2215	2331	1774	1776	4504	4688	3410	2730	4307	4848	2197	1401	2107	3403	2425	1854	2082	2522	2158	1976	6769	6322	387	274	88	1944	6990	8317
UROD	8233	8702	4109	4028	1092	1039	3435	3663	5920	4558	4540	6787	2979	1589	2603	2605	2734	1592	1245	1733	1135	1494	8129	6602	390	200	68	2759	10145	9486
ZSWIM5	151	154	2	2	10	9	25	35	4	1	46	19	40	2	0	3	2	0	2	0	2	0	10	2	11	2	3	0	5	5
LOC105378691	81	101	44	29	20	19	20	27	24	23	4	11	12	36	42	33	21	18	25	38	36	21	19	30	8	4	4	7	26	32
LINC01144	81	99	44	29	17	16	18	25	24	23	4	9	12	34	40	30	20	18	25	36	35	21	17	30	7	4	3	6	26	28
HPDL	104	123	22	30	20	13	7	21	7	7	10	14	0	6	16	20	20	27	15	23	15	15	10	18	14	6	2	2	26	66
MUTYH	1148	1184	1279	1264	217	213	800	873	1141	934	521	608	429	576	953	832	1068	867	1106	1324	1046	887	564	768	183	113	68	575	1943	2274
TOE1	2835	3036	2186	2251	309	282	762	989	1043	883	644	807	487	852	1537	791	1738	1424	1158	1775	1698	1402	564	744	229	156	71	540	1991	2120
TESK2	813	842	406	449	521	490	1429	1736	633	522	348	636	175	953	1160	1243	1050	1007	836	963	876	842	1046	1260	160	113	43	345	1387	2174
CCDC163P	661	683	248	265	62	68	249	318	74	42	30	127	34	40	179	77	35	130	36	191	146	32	24	48	9	22	11	42	97	162
MMACHC	4734	5020	3262	3430	415	421	3815	4479	3750	3402	4786	5172	5187	685	923	1050	943	651	800	841	712	815	5237	5351	237	126	39	1638	5554	3571
PRDX1	21372	22396	13981	13960	1583	1569	19912	23716	19603	16944	36460	37521	32845	6223	7500	8468	8089	5050	6464	7314	6606	7380	38605	34105	558	352	94	15619	44443	32185
AKR1A1	7558	7775	5198	5540	1822	1792	11624	12276	13617	10828	14701	16057	14762	5148	6184	6146	5932	4036	4357	4264	3406	3676	21899	19292	801	509	184	7954	26030	27588
NASP	36126	36735	14993	15966	646	634	1644	2116	6394	5360	2682	1866	1462	3238	4141	4428	3778	2684	3256	4216	2713	2630	2242	3342	1215	712	226	4312	16330	17332
CCDC17	49	39	44	46	41	42	510	444	150	98	40	47	37	171	227	271	263	228	168	168	122	186	63	45	86	31	8	55	282	543
GPBP1L1	10045	10719	6130	6178	1756	1734	5945	7640	5766	5142	7491	6875	3643	7157	8894	9219	8100	6043	9421	10417	8194	7840	5876	6106	1540	1117	300	3750	14201	17415
RPS15AP10	23	17	9	4	1	2	29	23	9	12	19	12	8	13	9	22	16	9	20	20	11	8	24	10	12	8	12	2	38	14
TMEM69	3032	3124	1483	1638	630	562	1248	1505	1470	1274	1578	1645	1117	1325	1793	1976	1308	803	1354	1320	699	886	1706	1749	202	80	23	1035	3556	3764
IPP	1903	2087	1149	1155	256	276	276	380	187	196	405	460	257	147	227	245	156	110	229	245	172	227	413	350	50	19	8	116	480	618
LOC105378693	0	0	0	0	3	2	0	0	2	0	4	0	0	1	0	0	2	0	0	0	0	0	2	0	0	0	0	0	1	5
MAST2	10595	11030	5898	6031	1601	1587	4575	4861	4084	3181	3478	4126	1518	1003	960	1078	1159	663	1258	1144	607	933	3779	3327	431	358	149	2031	8138	4761
LOC105378694	0	0	2	1	1	0	0	0	0	0	0	0	0	0	0	0	0	0	0	0	0	1	0	2	9	1	3	0	12	1
PIK3R3	5047	5146	640	660	515	517	147	228	1209	1090	214	469	96	62	52	92	66	32	193	182	141	102	1052	1099	26	14	4	564	2347	3029
LOC101929626	18	10	3	5	0	0	0	0	5	2	0	0	0	0	0	2	0	0	1	2	0	2	3	3	0	0	0	0	0	6
LOC105378695	6	3	0	0	1	0	0	1	0	0	0	0	0	1	0	0	0	0	0	0	0	0	0	0	2	2	1	0	0	0
TSPAN1	186	187	64	80	18	18	13	36	0	1	13	8	8	3	2	2	6	4	7	8	5	7	9	2	5	1	0	0	13	16
POMGNT1	10729	10973	4707	4934	1363	1344	2936	3226	2701	2069	2317	2534	1758	723	794	1196	856	562	1304	1544	1188	1061	1968	2509	128	83	33	876	3325	3816
LURAP1	323	356	67	62	190	171	23	35	0	0	295	103	165	4	16	16	4	0	0	0	0	7	149	110	2	4	0	0	0	23
RAD54L	3693	4092	4080	4260	117	106	166	165	719	593	136	171	117	71	88	115	79	48	48	47	39	54	78	121	76	40	25	521	2032	1168
LRRC41	9086	9691	4095	4127	1399	1399	3470	3912	5481	4307	2650	3684	2103	2140	2699	3177	2469	1552	1551	2110	1407	1423	3129	3902	386	279	73	3347	11222	11383
UQCRH	5701	6184	4171	4274	507	486	2757	3255	3728	3287	3072	2798	2427	2838	4020	4108	3570	2663	2889	3189	2457	2713	2572	3101	1299	800	422	3270	10130	10865
NSUN4	2559	2594	2101	2115	484	506	1184	1455	1759	1512	1846	2101	926	953	1374	1490	1323	1093	658	806	587	542	1992	1675	183	157	63	954	3870	4565
FAAH	97	81	45	51	56	51	365	330	434	327	84	186	79	1592	1700	1939	1762	1147	294	244	152	165	41	46	195	147	47	189	757	2135
FAAHP1	16	13	0	8	6	4	3	2	24	20	16	21	14	17	8	15	8	2	2	0	0	0	14	16	4	4	5	2	6	22
LINC01398	2	0	0	0	1	2	0	0	0	0	0	2	0	0	0	6	0	0	0	0	0	0	0	2	2	1	1	0	1	2
DMBX1	117	144	7	2	4	5	11	5	2	0	0	2	2	0	0	0	0	0	1	0	0	0	0	2	7	4	0	0	0	0
LOC105378696	0	0	0	0	0	2	0	0	0	0	0	1	0	0	0	0	1	0	0	0	2	0	0	2	4	4	0	0	2	0
MKNK1-AS1	297	322	179	145	289	269	760	843	1909	1450	930	648	380	423	508	605	573	417	400	360	219	283	856	1144	37	31	2	708	2817	4195
KNCN	0	2	1	0	3	3	1	1	0	0	0	0	1	0	0	0	0	2	0	0	0	0	0	0	7	2	1	0	1	1
MKNK1	3063	3171	1589	1660	2794	2688	6845	7926	16867	13826	8945	5924	3367	4690	4880	6143	5638	4246	3891	3575	2657	2793	8446	10199	448	343	106	7153	27788	42659
MOB3C	1150	1245	536	616	1035	1032	2312	2379	4183	3202	3060	2698	1453	1262	1686	1861	1839	1459	1847	1582	1495	1583	2743	2769	171	86	18	1864	6521	9370
LOC105378697	2	0	0	0	1	2	4	0	4	0	4	4	0	6	2	0	4	1	3	0	1	0	0	0	0	0	1	0	4	1
ATPAF1	3918	4168	2304	2237	530	554	728	1060	2432	2110	1956	2103	1269	1063	1375	1564	1359	862	1150	1415	956	1067	1600	2189	330	229	45	1159	4083	4225
TEX38	0	1	2	0	3	2	2	2	0	0	0	0	0	2	0	0	9	0	3	2	0	2	0	0	0	1	2	0	2	1
EFCAB14-AS1	433	417	262	261	98	101	253	375	675	576	482	399	82	307	458	427	432	274	293	414	262	330	421	275	78	37	12	330	1103	1479
EFCAB14	11972	12650	6787	6802	3344	3281	6616	9118	15295	13255	12598	12835	4300	8432	13024	11403	12108	7506	7990	11641	8051	8568	11648	10299	1673	1104	286	9337	34122	44424
LOC105378698	51	50	22	28	20	17	38	71	35	32	57	39	7	23	30	57	26	41	29	37	22	26	47	18	13	8	0	19	81	116
LOC105378699	0	0	0	0	0	1	0	0	1	0	0	0	0	0	0	0	0	0	0	0	0	0	0	0	2	1	0	0	0	0
CYP4B1	0	0	0	0	2	1	0	1	0	0	0	0	0	0	0	0	0	0	0	0	0	0	0	0	4	5	2	0	0	2
CYP4Z2P	0	0	0	0	1	1	0	0	0	0	0	0	2	0	0	0	0	0	0	0	0	0	0	2	4	1	0	0	0	1
CYP4A11	0	1	0	0	2	0	0	0	0	2	0	0	0	0	0	0	0	0	0	0	0	0	0	0	4	4	0	0	1	1
CYP4X1	2	2	4	4	347	329	16	22	0	0	135	288	187	0	0	0	0	0	0	0	0	0	14	60	3	6	0	0	5	0
CYP4Z1	0	0	0	1	1	2	0	0	0	0	0	5	4	0	0	0	0	0	0	0	0	0	0	0	4	5	0	0	0	0
CYP4A22	0	0	0	0	1	2	0	0	2	0	0	1	0	0	0	0	0	0	0	0	0	0	0	0	9	5	0	0	0	1
LOC105378701	8	7	11	24	5	5	4	2	6	10	12	8	3	0	0	0	0	0	0	0	0	0	21	17	2	3	2	0	7	5
LINC00853	0	6	5	10	7	7	0	4	17	8	9	14	12	0	0	0	1	0	0	0	0	0	20	13	2	0	1	3	4	4
PDZK1IP1	6	8	6	4	0	0	0	0	3	4	0	4	8	0	2	0	0	0	0	0	0	0	0	0	4	1	0	0	4	10
TAL1	0	3	7	7	2	3	3	2	9753	8035	1957	172	254	9	26	311	14	6	110	11	13	10	216	464	71	17	5	8583	30695	35124
STIL	6274	6580	6440	6647	164	169	144	228	1050	965	266	613	160	52	52	70	47	42	52	46	25	27	443	339	84	52	14	978	3543	3186
CMPK1	12596	14464	8530	9098	1472	1408	4929	7328	4280	4235	11384	12516	6591	6804	9859	8394	9482	6851	5546	7116	5528	6428	9426	9414	1596	1005	268	5145	20060	20992
LINC01389	52	33	12	14	7	5	11	18	28	16	5	10	8	12	8	17	5	8	11	12	5	8	9	10	0	2	0	15	38	34
FOXE3	31	56	3	3	1	1	0	0	4	0	0	2	2	0	0	0	1	0	0	0	0	0	0	0	11	7	4	1	6	2
FOXD2-AS1	228	272	334	350	91	71	178	159	688	483	84	124	61	73	46	85	27	24	53	30	28	21	72	71	6	10	0	158	631	639
FOXD2	159	128	203	214	35	33	72	118	305	208	60	81	44	29	30	33	24	6	26	39	21	11	32	36	19	14	14	95	371	331
LOC107984953	0	0	0	0	0	0	0	0	0	0	0	0	0	0	0	0	0	0	0	0	0	0	0	0	5	2	0	0	0	0
TRABD2B	2	3	0	0	1	0	0	0	0	0	5	10	11	5	5	7	1	3	5	8	9	4	4	7	35	23	33	6	34	22
LOC105379778	0	0	0	0	0	0	0	0	0	0	0	2	1	0	0	2	0	0	0	2	0	0	0	0	4	3	3	1	0	1
SKINT1L	0	0	0	0	0	2	0	1	0	0	0	0	0	2	0	0	0	0	4	0	2	2	0	1	5	2	2	0	0	0
SLC5A9	8	14	2	1	3	2	6	11	7	3	16	23	3	78	105	72	31	28	254	340	107	111	12	17	26	18	9	6	22	13
SPATA6	754	793	76	86	107	102	132	208	43	39	321	284	115	1049	1641	1348	1399	704	2719	3958	1570	2477	361	365	178	104	16	46	198	307
AGBL4	6	4	0	0	1	0	2	0	0	0	0	2	2	4	0	0	0	0	2	2	0	0	0	2	29	11	11	0	1	26
BEND5	187	175	0	0	3	3	5	4	3	2	6	14	6	0	4	45	3	0	3	0	0	0	3	1	66	46	18	4	16	27
LOC105378706	0	0	0	0	0	0	0	0	0	0	0	0	0	0	0	0	0	0	0	0	0	0	0	0	4	0	0	0	0	0
LOC101929721	0	0	0	0	0	0	0	0	0	0	0	0	0	0	0	0	0	0	0	0	0	0	0	0	2	1	1	0	0	0
AGBL4-IT1	0	0	0	0	0	0	0	0	0	0	0	0	0	0	0	0	0	0	0	0	0	0	0	0	0	0	2	0	0	0
LOC107984954	0	0	0	0	0	0	0	0	0	0	0	0	0	0	0	0	1	0	0	0	0	0	0	0	0	0	0	0	0	0
LOC105378708	0	0	0	0	0	0	0	1	1	0	0	0	0	0	0	0	0	0	0	0	0	0	0	0	0	0	0	0	0	0
ELAVL4	0	0	0	0	13	6	17	47	607	602	814	233	224	0	2	6	1	2	189	75	131	42	44	36	45	16	4	327	1377	2285
LOC105378709	0	0	0	0	1	0	0	0	0	0	0	0	0	0	0	0	0	0	0	0	0	0	1	0	10	8	0	0	0	0
LOC107984955	0	0	1	0	7	5	0	4	0	0	13	14	11	0	0	1	0	0	0	0	0	0	4	4	3	0	0	2	0	1
LOC105378711	0	0	0	0	0	0	1	0	0	0	0	3	0	0	0	0	0	0	0	0	0	0	0	0	6	4	0	0	1	0
LOC105378710	0	0	0	0	0	0	0	0	0	0	0	2	0	0	0	0	0	0	0	0	0	0	0	0	0	0	0	0	0	0
LOC105378712	0	0	0	0	0	2	0	0	0	0	0	1	0	0	0	0	0	0	1	0	1	0	0	0	16	11	5	0	1	0
DMRTA2	422	402	0	0	1	0	0	1	0	0	0	0	0	4	0	0	0	0	0	0	0	1	0	2	16	7	6	0	2	1
LOC105378714	16	27	0	0	0	0	0	0	2	0	0	0	0	0	0	0	0	0	0	0	2	0	0	0	0	4	2	0	0	0
FAF1	7278	7569	8202	8085	625	605	1414	1946	2266	1864	1638	2302	1197	1690	2177	2372	1821	1403	2295	2586	1720	1799	1983	2284	593	434	122	1261	4659	4111
LOC105378715	1	2	4	4	1	1	0	4	4	0	0	3	0	2	5	8	5	4	0	3	2	3	6	0	14	10	0	3	12	5
CDKN2C	15388	16116	2808	2597	232	245	92	92	1309	1009	181	275	198	323	305	382	227	215	229	116	156	111	349	415	46	41	8	1277	4714	4970
MIR4421	4	0	0	0	0	0	0	0	0	0	0	0	0	0	0	0	0	0	0	0	0	0	0	0	0	0	0	0	0	0
MIR6500	4	2	0	0	0	0	0	0	0	0	0	0	0	0	0	0	0	0	0	0	0	0	0	0	0	0	0	0	0	0
C1orf185	8	8	0	0	0	0	0	0	0	0	0	0	0	0	0	0	0	0	0	0	0	0	0	0	0	0	0	0	0	0
LOC105378716	9	6	4	4	1	0	3	0	1	1	5	2	4	6	0	5	6	0	2	0	0	0	5	0	0	6	0	0	5	8
RNF11	12671	13749	5611	5543	1349	1273	2339	3110	2925	2552	5236	6545	2782	5318	5652	4944	5350	4443	4245	5150	4745	4402	4451	4242	399	307	108	2293	8627	9530
TTC39A	203	222	37	40	133	129	7	8	4	6	22	18	7	8	19	25	11	13	3	14	10	6	10	18	18	8	4	7	16	22
LOC105378717	0	0	4	1	0	1	0	2	0	0	0	0	0	0	0	0	0	0	0	0	1	0	2	0	0	3	0	0	0	0
TTC39A-AS1	0	0	0	0	1	0	0	0	0	0	0	1	0	0	0	0	0	0	0	1	0	0	0	0	0	0	0	0	0	0
EPS15	6593	6840	3210	3302	1746	1719	3609	5209	6674	5895	7084	6959	3125	5470	7056	9182	5732	4125	6362	7932	5127	5189	6771	6055	2135	1322	382	3311	12995	14643
LOC105378720	10	4	7	2	1	1	2	4	10	3	0	2	0	4	2	14	6	2	2	3	7	2	0	2	14	8	1	9	26	21
LOC105378719	0	0	0	0	0	1	0	0	0	0	0	0	0	0	0	0	0	3	0	0	3	1	0	0	7	5	1	0	0	0
OSBPL9	11538	12097	4649	4768	2036	2023	4563	6034	6052	5244	4893	5749	2893	2241	3397	4330	2928	2387	1704	2524	1728	1621	5709	5836	1132	648	228	3110	11541	12681
NRDC	18217	19418	7578	7605	2673	2673	8607	11958	13359	11778	11161	12416	6074	11616	14413	16553	14056	9572	10759	12135	7983	9395	8930	9146	2456	1468	549	7969	28602	32830
LOC105378721	1325	1358	548	575	178	206	614	901	943	839	776	876	520	829	998	1229	951	754	782	856	500	553	640	701	45	28	11	619	2245	2639
MIR761	43	70	22	36	19	22	32	41	59	37	41	33	24	78	84	107	76	61	55	42	42	40	41	34	5	10	0	39	118	103
RAB3B	11887	12202	19034	19336	8	11	2	4	3	0	4	173	113	3	2	1	0	1	0	0	0	1	2	2	24	16	5	8	8	20
TXNDC12	10334	10751	8896	9113	1367	1354	4028	5092	7829	6628	4828	5288	3128	5101	6053	6146	6468	4394	4636	6036	4820	4708	4135	5730	708	384	82	3110	10729	14617
KTI12	1773	1870	1380	1388	271	293	664	704	780	657	552	635	292	833	928	438	830	692	823	973	1025	761	529	614	163	102	16	374	1413	1850
TXNDC12-AS1	8	1	10	2	0	0	6	5	3	1	0	0	2	0	5	3	1	0	1	1	0	0	0	0	0	5	0	1	7	6
BTF3L4	6029	6306	3923	4299	905	888	1042	1579	2752	2647	3576	3290	1842	2963	4160	4419	3810	2501	2856	3648	2639	2713	3285	3574	364	195	62	2547	9832	9070
LOC107984956	0	0	1	0	0	1	0	0	0	0	0	0	0	0	0	0	0	0	0	0	0	0	0	0	2	2	0	0	1	0
ZFYVE9	3403	3463	3172	3252	180	187	501	763	207	190	283	328	160	129	129	196	210	181	42	56	49	84	54	85	73	40	12	199	719	762
CC2D1B	6455	6546	3575	3469	1895	1916	5772	6474	4585	3751	4590	5508	2125	1912	2257	3139	2460	1622	2021	2029	1407	1552	4504	5056	266	223	100	2108	7448	8314
ORC1	3458	3744	3300	3396	113	132	121	173	1480	1326	161	133	70	32	50	50	33	25	45	43	26	24	122	159	18	15	7	835	3106	1939
PRPF38A	6610	6944	3459	3496	480	481	1330	1877	2524	2034	1461	1296	838	2449	3509	4311	2883	2255	2577	3108	1948	1857	1178	1392	997	676	203	1693	6368	7018
ZCCHC11	8024	8473	3952	4166	435	430	1267	1690	3827	3450	2204	2153	616	1088	1136	1409	1158	758	466	748	443	421	1837	1700	219	287	91	3660	14315	17176
LOC105378723	4	2	0	2	0	0	0	0	5	0	0	0	2	4	0	0	6	2	0	1	2	0	1	1	5	0	3	2	15	22
GPX7	773	813	180	189	23	25	14	16	169	150	151	94	176	65	58	160	31	37	4	0	2	3	14	39	35	20	2	154	591	421
FAM159A	13	2	0	4	1	1	0	2	876	679	18	13	8	2	2	6	8	0	4	0	7	0	2	2	6	8	11	665	2581	2151
COA7	2076	2234	2157	2195	329	357	584	695	1745	1395	1272	1473	400	355	579	564	483	340	351	414	261	272	1561	1171	158	87	12	1140	4329	2817
ZYG11B	4817	5556	2802	2782	1449	1413	1554	2476	2375	2125	5190	5482	1501	2246	2933	2968	2990	1939	1649	2211	1880	1999	5013	3832	406	312	103	2067	8456	8045
ZYG11A	1033	1087	1348	1424	1	3	0	2	1	2	2	10	4	5	5	7	4	3	4	2	5	1	2	4	5	4	6	7	33	70
ECHDC2	3656	3673	302	273	1088	1122	1648	1888	1599	1181	1635	1602	843	716	395	476	574	338	766	473	220	293	2523	2524	177	218	67	826	3974	4454
SCP2	10222	11037	4269	4426	2191	2095	5607	7369	5437	4716	8873	11499	5873	6664	8363	8634	7616	5566	6276	7506	5809	6258	11523	11178	913	662	181	3567	12618	15735
MIR1273F	2	0	0	0	0	0	0	0	0	0	0	0	0	0	0	0	0	0	0	0	0	0	1	0	0	1	1	0	1	0
MIR5095	0	0	0	0	0	1	0	0	0	0	0	0	0	0	0	0	0	0	0	0	0	0	0	0	0	0	0	0	0	0
MIR1273G	0	0	0	0	0	0	0	0	0	0	0	0	0	0	0	0	0	0	0	0	0	0	0	0	0	0	0	0	0	0
PODN	136	117	15	12	102	105	11	9	2	0	8	84	32	1	0	0	0	0	3	2	0	0	0	0	13	6	1	0	0	2
SLC1A7	17	9	21	26	194	210	90	71	0	0	6	1	4	0	1	0	0	0	0	0	0	0	0	2	1	4	1	0	2	0
LOC105378724	0	0	0	0	0	1	0	3	0	0	0	0	0	0	0	0	0	0	0	0	0	0	0	0	0	2	0	1	0	0
CPT2	3441	3539	944	836	1838	1775	2700	3291	4610	3856	3154	2583	1584	703	956	1523	878	577	1303	1624	1110	1131	2733	3330	256	156	76	1798	6205	7252
C1orf123	3789	4061	2167	2292	364	372	1471	1803	1704	1368	1162	1185	1041	1351	1785	1842	1571	1093	1734	1999	1450	1428	1038	1541	332	163	95	662	2382	2463
MAGOH	3508	3591	2897	2836	175	175	580	834	1267	1080	1360	1148	960	1863	2748	2666	2839	2152	2011	2833	2106	2018	952	1479	386	233	90	872	3116	3594
LOC100507564	276	309	60	68	43	44	55	63	50	69	65	85	115	31	22	28	22	15	23	16	5	11	54	92	20	7	3	49	147	79
LRP8	6678	7194	2532	2573	569	602	1079	1268	2368	2068	2003	1187	1334	639	570	967	437	475	423	390	278	241	882	697	355	153	57	1998	7766	1674
LOC105378728	184	141	64	74	13	18	33	46	74	61	58	34	27	21	17	25	11	19	14	10	10	1	19	19	30	13	11	51	230	44
LOC105378726	196	219	107	100	19	23	43	47	105	67	64	31	25	16	24	38	15	13	11	9	5	6	41	8	36	22	19	77	234	52
LOC107985741	4	3	19	16	8	7	4	5	2	10	10	9	2	4	6	4	6	2	4	2	1	3	13	1	36	38	15	4	68	1
LOC105378732	11	8	4	4	1	1	2	5	8	11	17	8	12	9	10	12	0	6	1	2	2	1	5	6	3	0	0	12	42	11
LOC105378731	8	14	3	6	2	2	2	7	3	2	9	3	1	1	3	5	0	1	0	0	1	1	3	1	3	3	0	11	31	7
LOC105378730	6	8	7	10	1	1	2	4	3	8	23	7	25	12	6	9	0	9	5	0	2	0	2	4	0	0	1	13	63	10
LOC107984957	2	1	2	2	16	12	29	30	23	7	180	44	78	512	328	526	148	114	409	81	81	75	35	18	76	79	27	38	169	49
SLC25A3P1	0	0	0	0	0	0	0	0	0	0	0	0	0	0	0	0	0	0	0	0	0	0	0	0	2	0	2	0	0	0
LOC105378733	0	0	0	0	0	0	0	0	0	0	0	0	0	0	0	0	0	0	0	0	0	0	0	0	0	0	0	0	1	0
DMRTB1	0	0	0	0	0	0	0	0	0	0	0	0	0	0	0	0	0	0	0	0	0	0	0	0	2	5	2	0	0	0
GLIS1	645	653	698	723	4	0	3	0	0	0	0	4	10	1	0	1	0	0	0	0	0	0	0	0	28	14	20	1	1	1
NDC1	8667	9638	5232	5219	693	650	713	1215	2077	1937	1777	2468	986	749	1212	1092	1016	515	1170	1549	893	1272	1122	1059	128	90	36	1771	7252	6136
YIPF1	2303	2553	872	976	668	662	1627	1878	2719	2342	2001	1939	1432	1619	2029	2123	1798	1205	1868	1774	1177	1233	2076	2749	224	154	43	1101	4153	4893
DIO1	7	10	18	21	14	15	40	34	68	42	47	63	28	13	13	9	15	8	7	4	6	4	52	88	3	6	1	18	88	77
HSPB11	3760	4021	2025	2115	163	175	393	620	1079	913	929	796	743	615	758	1090	769	618	874	1005	640	670	829	1099	170	92	37	613	2185	2177
LRRC42	6178	6394	4041	4015	485	476	826	1076	1296	1034	995	1087	736	481	530	543	518	351	482	488	248	317	1392	1489	64	48	18	631	2510	2425
LDLRAD1	0	5	29	16	6	5	0	0	0	0	0	0	0	0	0	0	0	0	0	1	0	0	0	0	0	2	0	0	0	0
TMEM59	16710	17594	5463	5315	1497	1495	7216	9540	7739	6665	8985	11982	6758	9322	12478	11915	11262	8714	7725	10202	8262	8669	8560	11141	1069	700	181	4170	14542	20917
TCEANC2	1326	1351	1094	1106	447	438	463	654	1075	1037	877	918	265	1010	1120	1771	827	594	1080	1128	643	728	969	838	216	142	62	631	2534	3371
MIR4781	0	1	0	0	0	0	0	0	2	0	0	0	0	0	0	0	0	0	0	1	0	0	0	0	0	0	0	0	0	0
CDCP2	5	0	10	7	5	10	12	23	2	0	2	1	0	3	1	2	6	0	0	4	4	1	2	0	2	2	1	1	3	8
CYB5RL	1285	1345	1138	1082	203	224	334	385	445	355	270	433	90	86	99	191	119	74	132	167	95	82	398	260	30	14	21	165	720	908
MRPL37	11073	11176	9472	9795	1431	1384	3722	4268	2810	2282	2082	2239	2020	1658	2205	2089	1846	1532	1713	2213	1520	1415	1713	2318	458	254	93	1612	5267	4525
SSBP3	3416	3363	967	955	2129	2103	4480	5263	3360	2924	785	609	413	1841	2429	2414	2641	1734	1701	1629	1374	2169	658	1143	554	427	222	1623	5763	11273
SSBP3-AS1	34	24	8	21	70	77	132	182	45	38	19	8	2	51	30	128	43	31	55	60	22	51	13	15	12	7	2	34	156	244
LOC105378735	0	0	0	0	1	0	1	0	0	2	0	0	0	0	0	0	0	0	0	0	1	0	0	0	4	0	0	0	0	0
LOC105378734	0	0	0	0	0	0	0	0	0	2	0	0	2	0	0	0	0	0	0	0	1	0	0	0	0	0	0	0	0	0
ACOT11	305	318	63	60	625	590	1005	1084	3764	3049	1152	865	446	88	143	153	112	68	108	98	64	75	1134	1099	79	40	23	1459	4764	5915
FAM151A	117	103	19	17	202	198	316	333	1159	965	380	279	188	29	66	57	29	23	28	28	25	30	342	441	11	6	2	443	1589	2104
MROH7	10	14	0	2	302	311	839	1014	542	468	249	237	157	31	32	95	22	26	23	42	31	16	152	353	40	20	14	109	525	1025
MROH7-TTC4	2792	2865	1991	2369	753	751	2007	2370	1938	1668	1769	1790	1097	628	776	1295	575	503	988	1295	728	793	1197	1607	194	85	39	794	3063	3343
TTC4	2898	2990	2085	2466	484	472	1277	1458	1491	1261	1646	1667	992	657	800	1279	584	497	1027	1349	756	835	1109	1325	186	70	28	781	2826	2542
PARS2	619	582	290	321	168	177	305	344	501	464	220	331	138	38	33	126	19	10	68	60	16	31	273	289	8	4	2	250	836	1085
TTC22	4	2	0	2	26	20	0	7	1	0	0	2	16	0	0	2	0	0	4	4	4	0	0	3	19	37	17	0	4	24
LEXM	3	0	1	3	1	4	0	2	0	1	0	0	0	0	0	4	0	0	0	0	0	0	0	3	7	7	1	0	3	2
DHCR24	53189	54806	30789	30555	5591	5550	14478	16400	36729	30175	10852	11312	7642	155	373	515	149	199	168	281	218	93	24695	20169	186	49	41	23149	79498	33614
LOC107984958	71	80	57	52	46	44	31	41	42	42	12	13	31	2	1	4	0	0	0	3	0	0	32	35	4	4	0	21	53	43
LOC107984959	9	10	6	15	1	3	0	4	2	0	0	0	0	0	0	0	0	4	0	1	0	0	2	2	4	1	0	0	5	1
LOC105378736	0	0	0	3	1	0	0	1	0	1	0	0	0	0	2	0	0	1	0	0	0	0	0	0	4	4	0	0	0	0
TMEM61	15	10	0	1	3	1	2	0	0	1	0	0	2	0	0	0	0	0	0	0	0	0	0	0	10	0	0	1	2	2
BSND	0	4	2	2	2	2	0	0	0	0	6	9	5	5	7	8	8	7	5	11	9	8	9	4	6	1	3	6	17	24
PCSK9	576	616	98	78	19	21	5	2	0	1	4	24	152	0	4	0	0	0	0	6	0	0	8	0	13	0	1	0	4	1
USP24	8258	8796	6700	6407	1740	1707	4215	5768	4977	4277	8028	9497	2231	4066	4846	6298	4964	4449	5328	6712	3979	3806	7118	4770	1524	1107	361	4302	18808	17702
LOC100507634	87	104	48	63	12	13	43	45	21	22	10	30	12	54	34	59	74	73	52	38	71	34	16	24	11	16	6	12	73	103
MIR4422	0	0	0	0	0	0	0	0	0	0	0	0	0	0	0	0	0	0	0	0	0	0	0	0	1	0	0	0	0	0
LOC105378740	2	2	0	0	0	0	0	0	0	0	0	0	0	0	0	0	0	0	0	0	0	0	0	0	0	0	1	0	0	0
LOC105378739	0	0	0	0	0	0	0	0	0	0	0	0	0	0	0	0	0	0	0	0	0	0	0	0	2	0	0	0	0	0
LOC105378738	0	0	0	0	0	0	0	0	0	0	0	0	0	0	0	0	0	0	0	0	0	0	0	0	0	0	0	0	0	0
LOC105378737	0	0	0	0	0	0	0	1	1	2	0	0	0	0	0	0	1	0	0	0	0	2	0	0	7	0	0	0	0	0
LOC105378741	4	2	0	0	0	0	0	0	0	0	0	0	0	0	0	0	0	0	0	0	0	0	0	0	1	2	0	0	0	0
LOC105378744	0	0	0	0	3	2	9	6	0	0	0	0	0	0	0	0	0	0	0	0	0	0	10	6	6	4	5	0	0	0
PLPP3	2198	2292	53	39	1659	1642	5752	7060	0	0	376	1579	730	10	30	30	17	10	10	50	2	20	11944	10122	5	6	1	0	0	12
LOC101929935	2	2	0	0	0	0	0	0	0	0	0	0	0	0	0	0	0	0	0	0	0	0	0	0	1	0	0	0	0	0
PRKAA2	660	832	989	1084	0	1	2	3	2	0	6	38	28	2	0	0	0	9	0	0	0	0	4	2	20	12	6	2	0	0
C1orf168	0	0	2	1	2	2	1	0	1	0	0	0	0	0	0	0	0	0	2	0	0	0	0	0	6	12	0	1	0	0
C8A	0	0	0	0	1	1	2	0	0	0	0	0	0	0	0	0	0	1	0	0	0	0	0	1	6	6	4	0	1	0
C8B	0	1	0	0	1	0	0	0	2	2	0	0	0	0	2	6	4	2	0	5	0	0	1	1	7	6	4	2	8	4
LOC105378745	0	0	0	0	2	1	2	2	46	60	4	10	0	0	1	0	0	0	0	0	2	0	0	0	12	5	4	2	11	0
DAB1	0	0	0	0	14	15	4	0	742	590	26	19	2	0	0	0	0	0	2	0	0	0	4	1	11	3	0	49	134	9
LOC105378748	0	0	0	0	0	0	0	0	0	2	0	0	0	0	0	0	0	0	0	0	0	0	0	0	0	5	2	0	0	0
LOC105378747	0	0	1	0	0	0	0	0	1	2	1	0	0	2	0	0	0	0	0	0	0	0	0	0	17	15	7	0	0	0
DAB1-AS1	0	0	0	0	0	0	1	0	0	0	0	0	0	0	0	0	0	0	0	0	0	0	0	0	0	0	0	0	0	0
LOC105378746	0	0	0	0	0	0	0	0	6	4	0	0	0	0	0	0	1	0	0	0	0	0	0	0	8	15	0	0	2	0
LOC107984960	2	0	0	4	3	3	4	12	1	2	8	7	0	8	4	2	0	8	12	20	9	8	2	6	10	26	6	4	27	8
OMA1	1085	1224	767	741	272	260	392	710	905	752	1124	988	599	831	896	1351	652	418	1498	1604	775	860	997	1343	130	157	28	518	2028	2401
TACSTD2	73	78	0	4	11	9	226	325	682	476	812	54	76	2	4	17	1	1	6	11	18	6	130	20	61	8	15	6478	21737	14702
MYSM1	4423	4831	4212	4190	1137	1137	2863	4457	3454	3160	4454	3290	1355	4357	3632	6918	4066	3139	5354	4460	3828	3800	3383	2365	951	551	143	2270	10337	11798
LOC105378751	5	8	4	4	4	2	3	3	3	4	0	2	2	0	1	0	1	0	0	1	0	0	0	2	31	20	11	18	110	120
JUN	4872	5020	13524	13159	2139	2085	19333	20281	3247	2580	11158	14539	4248	41384	27503	43119	33312	8142	24066	1242	758	2036	16906	19389	1153	1410	718	3011	10456	19078
LINC01135	1	0	1	0	276	254	46	46	7	5	33	124	7	2	2	15	3	2	3	0	0	0	104	25	4	2	6	7	15	14
LOC101926907	12	11	34	31	21	19	39	53	22	32	35	63	15	10	21	24	8	6	7	4	6	2	50	74	30	12	8	8	86	104
LOC107984961	0	0	0	0	3	1	2	0	0	0	2	10	0	0	0	0	0	0	0	0	0	0	0	0	6	0	0	0	0	0
LOC105378753	28	33	11	12	757	747	276	358	89	50	188	1258	128	16	50	66	70	24	2	2	2	0	305	174	9	12	1	32	84	228
LINC01358	11	19	10	12	13	7	32	45	12	9	36	57	10	0	0	2	0	2	0	0	0	0	50	92	0	0	0	0	6	6
HSD52	0	0	2	3	0	0	0	0	0	0	0	0	1	0	0	0	0	0	0	0	0	0	0	1	1	2	0	0	0	0
LOC105378756	52	38	46	37	46	47	40	55	28	20	37	22	21	20	16	10	18	5	4	8	4	0	25	53	58	17	13	8	33	20
FGGY	360	421	307	259	465	459	422	561	298	291	773	666	434	216	162	157	178	120	248	275	191	174	718	867	89	72	17	229	707	963
MIR4711	0	0	0	0	0	0	0	1	0	0	0	0	0	0	0	0	0	0	0	0	0	0	0	0	0	0	0	0	0	0
LOC101926944	6	2	0	0	3	1	4	6	0	2	4	6	2	3	0	2	2	8	2	0	0	0	1	9	4	1	0	0	12	2
LOC105378758	0	0	0	2	0	0	1	0	0	0	0	2	1	0	0	0	0	0	0	0	0	0	1	0	1	0	1	0	0	1
HOOK1	10	9	156	132	1	2	2	2	2	2	2	13	4	2	4	24	0	0	0	1	0	0	2	4	12	19	11	4	34	638
CYP2J2	4	3	0	0	0	1	2	2	0	0	2	6	24	0	0	2	0	0	0	0	0	0	2	0	5	0	0	0	0	0
C1orf87	0	0	0	0	0	0	1	0	0	0	0	0	0	0	2	0	0	0	0	0	0	0	0	0	4	3	0	0	1	0
LOC105378760	0	0	0	0	0	0	0	0	0	0	0	0	0	0	0	0	0	0	0	0	0	0	0	0	0	0	0	0	0	0
LOC107984963	0	0	0	0	0	0	0	0	0	0	0	0	0	0	0	0	0	0	0	0	0	0	0	0	8	3	0	0	0	1
LOC105378761	0	0	0	0	0	0	0	0	0	0	0	0	0	0	0	0	0	0	0	0	0	0	0	0	1	0	0	0	0	0
LOC107984962	0	0	0	0	0	0	0	0	0	0	0	0	0	0	0	0	0	1	0	0	0	0	0	0	5	0	1	0	0	0
LOC107985379	0	0	0	0	0	0	0	0	0	0	0	0	0	0	0	0	0	0	0	0	0	0	0	0	0	0	0	0	0	0
LOC105378763	0	3	0	0	0	0	0	1	1	1	0	1	0	0	1	0	0	0	0	0	0	0	0	0	16	3	1	0	1	89
LOC101926964	0	0	0	0	0	0	2	0	0	0	2	0	0	0	0	0	0	0	0	0	0	0	0	0	6	0	0	0	0	1
LOC105378764	0	0	0	0	0	0	0	0	0	0	0	0	0	2	0	0	0	0	0	0	0	0	0	0	4	1	4	0	0	0
NFIA-AS2	0	1	0	0	0	0	0	0	0	0	0	0	2	0	0	0	0	0	0	0	0	0	0	0	8	2	0	2	0	0
NFIA	191	190	28	26	146	139	86	113	13	8	188	562	181	313	502	489	386	383	249	283	272	183	233	228	65	43	20	12	57	101
NFIA-AS1	1	1	0	0	0	0	0	0	0	0	0	4	0	0	0	2	1	2	0	0	0	0	0	1	0	0	0	0	0	0
LOC105378766	0	0	0	0	0	2	3	3	1	0	3	3	3	2	0	7	3	2	2	8	5	2	2	2	3	0	0	0	4	2
LOC107984964	0	0	0	2	0	0	0	0	0	0	0	0	0	0	0	0	0	0	0	0	0	0	0	0	3	0	0	0	1	1
MGC34796	0	0	0	2	0	0	0	0	0	0	2	0	0	0	0	0	0	2	2	0	0	0	0	2	3	1	5	0	2	1
TM2D1	2613	2787	1187	1219	341	311	778	967	971	816	1512	1288	979	1026	1236	1504	1213	1018	874	1166	911	957	1300	1588	198	133	52	614	2074	2629
PATJ	1291	1346	504	469	157	163	10	14	0	0	260	1067	82	0	20	93	2	0	0	4	0	0	10	2	26	42	23	1	6	890
LOC107984965	0	0	0	0	0	1	0	0	0	0	0	0	0	0	0	0	0	0	0	0	0	0	0	0	2	2	0	0	0	0
MIR3116-1	0	0	0	0	0	0	0	0	0	0	0	0	0	0	0	0	0	0	0	0	0	0	0	0	0	0	0	0	0	0
MIR3116-2	0	0	0	0	0	0	0	0	0	0	0	0	0	0	0	0	0	0	0	0	0	0	0	0	0	0	0	0	0	0
L1TD1	1	0	0	0	7	8	8	2	18	11	4	255	0	17	8	51	4	0	1738	1658	73	189	45	6	8	4	6	12	30	30
KANK4	4	3	7	0	224	228	10	1	6	0	59	72	6	0	0	0	0	0	5	7	0	0	10	2	4	11	4	4	2	0
LOC105378768	0	0	0	1	0	0	0	0	1	2	1	1	1	0	2	4	0	0	0	0	0	0	0	0	2	3	1	1	6	6
USP1	16085	17594	9835	10102	567	545	993	1542	2487	2303	2012	2144	937	2246	3109	3089	2437	1743	2549	3368	2458	2391	1536	1756	741	473	138	2706	10488	12437
DOCK7	7677	8032	5060	5276	1573	1541	2110	3038	2361	2254	3536	5425	1384	617	633	949	817	410	532	524	393	452	7013	5166	402	337	98	1717	6396	6788
ANGPTL3	4	4	1	0	1	2	5	3	4	0	0	2	0	3	0	6	1	0	2	1	0	0	2	0	5	4	1	0	8	7
ATG4C	934	1088	792	859	523	520	560	1118	2347	2280	2384	2298	1258	971	1293	1627	868	493	646	664	345	504	3180	4116	335	157	50	2118	8297	12580
LOC105378769	0	0	0	0	0	0	0	0	0	0	0	0	0	0	0	0	0	0	0	0	0	0	0	0	3	1	0	0	0	0
LINC00466	0	0	2	2	1	1	0	0	0	0	0	0	0	0	0	0	0	0	0	0	0	0	0	0	4	2	0	0	0	0
LOC105378770	0	1	0	0	0	0	0	0	0	0	0	0	0	0	0	0	0	0	0	0	0	0	0	0	1	2	0	0	0	0
FOXD3-AS1	8	0	8	4	0	0	0	2	0	0	0	0	16	4	0	0	4	2	0	0	0	0	0	0	5	4	0	0	2	0
FOXD3	1	0	4	0	2	0	2	0	0	0	0	0	15	2	2	1	1	5	0	0	0	0	0	0	10	2	0	0	0	5
MIR6068	0	0	0	0	0	0	0	0	0	0	0	0	0	0	0	0	0	0	0	0	0	0	0	0	0	0	0	0	2	0
ALG6	1042	1210	506	509	125	123	178	362	393	455	512	398	343	811	872	1211	896	563	840	714	500	571	832	1172	54	20	13	364	1484	1684
ITGB3BP	3597	3946	1953	2051	279	290	87	181	333	343	441	225	377	222	253	892	246	151	293	289	204	241	190	196	78	61	28	282	960	1005
LOC102724319	0	0	2	0	0	0	0	0	0	0	0	0	0	0	0	3	0	2	3	0	0	0	0	0	0	2	0	0	1	0
EFCAB7	1090	1147	285	319	64	60	75	131	103	86	141	118	101	74	116	258	69	32	129	104	83	62	156	165	16	16	2	45	185	296
DLEU2L	26	35	12	12	4	3	10	8	6	3	16	10	1	11	17	40	14	7	8	24	12	14	8	10	4	2	0	4	26	17
PGM1	8941	9289	1927	1892	727	710	1619	1717	1872	1515	904	2989	822	2006	2094	2068	2597	1627	767	814	886	748	2522	2775	429	433	130	1765	6570	7275
LOC105378771	4	3	0	0	0	0	4	0	0	0	0	0	0	0	4	0	4	0	0	0	0	0	0	0	2	4	3	0	2	0
ROR1	1568	1730	122	119	68	77	115	182	2	0	17	46	39	0	0	5	0	0	0	0	0	1	546	130	21	4	5	0	2	3
LOC105378772	0	0	0	0	0	0	0	0	0	0	0	0	0	0	0	0	0	0	0	0	0	0	0	0	3	6	1	0	0	0
ROR1-AS1	0	0	1	2	118	118	985	1409	0	0	28	17	30	0	0	2	0	0	0	0	0	0	26	1	4	2	2	0	0	0
LOC105378773	0	1	0	0	0	0	0	0	0	0	2	0	0	0	0	0	0	0	0	0	0	0	0	0	1	12	6	0	0	0
UBE2U	0	0	0	1	0	0	0	0	0	0	0	2	0	0	0	0	0	0	0	0	0	0	0	0	0	1	0	0	0	0
LOC105378774	0	0	0	0	0	0	0	0	0	2	0	0	0	0	0	0	0	0	0	0	0	0	0	0	0	0	0	0	0	0
LOC107984966	3	5	2	0	0	0	0	2	0	0	0	0	0	0	0	0	0	0	0	0	0	0	0	0	2	4	0	0	1	1
CACHD1	983	989	320	300	4	9	4	4	22	8	12	22	10	34	14	35	26	12	3	0	1	3	2	3	22	23	1	12	27	208
MIR4794	0	0	0	0	0	0	0	0	0	0	0	0	0	0	0	0	0	0	0	0	0	0	0	0	0	0	0	0	0	0
RAVER2	1663	1772	1170	1150	78	82	128	228	86	67	14	24	10	311	414	386	392	334	203	398	239	251	24	10	418	337	77	144	541	1029
JAK1	17032	17530	8899	9283	3007	2948	10500	13866	11300	9656	13188	15684	5192	15899	20555	22075	18969	12927	22847	28036	19918	22232	13157	11429	4831	3838	935	6764	25764	50948
LINC01359	2	1	0	2	0	0	8	15	1	0	6	13	0	8	1	7	5	4	6	14	2	2	3	2	10	17	7	0	4	7
LOC107983962	20	15	10	10	4	8	84	108	2	12	29	64	32	39	51	56	45	28	42	55	26	31	21	31	27	29	4	0	28	83
MIR3671	2	0	0	2	0	0	4	8	2	2	2	13	3	3	9	2	15	6	2	6	7	12	3	1	4	8	0	0	3	20
MIR101-1	0	1	0	0	0	0	0	1	0	0	0	1	0	1	1	1	3	2	3	3	1	2	0	1	3	0	0	0	1	5
AK4	3089	3215	5657	5749	1449	1420	2400	3484	0	9	198	631	56	266	282	379	188	233	12	18	30	18	98	149	24	9	6	4	4	7
DNAJC6	2200	2612	9884	10176	241	220	269	334	16	14	104	142	163	13	10	46	8	2	8	14	4	1	2	4	21	7	3	14	16	28
LOC102724416	10	7	48	41	4	2	2	2	0	0	0	0	0	2	0	2	0	0	1	2	0	0	0	0	11	5	4	0	0	3
LEPROT	10458	11173	4369	4411	2169	2184	8391	11849	6144	5720	6866	7218	3499	7270	8265	9576	8002	5471	7066	7740	5149	5944	7360	8073	284	213	78	2986	11020	17830
LEPR	1277	1353	2419	2696	667	683	1082	1467	629	520	939	1027	400	841	935	1041	1242	791	853	979	801	1030	739	692	86	60	20	461	1573	3319
PDE4B	1373	1536	83	100	130	131	440	558	1687	1627	1699	1229	712	7115	20735	4871	27945	19745	2874	4776	4505	3926	948	1533	2919	1957	679	858	3276	6876
LOC101927139	0	0	0	0	0	0	0	0	0	0	0	0	0	0	0	0	0	0	0	2	0	0	0	2	0	0	0	0	0	0
LOC105378776	0	0	0	0	4	5	18	24	7	10	0	13	33	23	28	26	23	21	6	2	12	0	54	28	5	3	0	6	13	14
SGIP1	58	37	27	16	9	7	0	0	22	29	18	16	58	2	4	6	0	20	0	4	2	0	4	10	28	16	3	10	28	58
LOC107985742	12	2	0	0	0	0	0	0	0	1	0	0	2	0	0	2	0	2	1	0	0	0	0	0	16	3	3	0	0	0
MIR3117	0	1	0	0	0	0	0	0	0	0	0	0	0	0	0	0	0	0	0	0	0	0	0	0	0	0	0	0	0	0
TCTEX1D1	23	28	0	0	34	42	5	5	649	577	94	52	28	8	8	23	29	14	2	6	12	22	169	120	9	0	0	190	692	2345
INSL5	0	0	0	0	0	0	0	0	2	0	0	0	0	0	0	0	0	0	0	0	0	0	0	0	0	0	0	0	1	0
WDR78	306	321	65	48	35	37	52	60	7	2	16	36	10	2	8	17	3	2	2	0	1	3	33	46	10	11	2	2	6	44
MIER1	6997	7674	4407	4781	762	718	1368	2097	1579	1447	3252	3181	1485	4663	5736	5521	5829	5239	5273	5707	5137	4872	2929	2566	1442	822	249	1700	7259	12052
SLC35D1	2847	3053	1636	1813	596	619	673	937	1185	1027	1243	1087	300	717	1049	794	1081	741	666	943	933	871	1183	958	158	118	13	719	2770	3856
C1orf141	0	0	0	1	0	1	0	0	0	0	0	0	0	0	0	0	0	0	0	1	0	0	0	0	1	3	0	0	0	0
IL23R	5	2	0	1	7	3	2	11	0	0	17	11	13	0	0	2	0	0	0	0	0	0	2	4	4	8	3	0	0	2
IL12RB2	12	25	77	51	1	4	17	19	6	4	9	7	73	2	6	25	2	4	2	16	20	2	0	10	13	12	10	0	20	10
LOC105378779	4	0	10	5	1	0	2	2	0	0	0	1	1	0	2	4	0	0	1	2	0	0	0	2	1	0	0	0	7	2
SERBP1	26523	28077	21596	22905	2311	2225	6069	7584	11836	10178	11839	11729	7177	9643	14293	14849	11029	7110	8693	10437	6189	7739	11953	11877	3133	1994	522	10884	40722	33816
LOC102724481	0	0	0	0	0	0	1	0	0	0	0	0	0	0	0	0	0	0	0	0	0	0	0	0	9	0	1	0	0	0
LOC105378780	0	1	1	0	1	0	0	0	0	0	2	2	0	0	0	0	0	0	0	0	0	0	0	0	2	0	2	0	0	0
GADD45A	5119	5134	7535	7522	375	350	1562	1922	722	647	345	714	418	345	481	490	515	541	303	413	526	372	149	270	90	89	32	294	1219	1754
GNG12	27566	30526	22802	23605	119	130	197	250	538	599	1090	3597	642	2	2	0	2	2	2	0	0	0	1602	2010	8	0	1	546	2053	2071
LOC105378781	2	6	2	4	0	0	0	0	0	0	1	0	0	0	0	0	0	0	0	0	0	0	0	1	1	3	0	0	1	0
GNG12-AS1	174	215	89	84	7	7	23	36	9	7	68	67	20	90	76	141	83	59	2	2	6	7	71	97	2	0	1	2	19	3
DIRAS3	131	142	9	5	0	0	0	0	0	0	20	12	6	4	4	4	5	10	0	2	2	0	11	24	3	2	2	0	2	0
WLS	12951	13625	4214	4100	157	157	1172	1366	92	90	2985	4175	763	2558	2409	5104	3516	2478	118	63	145	153	3335	3828	15	1	2	95	310	178
MIR1262	0	0	1	0	0	0	0	0	0	0	0	0	0	1	0	0	0	0	0	0	0	0	0	0	0	0	0	0	0	0
LOC105378782	0	0	0	0	0	0	0	0	0	0	0	0	0	0	0	0	0	0	0	0	0	0	0	0	2	0	0	0	0	0
RPE65	11	22	1	0	1	1	0	0	0	0	0	0	8	2	0	0	2	4	4	4	0	4	2	2	43	6	2	3	6	0
DEPDC1	7491	8500	5114	5390	24	28	2	17	209	184	59	10	87	6	2	4	0	0	2	4	3	4	10	28	4	2	2	521	1970	2270
DEPDC1-AS1	59	47	6	12	0	0	0	0	2	2	0	2	0	0	0	0	0	0	0	0	0	0	2	0	6	2	0	8	32	6
LOC107984967	13	17	2	0	0	0	0	0	0	0	0	0	0	0	0	0	0	0	0	0	0	0	0	0	0	0	0	0	0	0
LOC105378783	0	0	0	0	0	0	0	0	0	1	0	0	0	0	0	0	0	0	0	0	0	0	0	0	1	0	0	0	0	0
LOC105378785	0	2	2	0	0	0	0	0	0	0	0	0	0	0	0	0	0	0	0	0	0	0	0	0	2	0	0	0	0	0
LOC105378787	0	0	0	0	0	0	0	0	0	2	0	0	0	0	0	0	0	0	0	0	0	0	0	0	3	0	0	0	2	0
LOC105378786	0	0	0	0	0	0	0	0	0	0	0	0	0	0	0	0	0	0	0	0	0	0	0	0	2	0	0	0	0	0
LOC105378788	0	0	0	0	0	0	0	0	0	0	0	0	0	0	0	0	0	0	0	0	0	0	0	0	0	0	0	0	0	0
LOC105378789	0	0	0	0	0	0	0	0	0	0	0	0	0	0	0	0	0	0	0	0	0	0	0	0	10	2	0	0	1	0
LOC105378790	0	0	0	0	0	0	0	0	0	0	0	0	0	0	0	0	0	0	0	0	0	0	0	0	5	0	0	0	0	0
LRRC7	148	150	650	680	7	4	5	15	4	8	10	4	21	6	1	9	4	3	2	9	0	3	1	1	16	12	4	0	5	39
PIN1P1	1	2	2	1	0	0	1	0	0	0	0	1	0	0	0	0	0	0	0	0	0	2	0	0	3	2	1	0	2	1
LOC105378792	27	35	130	142	2	2	4	10	0	2	85	121	156	42	62	66	116	63	96	121	107	94	102	144	45	158	232	79	218	279
LRRC40	3492	3949	2160	2283	231	234	292	579	939	888	1266	970	712	660	729	1228	801	673	787	739	471	527	1089	1058	221	108	40	831	3058	3251
SRSF11	19467	21511	10903	11265	2123	2076	5557	7619	7023	5888	10616	8430	4212	12402	11460	19037	11160	10379	11570	10823	8598	8647	10055	8908	4545	3078	1019	5601	23750	32355
ANKRD13C	6570	7239	2009	2169	939	846	1305	1763	1661	1421	2081	2107	1000	983	1275	1619	1261	948	1353	1581	1072	1113	1956	2347	258	181	32	1081	4190	5169
HHLA3	4303	4372	954	1045	458	449	875	982	742	572	670	637	315	271	366	359	439	329	397	414	366	365	652	862	124	134	130	299	995	1352
LOC102724548	56	56	12	9	4	4	3	15	5	1	23	2	0	3	0	2	1	1	0	2	0	1	9	4	0	3	4	3	9	15
CTH	1430	1484	712	674	112	119	171	221	72	53	602	279	115	103	61	43	121	109	47	11	32	17	166	162	13	8	4	83	346	192
LOC105378793	2	0	0	1	0	0	0	0	0	0	0	0	0	0	0	0	0	0	0	0	0	0	0	0	2	1	0	0	1	0
LOC105378794	0	0	0	0	0	0	0	0	0	0	0	0	0	0	0	0	0	0	0	0	0	0	0	0	0	0	0	0	0	0
LOC101927244	4	0	0	0	0	0	0	0	0	0	0	0	0	0	0	0	0	0	0	0	0	0	0	0	3	0	2	0	0	0
LOC102724572	0	0	0	0	1	0	0	2	0	0	0	0	0	0	0	0	0	0	0	0	0	0	0	0	2	0	3	0	1	3
PTGER3	23	21	2	4	1	1	6	10	53	41	0	5	8	10	15	18	9	7	2	8	10	34	2	4	42	33	2	203	810	2658
LOC107985517	8	2	0	0	0	0	0	4	0	0	2	2	0	0	0	0	0	0	0	0	0	0	0	0	4	6	0	0	0	0
ZRANB2-AS1	1547	1727	805	799	102	104	389	591	637	542	430	318	197	417	373	718	359	270	416	395	278	257	321	340	88	56	18	334	1328	1930
ZRANB2	10492	11708	5533	5531	797	795	1754	2774	3176	2811	4130	3133	2107	3461	3304	7054	2836	2700	3669	3418	2511	2449	3151	3262	1282	791	225	2667	10666	13156
MIR186	30	39	17	19	6	4	1	3	1	3	32	21	2	47	19	47	27	33	41	23	26	14	23	21	2	0	0	8	58	73
ZRANB2-AS2	12	21	5	9	0	2	8	15	7	4	5	16	8	4	7	4	9	1	2	0	1	0	7	11	2	2	2	5	31	44
LOC105378795	0	0	0	0	0	0	0	0	1	0	0	0	0	1	0	0	0	0	0	0	0	0	0	0	2	0	0	0	4	2
NEGR1	541	591	1022	1098	0	0	0	0	0	0	8	16	8	36	123	108	146	196	30	81	42	147	0	4	366	354	96	0	4	251
NEGR1-IT1	0	0	0	0	0	0	0	0	0	0	0	0	0	0	0	0	0	0	0	0	0	0	0	0	5	2	0	0	0	0
LOC105378797	28	12	14	20	0	1	0	0	0	0	0	0	0	2	2	0	4	5	0	0	2	4	0	0	7	2	2	0	0	0
LOC105378796	0	0	0	1	0	0	0	1	0	0	0	0	0	0	0	0	0	0	0	0	0	0	0	0	26	7	0	0	0	5
LOC105378798	0	0	2	1	0	0	0	2	0	0	0	0	0	0	0	1	0	0	0	0	0	0	0	0	10	8	0	0	0	4
LOC339468	0	0	0	0	0	0	0	0	0	0	0	0	0	0	0	0	0	0	0	0	0	0	0	0	6	0	0	0	0	1
LOC107983986	0	0	0	0	0	0	0	0	0	0	0	0	0	0	0	0	0	0	0	0	0	0	0	0	4	0	0	0	0	0
LOC105378799	0	0	0	0	0	0	0	0	0	0	0	0	0	0	0	0	0	0	0	0	0	0	0	0	3	4	1	0	0	2
LOC105378800	0	0	0	0	0	0	0	0	0	0	0	0	0	0	1	0	0	0	0	0	0	0	0	0	0	0	0	0	0	0
LINC01360	0	0	0	0	0	0	0	0	0	0	0	0	0	0	0	0	0	0	0	0	0	0	0	0	0	0	0	0	0	0
LOC105378801	0	0	0	0	0	0	0	0	0	0	0	0	0	0	0	0	0	0	0	0	0	0	0	0	0	0	0	0	0	0
LOC107985391	0	0	0	0	0	0	0	0	0	0	0	0	0	0	0	0	0	0	0	0	0	0	0	0	0	0	0	0	0	0
LOC105378802	0	0	0	0	0	0	0	0	0	0	0	0	0	0	0	0	0	0	0	0	0	0	0	0	6	2	0	0	0	0
LRRIQ3	93	93	34	35	2	3	3	6	8	4	19	23	4	4	0	4	5	0	6	8	4	2	14	34	2	3	0	9	12	73
FPGT	590	783	264	276	438	397	582	1018	874	773	2143	1795	820	848	802	1887	782	476	850	797	552	602	1574	1462	54	22	7	727	2675	4447
FPGT-TNNI3K	175	182	90	82	123	115	202	289	266	254	458	364	116	200	182	333	229	137	204	196	150	153	247	237	28	14	10	197	540	901
TNNI3K	43	46	33	21	52	50	25	43	31	40	74	66	30	23	9	44	28	27	33	10	18	35	13	47	13	12	4	13	48	88
LOC105378805	0	0	0	0	0	0	0	0	0	1	2	0	2	0	0	0	0	0	0	0	0	0	0	0	4	1	0	0	0	0
LOC105378803	0	0	0	0	1	0	1	2	1	0	2	0	0	0	0	0	0	0	0	0	0	0	0	0	7	3	0	0	0	0
ERICH3	4	0	0	2	0	0	0	3	2	0	0	0	0	0	0	0	0	0	0	0	0	0	2	4	15	13	2	0	0	1
ERICH3-AS1	0	0	0	0	0	0	0	0	0	0	0	0	0	0	0	0	0	0	0	0	0	0	0	0	13	2	1	0	0	0
CRYZ	3155	3555	1555	1750	215	208	367	435	722	630	1356	3801	1181	544	439	1058	897	223	870	575	386	1060	2480	2172	82	76	15	517	2080	1721
TYW3	3863	4030	1709	1858	481	462	1115	1581	1428	1381	1962	2485	1151	950	1704	1529	1644	1027	1047	1555	947	1188	1379	1656	430	277	76	1210	4503	2231
LHX8	0	0	0	0	0	0	0	0	0	0	0	0	0	0	0	1	0	0	0	0	2	0	0	0	52	78	108	0	0	1
SLC44A5	37	50	4	2	6	7	2	6	14	14	15	10	7	2	0	12	4	1	12	4	0	0	2	0	15	5	9	4	8	12
ACADM	5425	5786	2587	2864	1324	1260	1344	1925	5489	4773	4519	3774	2910	1630	2164	2802	1644	1144	2043	2684	1236	1642	4990	3630	364	183	60	3504	12960	13476
DLSTP1	907	976	658	656	167	157	448	499	582	416	621	510	166	302	353	364	264	175	403	417	255	294	501	390	79	69	35	328	1186	1600
RABGGTB	4564	4827	5647	5953	653	629	3251	4590	3386	2957	3996	4070	2227	2929	3369	4098	3451	3236	4265	4566	4366	3983	2671	4024	539	306	129	2478	9421	9133
SNORD45C	19	24	17	17	13	12	9	22	6	17	22	20	3	22	15	45	12	9	20	19	7	10	18	10	48	125	58	27	92	71
SNORD45A	56	61	41	18	24	19	32	44	25	30	37	16	3	103	70	133	126	110	111	118	147	100	23	34	198	263	124	50	208	150
SNORD45B	59	54	34	33	25	26	15	48	30	32	51	27	6	103	96	176	121	111	95	84	165	117	39	44	57	64	48	48	213	166
MSH4	13	14	19	14	1	3	5	4	2	6	12	13	5	4	5	11	4	2	19	9	5	3	13	7	9	0	0	4	18	34
ASB17	0	0	0	0	0	0	0	0	0	0	0	0	0	0	0	0	0	0	0	0	0	0	0	0	0	0	0	0	0	0
LOC105378806	0	0	0	0	0	0	0	0	0	0	0	0	0	0	0	0	0	0	0	0	0	0	0	0	0	1	0	0	0	0
LOC101927342	0	0	0	0	0	0	0	0	0	0	0	0	0	0	0	0	0	0	0	0	0	0	0	0	0	0	0	0	0	0
ST6GALNAC3	17	12	7	10	1	2	145	193	2	4	113	413	68	441	560	623	425	94	71	121	43	100	4	24	15	34	4	2	10	99
LOC105378807	0	0	0	1	0	1	0	2	0	0	2	0	0	5	4	17	9	0	3	6	2	4	0	0	4	2	2	0	0	0
ST6GALNAC5	3363	3465	144	138	1	2	0	0	2	4	0	2	0	0	0	0	0	0	1	1	0	0	2	4	7	0	0	1	16	8
MIR7156	0	1	0	0	0	0	0	0	0	0	0	0	0	0	0	0	0	0	0	0	0	0	0	0	0	0	0	0	0	0
PIGK	5538	6119	2975	3217	855	837	1175	1779	1498	1322	2280	3136	1161	1159	1354	1665	1479	722	1056	1512	1010	1114	1882	2080	240	186	62	880	3728	4861
LOC105378808	12	17	50	44	3	1	0	15	0	0	13	7	1	0	0	0	0	1	0	0	0	0	11	5	12	2	1	2	2	9
AK5	257	254	579	472	17	16	176	246	2	0	93	948	119	4	5	6	4	2	8	6	2	0	2	8	41	66	11	1	0	6
ZZZ3	7102	7661	4677	4765	1240	1261	1978	2950	2482	2188	2357	3417	1015	1782	2042	2210	2034	1146	1741	1995	1363	1510	4809	4179	921	504	140	1924	7100	8481
USP33	11416	12259	3662	3629	1309	1295	2562	4020	4330	3839	4473	4484	1515	4318	5380	6267	4696	3284	5085	5977	4056	3864	4092	3740	1006	663	223	3535	13567	16908
FAM73A	2892	3040	2085	2184	409	404	628	989	780	891	1221	1145	391	1152	1539	1292	1377	896	1099	1520	1192	1236	1206	829	147	117	56	445	2088	2556
NEXN-AS1	339	377	302	301	3	3	4	1	0	1	2	2	0	0	1	0	1	0	2	0	0	3	0	8	8	1	1	0	6	7
NEXN	5912	6237	3429	3759	135	147	236	341	227	238	788	527	488	1493	1664	2490	1163	1303	862	1117	822	723	550	508	276	143	46	355	1949	1866
FUBP1	14342	15737	9761	10906	1165	1140	2322	2900	5558	4748	5056	3137	2168	5811	6949	8746	5539	5045	5902	7351	5072	4667	3884	3171	1962	1289	343	3267	13537	13456
DNAJB4	3821	4173	2403	2500	282	289	396	665	345	281	854	2026	545	323	282	321	333	379	513	341	391	330	710	750	60	54	9	555	2295	2765
GIPC2	8	8	1	2	4	3	0	0	0	0	6	18	2	0	4	2	0	0	0	0	0	0	2	0	4	4	0	0	0	3
LOC107984997	0	0	0	0	0	0	0	0	0	0	0	0	0	0	0	0	0	0	0	0	0	0	0	0	0	1	0	0	0	0
MGC27382	0	2	0	0	1	1	2	0	0	0	0	0	0	0	0	0	0	0	0	0	0	0	0	0	1	0	0	0	0	0
PTGFR	1471	1651	51	72	1	2	0	0	0	0	0	38	20	43	11	189	2	4	0	2	0	0	0	2	16	4	1	0	0	1
IFI44L	5044	5242	14	6	41	45	64	114	261	220	295	2764	558	2837	5349	8834	4469	3713	1814	2716	1642	1879	408	95	215	360	30	6	7	55
IFI44	5836	6041	147	136	802	811	1093	1752	628	608	1893	4144	1619	3999	6545	10976	5578	4986	2045	2760	1922	1679	1429	954	401	332	40	75	188	459
ADGRL4	400	462	20	18	0	0	0	0	0	0	2	1	12	0	0	0	0	0	2	0	0	0	0	4	5	2	0	0	0	0
LOC107984998	0	1	0	0	0	0	0	0	0	0	0	0	0	0	0	0	0	0	0	0	0	0	0	0	2	0	1	0	0	0
LOC105378810	2	2	1	1	0	0	1	0	0	0	0	2	0	0	0	0	0	0	2	0	0	0	2	4	2	0	0	0	0	0
LOC105378812	0	0	0	0	0	0	0	0	0	0	0	0	0	0	0	0	0	0	0	0	0	0	0	0	0	0	0	0	0	0
LOC105378811	0	0	0	0	0	0	0	0	0	0	0	0	0	0	0	0	0	0	0	0	0	0	0	0	1	0	0	0	0	0
LOC107983999	0	0	0	0	0	0	0	0	0	0	0	0	0	0	0	0	0	0	0	0	0	0	0	0	0	0	0	0	0	0
LOC101927412	0	0	0	0	0	0	0	0	0	0	0	0	0	0	2	8	0	0	0	0	2	6	0	0	7	4	7	0	0	0
LOC105378813	0	0	0	0	1	0	0	0	3	0	0	0	0	0	0	1	0	0	0	0	0	0	0	0	1	0	0	0	0	0
LOC107985018	4	2	0	0	0	0	0	0	0	0	0	0	0	0	0	0	0	0	0	0	0	0	0	0	0	0	0	0	0	0
ADGRL2	1287	1441	162	163	0	0	2	2	2	0	0	58	56	0	0	0	0	0	0	0	0	0	6	0	16	10	3	2	1	1
LOC101927434	0	0	0	0	0	0	0	0	0	0	0	0	0	0	0	0	0	0	0	0	0	0	0	0	0	0	0	0	0	0
LOC105378814	0	0	0	0	0	0	0	0	0	2	0	0	0	0	0	0	0	0	0	0	0	0	0	0	1	0	0	0	0	0
LOC107985396	0	0	0	0	0	0	0	0	0	0	0	0	0	0	0	0	0	0	0	0	0	0	0	0	1	0	0	0	0	0
LINC01362	0	0	0	0	0	0	0	0	0	0	0	0	0	0	0	0	0	0	0	0	0	0	0	0	2	1	0	0	0	0
LINC01361	0	0	0	0	0	0	0	0	0	0	0	0	0	0	0	0	0	0	0	0	0	0	0	0	1	2	2	0	0	0
LOC107985037	1	0	0	0	1	0	0	0	0	0	0	0	0	0	0	0	0	0	0	0	0	0	0	0	6	1	0	0	0	0
LOC105378816	2	2	0	0	0	0	0	0	0	0	0	0	0	0	0	0	0	0	0	0	0	2	0	0	2	3	1	0	0	2
LOC101927542	0	0	0	0	0	0	0	0	0	0	0	0	0	0	0	0	0	0	0	0	0	0	0	0	27	18	2	0	0	0
LOC107985043	0	0	0	0	0	0	0	0	0	0	0	0	0	0	0	0	0	1	0	0	0	0	0	0	12	4	0	0	0	0
LOC101927587	0	1	0	0	0	1	0	0	0	0	0	0	0	0	2	2	0	1	0	0	2	0	0	0	0	4	2	0	0	0
LOC101927560	0	0	0	0	0	0	2	0	0	0	0	0	0	0	3	1	0	0	0	0	2	0	0	0	1	4	0	0	0	1
LOC107985041	4	4	0	0	1	0	0	0	0	0	0	2	0	2	0	6	0	0	1	0	2	0	0	0	4	0	0	0	0	0
TTLL7	3036	3269	339	324	3	5	10	10	0	0	82	72	189	18	18	39	14	10	18	16	12	24	4	12	8	3	0	4	1	2
PRKACB	4757	5370	1077	1210	3595	3471	3655	5438	143	128	5315	7249	2265	840	1285	2473	1210	737	1846	1969	1065	1876	9447	7924	799	461	170	94	264	135
LOC107985046	6	4	7	5	4	0	7	6	0	0	0	3	0	0	0	0	0	0	0	0	0	0	0	2	10	4	2	0	0	0
SAMD13	42	67	14	11	114	113	107	117	2	4	31	159	22	6	12	33	19	15	9	10	4	6	155	199	8	3	12	0	6	0
UOX	4	0	2	1	23	26	12	16	0	0	0	8	2	0	0	0	0	0	0	0	0	0	0	5	4	1	1	0	0	0
DNASE2B	0	0	0	0	1063	1069	1195	1678	2	0	87	1569	181	0	1	0	0	0	0	0	0	0	1529	909	4	3	0	0	0	0
RPF1	4481	4869	2189	2351	519	511	1130	1761	1858	1600	1654	1782	1561	1471	1924	1975	2093	1941	2410	3118	2400	2167	1188	1722	733	484	126	926	3505	3571
GNG5	7057	7612	3589	3643	668	679	4365	5509	4292	3851	4262	3471	3743	4650	4786	4832	4849	4073	5148	5315	4367	3771	3626	4969	823	517	190	2781	8788	9323
SPATA1	127	118	69	47	54	65	290	330	114	100	126	145	82	188	181	219	167	170	161	239	126	129	166	167	74	41	27	60	274	308
CTBS	1456	1658	424	438	945	910	1739	2709	1332	1255	2528	3378	2209	3754	5120	5900	5241	3610	3841	4942	4165	3974	3273	3481	210	157	39	783	3091	5598
LOC105378819	4	2	1	0	179	151	206	226	73	63	187	142	238	41	198	206	175	127	67	153	135	129	59	136	28	35	3	26	95	243
LINC01461	18	11	0	0	1	2	4	3	0	1	0	8	0	0	0	3	0	4	2	0	0	0	0	2	2	0	0	0	1	1
LINC01555	2	0	2	0	3	2	0	0	0	0	0	0	0	0	0	0	0	0	0	0	0	0	0	0	0	0	0	0	0	2
SSX2IP	4643	5034	1801	1746	431	437	354	527	146	139	478	676	309	286	405	392	330	306	633	898	659	678	628	582	210	150	54	165	717	633
LOC102724892	5	6	0	0	0	0	1	0	0	0	0	0	0	0	0	0	0	0	0	0	0	0	0	0	1	0	1	0	0	0
LPAR3	169	179	9	8	5	1	121	116	10	9	0	7	0	2	0	2	0	4	0	0	0	0	0	4	9	8	4	2	11	277
MCOLN2	231	228	4	6	48	46	297	391	1552	1283	1755	1733	1198	59	100	407	141	137	109	145	60	105	1746	1611	683	527	179	1287	5724	6595
MCOLN3	3969	4444	18	27	2585	2560	4203	6487	0	11	2436	4159	1596	0	2	0	0	0	2	0	0	0	2411	3856	8	8	0	6	44	29
WDR63	59	53	0	4	328	315	82	157	6	2	213	253	51	2	0	2	0	1	1	0	0	0	178	327	10	1	1	0	10	4
MIR4423	0	1	0	0	1	0	1	0	0	0	0	0	0	0	0	0	0	0	0	0	0	0	2	0	0	0	0	0	0	0
SYDE2	755	748	862	936	26	37	37	52	129	111	20	68	17	5	2	16	6	2	2	0	4	0	20	32	12	12	24	85	409	318
LOC105378821	0	0	2	0	4	5	0	0	0	0	0	0	0	0	0	0	0	0	1	0	0	0	0	0	1	5	0	0	0	0
C1orf52	1802	1954	1717	1762	329	322	901	1254	779	641	753	895	501	1243	1240	1737	1392	1090	1139	1205	905	878	644	994	235	174	68	516	1967	2740
BCL10	2468	2690	1239	1212	516	499	1264	1713	1991	1732	2278	2056	1604	3205	3949	2393	5171	3274	2485	2790	2772	2724	1884	1932	440	257	115	1235	4909	4897
LOC646626	332	337	173	145	73	69	219	232	259	204	226	194	118	327	413	212	463	359	278	370	342	292	142	141	62	42	19	193	703	751
DDAH1	14087	14800	13573	13897	32	24	15	29	1	0	8	159	174	1	0	2	1	0	0	0	0	0	4	28	24	9	4	0	1	11
LOC107985054	444	444	660	720	0	0	0	2	0	0	4	2	0	2	0	0	0	0	0	0	0	0	0	0	4	0	0	0	0	2
CYR61	50578	52329	38145	38941	0	1	4	2	0	0	18	118	472	2	0	0	0	0	0	0	0	2	10	70	2	3	3	0	13	16
LOC107985057	10	23	13	9	0	0	3	3	10	8	12	4	4	6	4	13	8	6	6	14	2	6	2	14	1	6	9	6	48	37
ZNHIT6	3013	3166	2337	2465	418	406	783	1050	1125	937	1687	1529	729	461	495	1314	607	462	1071	1062	753	891	1277	1276	342	271	63	933	3844	3741
LOC105378823	0	5	0	0	0	0	0	0	0	0	0	0	0	0	0	0	0	0	0	0	0	0	0	0	6	0	0	0	0	0
COL24A1	666	700	0	0	98	103	18	15	123	95	5	4	1	57	56	159	53	26	113	185	58	76	6	3	39	21	34	45	139	232
LOC105378824	3	6	0	0	1	1	6	0	9	11	3	0	6	2	0	2	0	0	2	2	0	0	5	2	9	3	0	3	16	22
LOC105378825	8	6	0	0	2	1	0	6	3	2	4	3	0	2	0	0	0	1	2	0	0	0	3	6	0	2	0	2	16	39
ODF2L	2825	2996	481	461	214	219	318	659	500	489	724	695	505	302	247	566	302	381	648	632	544	424	858	942	100	91	25	497	2423	3556
MIR7856	2	1	0	0	0	0	0	0	0	0	1	3	0	0	1	1	0	0	0	0	0	0	2	0	0	0	0	0	2	3
CLCA2	198	190	24	42	1	4	2	2	5	2	4	2	0	1	0	2	0	0	0	0	0	0	2	8	1	1	0	0	4	6
CLCA1	0	3	0	0	0	0	1	0	1	0	0	0	0	0	0	0	0	0	0	0	0	0	4	2	8	1	0	0	3	0
LOC105378827	0	0	0	0	1	0	0	0	2	1	0	0	3	0	0	0	0	0	0	0	0	0	12	0	2	0	2	0	0	4
LOC105378826	0	0	0	0	1	1	0	0	0	0	0	0	0	0	0	0	0	0	0	0	0	0	0	0	0	2	1	0	0	0
CLCA4	0	0	0	2	0	0	4	2	0	0	2	0	0	0	0	0	1	0	0	0	0	0	0	0	4	1	0	0	2	0
LOC105378828	62	73	18	18	60	54	46	80	19	22	69	49	45	59	42	28	41	19	58	34	26	39	46	38	8	6	2	14	26	55
CLCA3P	5	0	2	2	2	1	2	2	0	2	6	0	0	0	0	2	2	0	0	0	0	0	5	0	3	1	0	0	1	0
SH3GLB1	14302	15769	6087	6123	3437	3257	8479	12367	5580	5117	15398	13059	8448	8442	9837	11873	9756	7678	9356	10611	8936	8738	8712	10061	1129	891	253	4118	16453	21017
LOC105378831	0	0	0	0	1	0	2	0	0	0	0	0	0	0	1	0	0	0	0	0	0	0	0	0	2	1	0	0	0	0
SEP15	11037	12064	6558	6711	1317	1307	4945	6670	5852	5643	10546	10483	7153	8210	10814	11818	9811	7161	7120	8311	6973	7582	10010	12159	664	534	184	4816	16685	17542
HS2ST1	8781	9769	2938	3114	2785	2804	3074	4611	3116	3019	7147	9910	2713	1877	2731	2741	2579	1824	1185	1737	1178	1388	13269	12235	260	131	52	2312	9139	10165
LINC01140	21	16	2	6	43	52	34	52	28	19	58	44	43	57	24	52	17	14	4	1	3	2	161	86	19	7	2	6	50	106
LOC101927844	0	1	0	0	166	175	264	261	0	0	30	32	8	0	0	0	0	0	0	0	0	0	3	0	7	6	9	1	0	1
LMO4	4724	4975	2119	2189	698	698	5213	6275	2233	1976	3934	3750	2145	2822	2964	3595	2557	2000	3432	3665	2785	2636	1453	1936	463	321	85	1983	7608	11288
LINC01364	2	0	0	1	1	0	0	2	0	2	0	0	0	0	0	0	0	0	1	2	0	0	0	0	4	0	0	2	4	4
LOC105378833	0	0	0	0	1	1	10	15	7	2	15	2	4	13	17	16	12	10	8	25	8	12	0	6	0	0	2	0	18	14
LOC105378834	0	0	0	0	0	0	4	8	0	0	2	3	0	2	7	4	5	0	2	12	2	6	0	0	9	14	17	3	4	2
LOC107985408	0	0	0	0	0	0	0	0	0	0	1	0	0	0	0	0	0	0	0	0	0	1	0	0	1	0	0	0	0	0
LOC105378835	0	0	0	0	0	0	0	0	0	0	0	0	0	0	0	0	0	0	0	0	0	0	0	0	4	0	2	0	0	0
LOC107985518	2	0	2	0	0	1	0	2	2	0	0	0	2	0	2	0	4	4	2	0	0	2	0	4	2	1	0	0	0	0
LOC107985519	0	0	0	0	0	0	0	0	0	0	0	0	0	0	0	0	0	0	0	1	0	0	0	0	2	0	0	0	0	0
LOC101927871	0	0	0	0	0	0	0	0	0	0	0	0	0	0	1	0	0	0	0	0	1	0	0	0	4	4	0	0	0	0
LOC105378836	0	0	1	0	0	0	0	0	0	0	0	0	0	0	0	0	0	0	0	0	0	0	0	0	2	0	0	0	0	0
LOC107985520	0	2	0	0	0	0	0	0	0	0	0	0	0	0	0	1	0	0	0	0	0	0	0	0	0	0	0	0	0	0
LOC105378839	3	4	0	0	0	0	0	0	0	0	0	0	2	0	0	0	0	0	0	0	0	0	0	0	1	0	0	0	0	0
PKN2-AS1	51	60	13	20	2	2	4	2	2	0	0	4	8	7	8	10	3	4	13	19	16	10	1	0	8	6	0	0	1	3
LOC105378838	2	0	1	2	0	0	0	0	2	0	0	2	0	0	1	0	3	0	0	0	2	2	0	2	3	0	2	0	3	4
PKN2	8399	9179	4376	4636	577	578	1265	1994	1620	1531	3686	4292	1571	4369	4448	5624	4630	3798	3593	4181	2564	3150	3932	3707	880	598	172	1686	7514	9582
GTF2B	2604	2768	1321	1468	537	499	1411	1926	2255	2060	2095	2233	1742	1921	2696	2298	2691	2606	2249	2778	2483	1994	2146	2748	659	360	120	1555	5720	7512
KYAT3	2981	3352	2142	2115	651	621	1175	2131	1601	1527	1748	1768	1630	2087	2609	2798	2196	1426	2103	1912	1512	1699	1803	2914	501	282	87	1269	4242	5278
RBMXL1	3598	3940	2014	2232	676	652	1236	1631	1513	1335	1938	1503	779	2471	3757	2449	3184	2940	2044	2565	2657	2479	1567	1504	595	454	156	1265	4535	6109
GBP3	2711	2846	611	655	934	905	1344	1719	231	214	1377	257	2905	1770	2165	2111	1536	838	2306	2724	1047	1223	1579	1655	519	284	139	12	93	920
LOC105378841	24	41	5	5	6	8	18	24	9	2	14	21	29	54	110	111	52	80	75	203	120	69	7	14	20	16	4	4	16	68
GBP1	11176	12012	475	485	538	533	552	646	0	0	1982	1550	6001	1886	5741	4321	2497	2561	6342	11990	4495	2632	134	82	1168	678	198	0	0	8
GBP2	8330	8609	2	10	1314	1277	2709	3429	26	22	4718	5488	10053	10724	17620	13518	13403	15667	19334	30803	20238	12418	1062	1629	858	572	153	2	15	108
LOC105378842	1	2	0	0	0	0	0	1	0	0	0	1	4	2	2	2	1	0	0	0	1	1	0	4	6	2	0	0	0	1
GBP7	3	3	0	1	3	4	3	1	0	1	2	14	9	17	44	25	5	17	52	133	32	21	0	0	8	21	0	0	0	0
GBP4	377	398	0	0	102	107	307	419	4	8	629	1756	2732	2948	5880	4788	3318	3388	11069	19113	9379	7010	72	49	517	526	113	0	0	38
LOC107985076	15	18	0	0	6	8	8	24	2	0	39	117	75	182	250	263	217	201	749	1020	477	358	3	0	32	20	5	0	0	3
LOC105378843	1	0	0	0	0	0	2	0	0	0	0	0	0	0	3	0	0	0	0	0	0	0	0	0	1	0	1	0	0	0
GBP5	184	204	2	1	651	647	733	960	8	6	219	973	2717	1836	6454	4170	3161	4551	5018	16349	8075	4340	8	2	198	130	42	0	4	11
LOC729930	6	0	0	3	0	2	0	0	1	0	0	2	0	0	0	0	2	0	2	0	0	0	2	0	4	0	0	0	4	6
GBP6	13	12	0	1	0	0	5	0	1	0	2	8	0	4	2	6	2	3	7	10	12	13	0	0	10	0	1	0	0	0
GBP1P1	62	68	5	0	9	8	3	5	0	0	2	2	120	23	125	82	43	81	27	143	51	23	0	0	7	14	2	0	0	24
LOC105378844	0	0	0	0	3	2	0	2	4	7	0	0	0	4	2	0	0	0	0	2	0	3	0	4	7	0	0	3	12	18
LRRC8B	238	253	247	255	838	832	917	1314	1416	1300	1879	881	919	338	565	491	1147	421	433	740	512	826	1038	1383	184	148	14	990	3930	6363
LOC105378845	2	0	0	0	1	0	22	10	0	1	1	4	0	9	6	0	7	5	7	5	0	2	2	4	9	5	4	1	10	7
LRRC8C	536	601	1449	1502	957	928	1131	1758	6955	6210	3217	3256	1458	3143	4355	3935	3316	2026	1962	2316	1401	1728	2769	2401	918	582	192	7637	30039	26603
FLJ27354	4	6	21	32	12	8	16	17	166	121	42	29	11	101	67	81	56	67	44	37	35	24	50	35	17	19	7	124	394	392
LOC107985743	0	0	2	6	1	0	12	41	8	14	10	20	1	35	36	52	40	26	28	11	25	12	12	0	14	9	0	4	37	87
LOC101927952	4	6	60	74	5	8	62	80	45	51	32	65	16	164	63	140	64	94	84	27	42	26	43	35	45	15	6	31	130	405
LOC107985744	2	4	0	0	2	1	1	9	7	5	2	0	4	0	14	18	23	10	0	7	1	5	0	6	3	3	0	9	36	4
LOC101927975	0	0	0	0	2	3	11	11	22	18	3	4	8	4	27	33	37	21	2	15	4	17	0	10	5	2	2	6	42	12
LRRC8D	3033	3147	2678	2672	1535	1486	1842	2368	4970	4524	3865	3814	1877	4517	6630	7272	4351	3113	3611	5016	2617	3092	2379	2428	1085	522	127	3519	12573	12608
LOC105378847	0	6	0	1	3	5	0	2	4	3	3	2	2	12	18	10	14	11	6	3	12	3	0	0	10	4	0	1	13	11
GEMIN8P4	134	162	82	61	31	29	55	65	41	53	30	83	28	48	54	43	56	28	21	20	32	17	42	47	5	4	2	21	104	168
ZNF326	4132	4415	2603	2787	570	560	1017	1639	1817	1731	2284	2277	1001	2138	2389	2988	2854	2888	2282	2363	2278	1967	1994	2115	866	526	150	1642	7224	7093
LOC105378848	0	0	0	0	0	0	0	0	0	0	0	0	0	0	0	0	0	0	0	0	0	0	0	0	0	2	0	0	0	0
LOC105378849	0	0	0	0	0	0	0	0	0	0	0	0	0	0	0	0	0	0	0	0	0	0	0	0	1	2	0	0	0	0
LOC107985088	0	0	0	0	0	0	0	0	0	0	0	2	0	2	0	0	0	0	0	0	0	0	0	0	30	8	1	0	0	0
LOC105378850	0	0	0	0	0	0	0	0	0	0	0	0	0	0	0	0	0	0	0	0	0	0	0	0	3	0	2	0	0	0
LOC105378851	0	0	0	0	0	0	0	0	0	0	0	0	0	0	0	0	0	0	0	0	0	0	0	0	2	0	0	0	0	0
LOC105378852	0	0	0	0	0	0	0	0	0	0	0	0	0	0	0	0	0	0	0	0	0	0	0	0	2	1	0	0	0	0
BARHL2	0	0	0	1	1	0	0	0	0	0	0	0	0	0	0	0	0	0	0	0	0	0	0	0	1	1	0	0	0	0
LOC105378853	8	2	12	25	0	1	0	0	0	0	8	20	3	0	0	0	1	1	0	0	0	0	1	0	4	0	0	0	2	0
LOC105378855	0	0	0	2	2	0	3	0	0	0	8	12	0	0	0	0	0	0	0	0	0	0	0	2	2	2	0	0	0	0
LOC105378854	0	0	11	11	0	0	0	0	0	0	4	11	1	0	0	1	0	0	0	0	0	0	1	0	2	0	0	0	2	1
ZNF644	6072	6394	3523	3893	786	807	1217	2076	2562	2265	2808	2718	1045	1717	2741	2224	2747	2222	2141	3323	2763	2459	2940	2422	1162	834	210	2419	9344	10364
HFM1	20	17	30	16	30	22	3	0	0	0	0	0	2	0	0	6	0	0	1	0	1	0	0	0	1	10	6	0	0	0
LOC107985412	0	0	0	0	1	2	0	0	0	0	0	0	0	0	0	0	0	0	0	0	0	0	0	0	1	2	1	0	0	0
LOC107985417	0	0	1	0	5	3	1	0	0	1	0	0	0	0	0	0	0	0	0	0	0	0	0	0	1	0	1	0	0	0
LOC105378856	10	9	7	8	7	7	3	2	2	0	2	2	0	0	0	0	0	0	0	0	0	0	0	0	6	3	0	1	0	0
CDC7	4286	4786	2507	2760	67	71	86	138	494	492	140	160	82	238	319	369	332	194	60	93	48	51	244	271	80	64	19	362	1439	1193
LOC102723436	19	28	14	21	3	3	5	5	1	3	3	9	0	0	0	1	0	1	0	0	0	0	0	1	1	7	1	0	16	9
TGFBR3	614	609	510	494	44	47	68	90	2	1	24	139	76	20	49	24	45	55	20	64	110	28	28	32	15	15	26	0	12	8
BRDT	0	0	0	1	0	2	0	0	0	0	0	0	0	0	0	0	0	0	0	0	0	0	0	0	3	6	0	0	0	0
EPHX4	267	308	29	19	201	169	0	2	0	0	0	8	0	0	0	0	0	0	0	0	0	0	0	0	1	0	1	0	0	1
SETSIP	182	204	98	124	27	18	56	69	119	120	74	84	32	98	118	131	116	92	96	92	74	68	70	99	137	152	49	70	223	201
BTBD8	54	61	28	24	18	16	14	47	14	16	74	49	4	41	27	51	34	9	21	14	39	24	63	29	9	2	0	14	48	98
KIAA1107	222	182	97	93	152	149	223	318	98	128	299	273	111	204	160	218	164	104	152	133	94	90	313	235	29	10	9	70	257	552
C1orf146	4	3	2	4	1	1	0	1	0	1	1	3	3	3	1	5	2	0	1	0	0	0	0	1	0	0	0	2	3	4
GLMN	968	1093	848	726	219	211	117	273	424	459	432	322	256	196	262	354	164	129	214	241	132	160	505	476	65	48	13	337	1642	1422
RPAP2	913	910	942	937	267	281	361	542	767	703	650	537	310	502	417	821	403	277	485	579	339	359	599	515	227	121	36	551	2048	2204
GFI1	117	119	14	19	354	348	102	124	14	18	40	34	94	27	37	97	52	33	23	66	40	60	15	15	9	34	8	5	34	2377
EVI5	2984	2986	2108	2070	834	812	1371	1931	2023	1905	2549	2529	980	2390	3302	3287	2764	1778	2724	3572	2647	2918	2279	2321	853	522	137	1601	6813	7036
RPL5	25588	26060	41277	42236	1006	986	12959	16278	21840	19775	16496	15645	13630	30447	38740	36576	33405	24818	25143	28838	23738	27172	13691	17267	17593	10683	4365	22828	62962	60387
FAM69A	3297	3542	474	493	488	453	308	443	363	296	957	1312	871	277	222	407	271	217	195	120	96	66	580	569	116	114	19	148	468	404
SNORD21	20	18	17	19	6	6	14	22	3	4	6	6	6	52	27	76	38	35	22	25	17	13	5	12	124	187	121	5	38	23
SNORA66	10	16	14	14	1	2	10	26	11	9	3	4	7	32	13	34	20	9	21	3	8	5	6	9	69	262	109	2	32	22
MTF2	3793	4331	2701	2775	701	690	1131	1578	2784	2561	1660	1670	894	1995	2559	3645	1799	1292	2205	2323	1368	1404	1502	1692	632	401	162	2280	9753	10929
TMED5	8669	10063	4242	4438	2616	2518	4751	7343	6319	5820	12111	11343	6334	10635	11643	11782	10974	8499	9385	9155	7265	6926	11362	11978	1620	962	273	5894	23218	26082
CCDC18	3532	3684	1703	1750	343	341	895	1182	1683	1446	1217	1298	522	1192	906	1361	1098	659	1600	1132	948	1012	806	826	634	402	110	1480	5933	5486
LOC107985521	0	0	0	2	2	3	7	10	7	3	4	4	2	1	1	1	2	2	0	7	0	2	5	0	1	3	0	1	6	11
CCDC18-AS1	443	462	504	536	585	585	1598	2086	1228	1107	1083	533	438	1012	1393	1644	1719	1265	1419	1471	955	937	671	646	114	114	20	466	1854	5469
DR1	8175	8769	3930	4033	1027	1022	1791	2298	3483	2747	5111	4754	2301	3566	5782	6385	3866	2762	3959	5067	3517	3595	3429	3211	814	574	129	3289	12834	11297
FNBP1L	4829	5468	1916	2042	1036	1065	660	912	1482	1445	2817	2654	899	73	66	139	67	60	4	10	4	16	1858	1621	128	91	25	1610	6588	7396
BCAR3	9372	9884	4465	4482	644	675	2024	2193	1017	810	1945	1548	1195	15	5	48	19	24	4	12	6	11	1055	972	111	41	48	1068	3725	6982
LOC100129046	736	781	354	348	81	67	185	165	78	77	167	125	60	3	5	10	2	3	0	0	0	4	99	60	19	17	7	88	259	444
LOC102723480	71	65	23	34	5	5	7	10	0	0	2	1	2	0	0	0	0	0	1	0	0	0	0	0	11	0	2	0	0	1
MIG7	51	45	17	30	3	3	2	2	10	15	12	12	0	0	8	8	6	4	4	2	2	4	2	6	12	5	1	5	25	39
MIR760	0	0	2	0	0	0	0	0	1	0	0	0	2	0	0	0	0	0	4	2	0	0	0	0	4	4	0	0	2	6
DNTTIP2	7213	7554	5873	6001	1070	1109	2677	3913	3331	3039	4157	4446	2460	7147	7864	4834	7653	7231	5339	6317	5420	4549	2978	3357	2970	1596	430	2069	7492	7883
GCLM	2595	2974	906	843	542	523	500	656	734	716	2350	5754	2126	214	238	431	158	122	166	163	117	100	1761	1352	54	21	6	610	2659	2446
ABCA4	40	57	35	48	19	22	10	2	0	2	2	13	3	0	0	0	1	0	0	0	0	1	7	0	26	6	5	0	2	2
LOC105378858	16	28	5	6	0	0	0	0	0	0	0	2	1	0	0	0	0	1	0	6	8	4	0	0	4	0	0	0	0	0
ARHGAP29	11151	12112	4917	5114	1	4	8	4	0	0	0	122	116	157	179	179	199	106	461	701	685	498	2	6	10	7	1	0	0	6
LOC107985092	6	16	0	8	0	0	0	0	0	1	0	0	0	0	0	0	0	0	2	0	0	0	0	0	4	3	0	0	0	0
LOC105378859	76	104	59	42	1	1	0	0	0	0	0	0	2	0	0	0	0	0	2	0	0	0	0	0	7	2	2	0	0	0
ABCD3	6878	7494	3151	3220	828	853	842	1286	1888	1806	2673	2547	1294	1245	1728	1938	1642	1088	1121	1534	809	1172	1828	2011	248	174	48	1671	6469	7755
F3	9094	9739	4871	4828	505	492	736	990	53	37	1189	1318	1096	177	133	30	129	188	8	12	7	6	443	121	5	0	0	0	23	42
LOC105378861	6	8	4	0	0	1	0	0	1	0	0	0	0	0	0	0	0	1	3	0	0	0	0	0	4	2	0	0	0	0
LINC01057	35	46	4	2	1	0	2	0	2	0	0	0	0	0	0	1	0	0	3	0	0	0	0	0	2	2	0	1	11	0
LOC105378860	0	0	0	0	0	0	0	0	0	0	0	0	0	0	0	0	0	0	0	0	0	0	0	0	2	1	0	0	0	0
MIR378G	0	0	0	0	0	0	0	0	0	0	0	0	0	0	0	0	0	0	0	0	0	0	0	0	0	0	0	0	0	0
SLC44A3	290	351	24	45	3	4	0	2	31	21	4	2	2	1	0	0	0	0	5	0	0	2	0	2	4	3	4	6	35	18
CNN3	39873	42555	18628	19038	1	2	4	3	38	32	102	208	904	0	0	8	1	2	6	8	2	0	16	93	7	10	4	4	20	20
LOC105378862	77	95	42	30	0	0	0	0	0	0	0	1	0	0	0	0	0	0	0	0	0	0	0	0	1	2	0	0	1	1
LOC729970	500	503	199	160	0	0	0	0	2	3	1	6	10	0	0	2	0	0	0	0	0	0	0	2	0	3	1	0	1	3
ALG14	1139	1072	437	413	237	231	393	552	318	282	367	325	379	157	185	314	163	141	142	92	126	122	249	271	60	18	11	110	499	465
LOC105378863	0	1	0	2	1	0	1	0	0	0	0	0	0	2	0	3	1	0	0	0	0	0	0	3	2	2	0	0	2	2
LOC101928098	0	2	0	4	0	0	0	0	0	0	0	0	0	0	0	0	0	0	0	2	0	0	0	0	0	1	2	0	1	1
TMEM56	3598	4320	2365	2285	2	1	8	22	1	2	21	44	14	0	1	4	4	0	0	0	0	0	2	0	13	0	0	2	4	14
TMEM56-RWDD3	1128	1201	672	637	84	74	183	292	229	186	285	238	159	119	102	260	116	63	124	101	69	102	280	251	33	8	11	124	548	746
LOC101928118	19	13	9	6	1	0	0	2	0	1	0	2	0	2	0	5	0	2	0	0	0	2	0	2	0	4	2	0	1	0
RWDD3	1183	1179	566	588	182	166	267	467	364	299	550	494	368	571	614	978	604	633	577	631	607	517	547	634	116	57	23	258	1038	1456
LOC100996630	0	0	0	0	0	0	0	0	0	0	0	0	0	0	0	0	0	0	0	0	0	0	0	0	0	0	2	0	0	0
LOC105378864	0	0	0	0	0	0	0	0	2	0	0	0	0	1	0	0	0	0	0	0	0	0	0	0	0	1	0	0	0	0
LOC105379825	0	0	0	0	0	0	0	0	0	0	0	0	0	0	0	0	1	0	0	0	0	0	0	0	0	0	0	0	0	0
LOC101928169	0	0	0	0	0	0	0	0	0	0	0	0	0	0	0	0	1	0	0	0	0	0	0	0	4	0	0	0	0	0
LOC107985420	0	0	0	0	0	0	0	0	0	0	0	0	0	0	0	0	0	0	0	0	0	0	0	0	4	1	0	0	0	0
FLJ31662	0	0	0	0	0	0	0	0	0	0	0	0	0	0	0	0	0	0	0	0	0	0	0	0	0	0	0	0	0	0
LOC100996635	0	0	0	0	0	0	0	0	0	0	0	0	0	0	0	0	0	0	0	0	0	0	0	0	4	5	2	0	2	1
LOC101928219	0	2	0	0	0	0	1	0	0	0	0	0	0	0	0	0	0	0	0	0	0	0	0	0	2	4	0	0	0	0
LOC102723661	0	0	0	0	0	0	0	0	0	0	0	0	0	0	0	0	0	0	0	0	0	0	0	0	1	2	0	0	0	1
LOC101928241	1	3	4	0	1	1	0	0	0	1	0	0	0	0	0	0	1	0	0	0	1	0	0	0	3	0	0	0	4	6
LOC105378866	1	0	0	0	1	1	0	0	0	0	0	0	0	0	0	0	0	0	0	0	0	0	0	0	0	1	0	0	0	0
PTBP2	1808	1961	1032	1099	73	82	271	424	285	293	329	299	282	706	530	983	536	568	820	613	541	520	424	512	134	121	38	352	1612	2407
DPYD	2631	2982	1519	1744	2095	2021	4614	6246	7086	6358	5200	9862	3712	18914	30876	28965	22297	14182	7201	10234	6284	5909	2138	3009	2433	1289	302	3307	12254	16528
DPYD-AS1	148	162	76	85	123	109	272	326	417	333	243	451	151	739	1377	1200	999	607	282	488	269	208	101	137	89	58	13	131	534	726
LOC105378867	1	4	2	2	2	2	6	17	0	1	1	4	0	48	28	48	25	15	12	8	5	12	0	1	53	30	2	2	1	19
DPYD-AS2	4	6	2	0	1	1	4	6	0	0	0	0	0	6	8	20	7	5	0	3	2	0	0	0	7	9	2	0	5	3
MIR137HG	12	15	133	160	5	8	2	5	2	0	2	2	2	0	0	0	0	0	0	1	0	0	0	2	0	0	2	2	0	0
MIR2682	4	5	47	41	0	0	0	0	0	0	0	0	0	0	0	0	0	0	0	0	0	0	0	0	0	0	0	0	0	0
MIR137	5	6	22	31	0	0	0	1	0	0	1	0	0	0	0	0	0	0	0	0	0	0	0	0	0	0	0	0	0	0
LOC729987	27	20	25	16	0	0	0	0	0	0	0	0	0	0	0	0	0	0	0	0	0	0	0	0	2	0	0	0	0	0
SNX7	5944	6191	737	802	1	0	0	0	1291	1115	1289	1400	1029	17	35	43	60	61	70	68	76	65	1748	2162	23	35	56	1201	4338	3342
PLPPR5	9	4	8	5	0	0	1	0	1	0	2	1	4	1	1	0	0	0	0	1	0	0	0	0	2	0	0	0	0	1
LOC100129620	0	0	3	2	0	0	0	0	0	0	0	0	0	0	0	0	0	0	0	0	0	0	0	0	1	0	4	0	0	0
PLPPR4	172	187	4	2	1	0	2	0	1	0	14	2	8	0	0	0	4	0	20	42	115	1066	0	2	13	4	8	0	1	4
LOC107985093	0	0	0	0	0	0	2	0	0	0	0	4	0	0	0	0	0	0	0	0	0	0	2	0	3	0	1	0	0	0
LOC101928270	0	0	0	0	0	0	0	0	0	0	0	0	0	0	0	0	0	0	0	0	0	0	0	0	0	0	0	0	0	0
PALMD	155	159	35	39	2	2	0	2	0	0	5	16	2	0	0	1	0	0	2	0	0	0	0	3	0	6	0	0	0	0
FRRS1	432	511	51	46	675	655	495	857	648	651	346	519	198	245	260	277	285	192	245	151	138	138	377	534	41	45	12	392	1259	3950
AGL	3125	3450	1448	1555	948	945	711	1240	2020	1861	2909	2473	973	826	772	1163	746	475	873	1190	671	678	3121	1864	254	146	19	1452	6336	8072
SLC35A3	3829	4226	2179	2286	428	401	762	1372	526	525	1757	1600	712	1478	1802	2304	1584	1293	1545	1953	1732	1548	1324	1416	229	218	51	532	2319	3025
MFSD14A	7385	7900	3738	3770	1141	1116	2515	3324	4333	3754	4657	4629	2490	3782	4791	4225	5193	3982	2529	3766	3714	3211	4457	4933	741	557	127	3197	12422	14362
SASS6	3353	3787	2268	2396	326	315	200	425	594	604	1268	1466	1055	1117	1372	1337	1298	991	816	1242	1019	916	1125	1642	138	81	34	912	4193	4651
TRMT13	917	1040	761	777	236	236	459	654	624	530	1806	1303	898	639	611	1660	498	278	1009	947	395	519	2611	2788	269	140	63	506	2532	2211
LRRC39	197	193	137	130	47	50	82	107	78	86	2268	1729	777	152	130	329	148	139	196	199	106	118	9522	9187	44	23	11	134	659	494
DBT	2799	3071	2304	2416	862	824	886	1317	1225	1211	1980	2049	681	642	585	1185	569	329	802	787	505	517	1990	1477	154	59	27	865	3991	4028
RTCA-AS1	104	73	26	46	14	15	21	9	20	26	25	38	7	32	22	90	26	23	51	34	14	33	22	34	5	4	2	2	57	87
RTCA	4355	4844	1798	1935	1093	1059	2724	3691	2567	2356	3487	2739	1974	1616	2204	2193	1731	1222	2204	2673	1854	1820	3689	3707	366	246	54	1671	6051	5857
MIR553	0	0	1	0	2	0	0	1	0	3	1	0	0	2	0	2	1	1	0	7	1	3	0	1	3	3	2	0	6	2
CDC14A	379	375	300	328	107	125	239	318	696	577	557	438	238	1252	1115	1575	1311	693	882	792	927	1154	389	393	441	226	84	440	1903	2566
LOC105379827	0	0	0	0	2	0	0	0	1	0	0	0	0	4	4	0	5	3	3	1	3	2	0	2	11	18	8	0	3	4
GPR88	23	16	0	0	0	1	2	4	6	10	4	2	0	30	61	60	34	10	0	0	0	2	0	0	10	2	0	2	2	20
LINC01349	0	0	0	2	0	1	0	0	0	0	0	0	0	0	0	0	0	0	0	0	0	0	0	0	2	0	0	0	0	0
VCAM1	910	995	0	0	22	18	7	15	0	16	12	50	1200	0	0	2	0	0	0	0	0	0	46	12	3	1	0	0	0	5
EXTL2	4442	4815	1177	1224	417	390	483	723	766	697	933	1239	516	118	159	212	163	76	135	181	75	185	1215	1131	39	26	12	494	2007	2801
SLC30A7	3516	3862	2168	2052	850	844	1377	2218	1485	1360	2769	3038	1730	1976	2047	3468	1986	1373	2221	2185	1773	1668	2658	2586	477	282	70	1198	5083	5873
DPH5	1123	1121	1805	1708	217	230	534	751	901	766	854	843	615	618	917	1011	761	499	581	640	379	560	895	931	245	164	38	619	2510	1902
LOC102606465	301	261	124	145	41	45	67	124	101	90	143	139	61	33	51	104	35	33	21	37	19	34	90	110	14	14	2	59	245	128
LOC107985094	0	0	0	0	0	0	0	0	0	0	0	0	0	0	0	0	0	0	0	0	0	0	0	0	1	2	0	0	0	0
LOC101928334	0	0	0	0	0	0	0	0	2	0	0	0	0	0	0	0	0	0	0	0	1	0	0	0	5	0	0	0	0	0
LOC101928370	12	15	9	6	0	0	0	2	2	1	0	2	0	0	0	0	0	0	0	2	0	2	10	28	3	5	4	0	0	0
S1PR1	635	606	780	850	19	20	31	50	28	27	26	339	18	18	48	49	67	40	33	107	207	545	656	1287	30	54	42	0	6	6
LOC102723784	0	0	0	0	0	0	0	0	0	0	0	0	0	1	0	0	0	0	0	0	0	0	0	0	7	26	9	0	0	0
LINC01307	0	0	0	0	0	0	0	0	0	0	0	0	0	0	0	0	0	0	0	0	0	0	0	0	8	4	2	0	0	0
LOC105378872	0	0	0	0	2	1	2	0	0	0	0	0	0	0	0	0	0	0	0	0	0	0	0	0	2	0	0	0	0	0
OLFM3	1	0	1	0	2	1	0	0	0	0	0	0	0	0	0	0	0	0	0	0	0	2	0	0	6	2	0	1	0	0
DNAJA1P5	0	0	0	0	0	0	1	0	0	0	0	6	0	0	0	0	0	0	0	0	0	0	0	0	2	0	0	0	0	0
LOC107985095	0	0	0	0	0	0	0	0	0	0	0	0	0	0	0	0	0	0	0	0	0	0	0	0	0	0	0	0	0	0
[truncated: 36,826 more rows]
