# Supplementary material for: Comparative analysis of human microglial models for studies of HIV replication and pathogenesis
Source: Retrovirology. 2020 Nov 19;17:35. doi: 10.1186/s12977-020-00544-y (PMC7678224; doi:10.1186/s12977-020-00544-y)
Supplement: Supplementary file 9 — Additional file 9: Table S4. Listing of published datasets downloaded from the GEO database and used as comparators in this study. [file 12977_2020_544_MOESM9_ESM.xlsx]

## Sheet: Sheet1
GEO Accession	SRA Accession Codes	Specimens	Human Cell Type
GSM2360277	SRR4450453	GEO_AM1	A15 Adult microglia
GSM2360278	SRR4450454	GEO_AM2	A16 Adult microglia
GSM2360279	SRR4450455	GEO_AM3	A18 Adult microglia
GSM2360275	SRR4450451	GEO_FM1	A3 Fetal microglia
GSM2360276	SRR4450452	GEO_FM2	A7 Fetal microglia
GSM2360265	SRR4450441	GEO_CD14M1	M-1 CD14+/CD16- monocytes
GSM2360266	SRR4450442	GEO_CD14M2	M-2 CD14+/CD16- monocytes
GSM2360267	SRR4450443	GEO_CD14M3	M-3 CD14+/CD16- monocytes
GSM2360268	SRR4450444	GEO_CD14M4	M-4 CD14+/CD16- monocytes
GSM2360269	SRR4450445	GEO_CD14M5	M-5 CD14+/CD16- monocytes
GSM2360270	SRR4450446	GEO_CD16M1	IM-1 CD14-/CD16+ monocytes
GSM2360271	SRR4450447	GEO_CD16M2	IM-2 CD14-/CD16+ monocytes
GSM2360272	SRR4450448	GEO_CD16M3	IM-3 CD14-/CD16+ monocytes
GSM2360273	SRR4450449	GEO_CD16M4	IM-4 CD14-/CD16+ monocytes
GSM2360280	SRR4450456	GEO_MDC1	S8 Myeloid dendritic cells
GSM2360281	SRR4450457	GEO_MDC2	S22 Myeloid dendritic cells
GSM2360282	SRR4450458	GEO_MDC3	S25 Myeloid dendritic cells
GSM3309919	SRR7613924	GEO_iPSC-MG2.1	iPS-microglia2.0 no sorting 1
GSM3309920	SRR7613925	GEO_iPSC-MG2.2	iPS-microglia2.0 no sorting 2
GSM3309921	SRR7613926	GEO_iPSC-MG2.3	iPS-microglia2.0 no sorting 3
GSM3305638	SRR7591655	GEO_PHA TA_1	CD4+ T cells; PHA blasts
GSM3305638	SRR7591656	GEO_PHA TA_2	CD4+ T cells; PHA blasts
GSM3305638	SRR7591657	GEO_PHA TA_3	CD4+ T cells; PHA blasts
GSM3305638	SRR7591658	GEO_PHA TA_4	CD4+ T cells; PHA blasts
GSM3305651	SRR7591707	GEO_PHA TX_1	CD4+ T cells; PHA blasts
GSM3305651	SRR7591708	GEO_PHA TX_2	CD4+ T cells; PHA blasts
GSM3305651	SRR7591709	GEO_PHA TX_3	CD4+ T cells; PHA blasts
GSM3305651	SRR7591710	GEO_PHA TX_4	CD4+ T cells; PHA blasts
GSM3305664	SRR7591759	GEO_PHA TY_1	CD4+ T cells; PHA blasts
GSM3305664	SRR7591760	GEO_PHA TY_2	CD4+ T cells; PHA blasts
GSM3305664	SRR7591761	GEO_PHA TY_3	CD4+ T cells; PHA blasts
GSM3305664	SRR7591762	GEO_PHA TY_4	CD4+ T cells; PHA blasts
GSM3305677	SRR7591811	GEO_PHA TZ_1	CD4+ T cells; PHA blasts
GSM3305677	SRR7591812	GEO_PHA TZ_2	CD4+ T cells; PHA blasts
GSM3305677	SRR7591813	GEO_PHA TZ_3	CD4+ T cells; PHA blasts
GSM3305677	SRR7591814	GEO_PHA TZ_4	CD4+ T cells; PHA blasts
GSM3405818	SRR7939365	GEO_JURKAT_C1	C1 Jurkat T cells
GSM3405819	SRR7939366	GEO_JURKAT_C2	C2 Jurkat T cells
GSM3405820	SRR7939367	GEO_JURKAT_C3	C3 Jurkat T cells
		C20_1	Transformed microglia line
		C20_2	Transformed microglia line
		HMC3_1	Transformed microglia line
		HMC3_2	Transformed microglia line
		iPSCMG_1	iPSC-microglia no sorting 1
		iPSCMG_2	iPSC-microglia no sorting 2
		MDM_1	Mono-derived macrophage 1
		MDM_2	Mono-derived macrophage 2
		MMG_1	Mono-derived microglia 1
		MMG_2	Mono-derived microglia 2
